# Supplementary material for: Targeting of REST with rationally-designed small molecule compounds exhibits synergetic therapeutic potential in human glioblastoma cells
Source: BMC Biol. 2024 Apr 12;22:83. doi: 10.1186/s12915-024-01879-0 (PMC11015551; doi:10.1186/s12915-024-01879-0)
Supplement: Supplementary file 2 — Additional file 2. Genotyping of CRISPR/Cas9 repair outcomes. [file 12915_2024_1879_MOESM2_ESM.xlsx]

## Sheet: REST protein sequence
Cell line/clone	REST protein sequence(s)
HEK293
CRISPR control	WT REST: MATQVMGQSSGGGGLFTSSGNIGMA…
REST-KO D10	1) MATQVVRTKFTFIWAFSCKISII- 2) MATQVQVLRRLI-
REST-KO E6	MATQVVRTKFTFIWAFSCKISII-
T98G
CRISPR control	WT REST: MATQVMGQSSGGGGLFTSSGNIGMA…
REST-KO C10	1) MATQVWGSLLEEEGCLPAVATLEWPCLTTCMTCMTFPKLNWPHLSLLCWQMWP- 2) MATQVELPRSLTRCARSFGCGERYQLTQRR-
REST-KO F7	1) MASSQKTHLTRHMRTHSGW- 2) MGVLLQNFNNIRVFKCHEIAKYNSH-
REST-KO D4	MTILRKFF-
Stop-codon is highlighted in red (-)
