# Supplementary material for: Targeting of REST with rationally-designed small molecule compounds exhibits synergetic therapeutic potential in human glioblastoma cells
Source: BMC Biol. 2024 Apr 12;22:83. doi: 10.1186/s12915-024-01879-0 (PMC11015551; doi:10.1186/s12915-024-01879-0)
Supplement: Supplementary file 3 — Additional file 3. Tag-Seq analysis in T98G and HEK293 cells: differential expression, gene ontology, overlap analysis. [file 12915_2024_1879_MOESM3_ESM.xlsx]

## Sheet: 1.Overview
Cell line/REST KO clone	N (genes), upregulated vs Control (log2FC > 0.58, q < 0.05)	N (genes), downregulated vs Control (log2FC < -0.58, q < 0.05)
T98G/F7	651	709
T98G/C10	650	582
T98G/G2	1509	1602
T98G/D4	921	1290
HEK293/D10	209	171
HEK293/E6	147	64

## Sheet: 2.T98G_DEGs_C10_vs_Control
	baseMean	log2FoldChange	lfcSE	stat	pvalue	padj	SYMBOL
ENSG00000174469	29.7069	-9.34182	1.50965	-6.18807	6.09e-10	6.96e-08	CNTNAP2
ENSG00000065833	18.4114	-8.6572	1.54864	-5.59021	2.27e-08	1.84e-06	ME1
ENSG00000145428	52.1637	-8.59532	1.47692	-5.81977	5.89e-09	5.55e-07	RNF175
ENSG00000182492	133.774	-8.46597	2.87196	-2.94781	0.00320038	0.0337881	BGN
ENSG00000170153	17.948	-8.31437	1.54926	-5.36668	8.02e-08	5.28e-06	RNF150
ENSG00000175899	217.535	-7.61457	1.07944	-7.05422	1.74e-12	3.41e-10	A2M
ENSG00000006210	14.1424	-7.5783	1.56341	-4.84728	1.25e-06	6.04e-05	CX3CL1
ENSG00000100968	14.7372	-7.54201	1.56655	-4.81441	1.48e-06	6.91e-05	NFATC4
ENSG00000167941	8.47901	-7.3538	1.65733	-4.43714	9.12e-06	0.000319351	SOST
ENSG00000166582	9.94224	-7.28978	1.6073	-4.53542	5.75e-06	0.000220898	CENPV
ENSG00000111859	25.9874	-7.28764	1.44511	-5.04295	4.58e-07	2.47e-05	NEDD9
ENSG00000198846	9.04457	-7.24454	1.63126	-4.44106	8.95e-06	0.000316092	TOX
ENSG00000112530	6.90994	-7.22922	1.70815	-4.23218	2.31e-05	0.000701755	PACRG
ENSG00000122378	21.453	-7.14968	1.48491	-4.81489	1.47e-06	6.91e-05	FAM213A
ENSG00000135914	6.28459	-7.00116	1.71585	-4.08028	4.5e-05	0.0011996	HTR2B
ENSG00000170801	12.1311	-6.90223	1.58858	-4.3449	1.39e-05	0.000462737	HTRA3
ENSG00000007237	5.99223	-6.88201	1.72944	-3.97933	6.91e-05	0.00170524	GAS7
ENSG00000100311	9.09092	-6.70524	1.62274	-4.13206	3.6e-05	0.00100295	PDGFB
ENSG00000185053	4.4197	-6.51048	1.82632	-3.56481	0.000364116	0.00636427	SGCZ
ENSG00000197632	21.7913	-6.41798	1.17259	-5.47335	4.42e-08	3.14e-06	SERPINB2
ENSG00000131016	68.0254	-6.29042	1.0708	-5.87452	4.24e-09	4.2e-07	AKAP12
ENSG00000231205	8.78845	-6.28867	1.63087	-3.85603	0.000115243	0.00258843	ZNF826P
ENSG00000046889	106.094	-6.17383	0.635338	-9.71738	2.54e-22	1.69e-19	PREX2
ENSG00000106066	5.28049	-5.96647	1.77318	-3.36484	0.00076587	0.0115236	CPVL
ENSG00000129354	12.3998	-5.57442	1.52021	-3.66687	0.000245535	0.00469734	AP1M2
ENSG00000106025	4.4386	-5.21111	1.79214	-2.90776	0.00364029	0.0374169	TSPAN12
ENSG00000107165	6.70884	-5.16369	1.69264	-3.05066	0.00228339	0.0261269	TYRP1
ENSG00000106366	28.7322	-5.08839	0.7788	-6.53362	6.42e-11	9.14e-09	SERPINE1
ENSG00000167912	5.27272	-5.04606	1.66929	-3.02287	0.00250386	0.0278944	AC090152.1
ENSG00000133019	8.8466	-4.9125	1.30162	-3.77414	0.000160563	0.0033526	CHRM3
ENSG00000153253	6.36583	-4.89131	1.61292	-3.03258	0.0024247	0.0272739	SCN3A
ENSG00000177108	6.81564	-4.8683	1.74156	-2.79537	0.00518411	0.0486922	ZDHHC22
ENSG00000198885	11.8556	-4.85526	1.08367	-4.48037	7.45e-06	0.000271365	ITPRIPL1
ENSG00000168824	9.93504	-4.83241	1.26658	-3.81531	0.00013601	0.00294575	NSG1
ENSG00000154736	19.51	-4.70958	1.59771	-2.94771	0.00320137	0.0337881	ADAMTS5
ENSG00000164116	97.3768	-4.67576	1.12423	-4.15907	3.2e-05	0.000905904	GUCY1A1
ENSG00000185630	32.43	-4.65486	0.754526	-6.16924	6.86e-10	7.72e-08	PBX1
ENSG00000137872	21.4763	-4.41401	0.979446	-4.50664	6.59e-06	0.000248287	SEMA6D
ENSG00000172159	11.2399	-4.40649	1.20724	-3.65004	0.000262198	0.0049354	FRMD3
ENSG00000169752	8.57684	-4.28325	1.12023	-3.82354	0.000131548	0.00288043	NRG4
ENSG00000185585	16.4158	-4.27954	1.00317	-4.266	1.99e-05	0.00061547	OLFML2A
ENSG00000182168	5.95288	-4.24088	1.41146	-3.0046	0.00265932	0.0291605	UNC5C
ENSG00000151468	8.91221	-4.19419	1.2483	-3.35993	0.000779631	0.0116552	CCDC3
ENSG00000198959	100.114	-4.06008	0.549761	-7.38517	1.52e-13	3.48e-11	TGM2
ENSG00000141469	72.193	-4.03673	0.513246	-7.86509	3.69e-15	1.17e-12	SLC14A1
ENSG00000169071	8.03917	-3.89151	1.16581	-3.33803	0.000843756	0.0122463	ROR2
ENSG00000133026	220.853	-3.87099	0.278826	-13.8832	8.01e-44	5.59e-40	MYH10
ENSG00000186197	11.4898	-3.8024	1.0897	-3.4894	0.000484114	0.00806742	EDARADD
ENSG00000099337	17.0906	-3.78545	1.18363	-3.19817	0.00138301	0.0176974	KCNK6
ENSG00000146122	12.4498	-3.75022	0.899517	-4.16915	3.06e-05	0.00087072	DAAM2
ENSG00000042062	98.1629	-3.72807	0.377666	-9.87134	5.54e-23	4.07e-20	RIPOR3
ENSG00000167680	12.7258	-3.62056	1.04334	-3.47018	0.000520119	0.00853921	SEMA6B
ENSG00000071073	14.3221	-3.60339	1.02482	-3.51612	0.000437898	0.00744854	MGAT4A
ENSG00000167100	12.2356	-3.58701	1.20304	-2.98161	0.00286733	0.030883	SAMD14
ENSG00000077942	172.313	-3.5505	0.33975	-10.4504	1.46e-25	1.57e-22	FBLN1
ENSG00000259207	29.2704	-3.53763	0.674687	-5.24336	1.58e-07	9.86e-06	ITGB3
ENSG00000129682	29.537	-3.4631	0.590313	-5.86655	4.45e-09	4.37e-07	FGF13
ENSG00000164379	13.8187	-3.40943	0.933053	-3.65405	0.000258132	0.00488525	FOXQ1
ENSG00000102755	8.08532	-3.39325	1.07149	-3.16686	0.00154097	0.0192939	FLT1
ENSG00000043591	26.6394	-3.38754	0.643981	-5.26031	1.44e-07	9.08e-06	ADRB1
ENSG00000176771	16.7013	-3.34887	0.780635	-4.28993	1.79e-05	0.00056401	NCKAP5
ENSG00000064655	8.7213	-3.32739	1.01854	-3.26682	0.00108762	0.0146289	EYA2
ENSG00000171608	16.7117	-3.31824	0.82827	-4.00623	6.17e-05	0.00155894	PIK3CD
ENSG00000137331	41.1797	-3.30196	1.1227	-2.94108	0.00327075	0.0343786	IER3
ENSG00000159674	57.3965	-3.29832	0.472432	-6.98157	2.92e-12	5.29e-10	SPON2
ENSG00000130775	14.5239	-3.29809	1.02276	-3.22471	0.001261	0.0163461	THEMIS2
ENSG00000141068	18.2538	-3.28469	0.835182	-3.9329	8.39e-05	0.00200789	KSR1
ENSG00000163083	35.5636	-3.27493	0.517598	-6.32716	2.5e-10	3.17e-08	INHBB
ENSG00000128274	32.5371	-3.26523	0.583436	-5.59655	2.19e-08	1.78e-06	A4GALT
ENSG00000172123	17.7704	-3.25161	0.851847	-3.81713	0.000135013	0.00293326	SLFN12
ENSG00000146250	7.52969	-3.24774	1.12483	-2.88731	0.00388557	0.0393579	PRSS35
ENSG00000047457	92.822	-3.2173	0.363727	-8.84538	9.12e-19	4.54e-16	CP
ENSG00000154864	27.7689	-3.20773	0.584473	-5.48825	4.06e-08	2.92e-06	PIEZO2
ENSG00000108821	18.8321	-3.17131	0.786338	-4.03301	5.51e-05	0.00142235	COL1A1
ENSG00000134853	12.7943	-3.15181	0.818454	-3.85093	0.000117672	0.00263026	PDGFRA
ENSG00000137727	14.46	-3.12771	1.03074	-3.03442	0.00240997	0.027152	ARHGAP20
ENSG00000165521	20.4913	-3.1148	0.937617	-3.32204	0.000893629	0.0127708	EML5
ENSG00000154914	12.79	-3.09542	1.06051	-2.91881	0.00351372	0.0364653	USP43
ENSG00000186998	28.1625	-3.0557	0.741352	-4.12179	3.76e-05	0.00103424	EMID1
ENSG00000125851	51.543	-3.04399	0.470654	-6.46758	9.96e-11	1.35e-08	PCSK2
ENSG00000159733	14.2745	-3.03401	0.846791	-3.58295	0.00033973	0.00602104	ZFYVE28
ENSG00000250722	209.286	-2.99957	0.312025	-9.61323	7.03e-22	4.46e-19	SELENOP
ENSG00000131050	29.5831	-2.87402	0.799322	-3.59558	0.000323673	0.00582568	BPIFA2
ENSG00000152284	18.9376	-2.86219	0.75281	-3.80201	0.000143528	0.00306081	TCF7L1
ENSG00000164825	253.893	-2.79908	0.208844	-13.4027	5.83e-41	1.63e-37	DEFB1
ENSG00000172594	14.9529	-2.77354	0.834293	-3.32443	0.000886006	0.0127271	SMPDL3A
ENSG00000173391	76.8339	-2.76186	0.352748	-7.82955	4.9e-15	1.47e-12	OLR1
ENSG00000115194	9.08497	-2.76171	0.981286	-2.81438	0.00488717	0.0467532	SLC30A3
ENSG00000106018	11.3156	-2.73951	0.885589	-3.09344	0.00197853	0.0233634	VIPR2
ENSG00000078401	44.1914	-2.73238	0.536309	-5.0948	3.49e-07	1.97e-05	EDN1
ENSG00000120693	31.2551	-2.72944	0.635743	-4.29331	1.76e-05	0.000560146	SMAD9
ENSG00000125845	17.8339	-2.71189	0.730939	-3.71015	0.000207137	0.00411479	BMP2
ENSG00000170954	20.7184	-2.6563	0.65633	-4.04719	5.18e-05	0.00134922	ZNF415
ENSG00000178573	26.8814	-2.64547	0.642759	-4.11581	3.86e-05	0.00105519	MAF
ENSG00000104490	15.2444	-2.64408	0.791763	-3.33949	0.000839319	0.0122073	NCALD
ENSG00000149090	129.205	-2.64061	0.304545	-8.67065	4.3e-18	2e-15	PAMR1
ENSG00000130208	16.6194	-2.59517	0.6958	-3.72976	0.000191662	0.00386315	APOC1
ENSG00000151892	43.7292	-2.57899	0.466979	-5.5227	3.34e-08	2.5e-06	GFRA1
ENSG00000104081	20.7635	-2.57729	0.635041	-4.05846	4.94e-05	0.00129996	BMF
ENSG00000164778	17.4212	-2.56701	0.69405	-3.69859	0.0002168	0.00425306	EN2
ENSG00000182253	56.4419	-2.5569	0.431156	-5.93035	3.02e-09	3.15e-07	SYNM
ENSG00000170891	76.524	-2.54048	0.389766	-6.51796	7.13e-11	9.84e-09	CYTL1
ENSG00000111341	263.719	-2.51539	0.276237	-9.10589	8.56e-20	4.97e-17	MGP
ENSG00000154639	24.5002	-2.44663	0.683307	-3.58057	0.000342843	0.0060685	CXADR
ENSG00000185467	12.2612	-2.44545	0.848633	-2.88164	0.0039561	0.0398697	KPNA7
ENSG00000163947	17.4632	-2.44273	0.705654	-3.46165	0.000536869	0.00875818	ARHGEF3
ENSG00000176595	20.7242	-2.43648	0.692254	-3.51963	0.000432152	0.00738684	KBTBD11
ENSG00000136040	34.5136	-2.41361	0.47688	-5.06124	4.17e-07	2.29e-05	PLXNC1
ENSG00000272398	91.9986	-2.38831	0.31055	-7.69057	1.46e-14	3.93e-12	CD24
ENSG00000185924	18.7716	-2.38069	0.765061	-3.11177	0.00185971	0.0222082	RTN4RL1
ENSG00000056998	12.8868	-2.33704	0.790161	-2.95768	0.00309968	0.0329024	GYG2
ENSG00000227811	18.2785	-2.33654	0.621605	-3.75889	0.000170672	0.00350275	FAM212B-AS1
ENSG00000088305	21.556	-2.31973	0.613629	-3.78035	0.000156607	0.00328969	DNMT3B
ENSG00000184058	11.3838	-2.31295	0.811144	-2.85147	0.00435183	0.0426046	TBX1
ENSG00000135929	17.2305	-2.29489	0.675161	-3.39902	0.000676279	0.0105986	CYP27A1
ENSG00000134243	104.43	-2.28878	0.321722	-7.11415	1.13e-12	2.28e-10	SORT1
ENSG00000066583	136.568	-2.28541	0.340902	-6.70402	2.03e-11	3.21e-09	ISOC1
ENSG00000203867	25.7137	-2.25117	0.580482	-3.87811	0.000105273	0.00240712	RBM20
ENSG00000164120	185.828	-2.24842	0.294951	-7.62304	2.48e-14	6.28e-12	HPGD
ENSG00000169129	40.9719	-2.24537	0.494857	-4.53741	5.69e-06	0.000219879	AFAP1L2
ENSG00000177098	19.3804	-2.23994	0.685966	-3.26538	0.00109317	0.0146752	SCN4B
ENSG00000055118	29.6864	-2.22994	0.712154	-3.13126	0.0017406	0.0211664	KCNH2
ENSG00000130675	14.7617	-2.22503	0.794839	-2.79934	0.00512067	0.0482263	MNX1
ENSG00000138771	12.1717	-2.20234	0.764522	-2.88068	0.00396823	0.0398767	SHROOM3
ENSG00000082269	15.3715	-2.18824	0.703466	-3.11066	0.00186667	0.0222723	FAM135A
ENSG00000131002	115.426	-2.1771	0.287735	-7.56633	3.84e-14	9.39e-12	TXLNGY
ENSG00000088881	27.5057	-2.16338	0.601882	-3.59436	0.000325194	0.00584511	EBF4
ENSG00000035664	38.587	-2.13431	0.488548	-4.36867	1.25e-05	0.000423643	DAPK2
ENSG00000180616	43.6423	-2.10318	0.549467	-3.82767	0.000129361	0.00285045	SSTR2
ENSG00000162599	72.1538	-2.08973	0.388606	-5.37749	7.55e-08	5.02e-06	NFIA
ENSG00000151150	33.0019	-2.07383	0.619205	-3.34918	0.000810517	0.0119378	ANK3
ENSG00000250510	26.0818	-2.07239	0.612068	-3.38588	0.000709513	0.0109351	GPR162
ENSG00000197872	22.5587	-2.06587	0.599903	-3.44368	0.000573856	0.00924266	FAM49A
ENSG00000144218	28.4818	-2.04015	0.527386	-3.86841	0.000109547	0.00248047	AFF3
ENSG00000115457	95.031	-2.00828	0.368364	-5.45187	4.98e-08	3.51e-06	IGFBP2
ENSG00000067646	48.5225	-2.00371	0.402256	-4.98119	6.32e-07	3.29e-05	ZFY
ENSG00000183691	34.8602	-1.95423	0.498108	-3.92331	8.73e-05	0.00207885	NOG
ENSG00000117643	22.1341	-1.95371	0.678425	-2.87978	0.00397958	0.0399332	MAN1C1
ENSG00000130513	457.011	-1.9479	0.180754	-10.7765	4.44e-27	5.17e-24	GDF15
ENSG00000164715	38.3269	-1.93787	0.494123	-3.92183	8.79e-05	0.00208178	LMTK2
ENSG00000166165	74.1081	-1.93496	0.374074	-5.17267	2.31e-07	1.38e-05	CKB
ENSG00000109099	180.517	-1.92638	0.233986	-8.23285	1.83e-16	6.71e-14	PMP22
ENSG00000003989	41.4966	-1.91713	0.45187	-4.24265	2.21e-05	0.000671239	SLC7A2
ENSG00000106538	32.2809	-1.89496	0.560007	-3.38382	0.000714836	0.0109929	RARRES2
ENSG00000271933	25.4993	-1.87833	0.561388	-3.34587	0.000820257	0.0120234	AL603756.1
ENSG00000135744	37.2714	-1.8744	0.598199	-3.1334	0.00172791	0.0210672	AGT
ENSG00000104368	26.2029	-1.86163	0.597021	-3.11821	0.00181956	0.0218827	PLAT
ENSG00000154734	52.1778	-1.86061	0.486196	-3.82687	0.00012978	0.00285283	ADAMTS1
ENSG00000071282	22.9264	-1.85006	0.573888	-3.22374	0.0012653	0.0163866	LMCD1
ENSG00000099725	23.4276	-1.849	0.590978	-3.12871	0.00175576	0.0213136	PRKY
ENSG00000076706	96.4801	-1.83637	0.357386	-5.13835	2.77e-07	1.6e-05	MCAM
ENSG00000187951	17.8562	-1.83406	0.619951	-2.9584	0.00309245	0.0328511	ARHGAP11B
ENSG00000164647	338.805	-1.82708	0.219466	-8.32512	8.42e-17	3.36e-14	STEAP1
ENSG00000188153	27.5794	-1.8061	0.539822	-3.34574	0.000820641	0.0120234	COL4A5
ENSG00000274070	36.8903	-1.80549	0.490565	-3.68044	0.00023283	0.00449336	CASTOR2
ENSG00000113361	216.913	-1.79846	0.252755	-7.11545	1.12e-12	2.28e-10	CDH6
ENSG00000078177	36.4302	-1.78749	0.493241	-3.62397	0.000290118	0.00535969	N4BP2
ENSG00000198826	476.542	-1.78655	0.162071	-11.0232	2.95e-28	4.58e-25	ARHGAP11A
ENSG00000107731	25.2062	-1.75868	0.504833	-3.48368	0.000494568	0.00823178	UNC5B
ENSG00000114374	99.4309	-1.75786	0.282377	-6.22523	4.81e-10	5.64e-08	USP9Y
ENSG00000205221	25.4787	-1.74071	0.603125	-2.88615	0.00389985	0.0394454	VIT
ENSG00000154122	136.583	-1.73844	0.281794	-6.16919	6.86e-10	7.72e-08	ANKH
ENSG00000105655	32.5858	-1.73391	0.530231	-3.27011	0.00107507	0.014516	ISYNA1
ENSG00000166912	70.359	-1.72879	0.332519	-5.19907	2e-07	1.22e-05	MTMR10
ENSG00000152661	111.077	-1.71824	0.283454	-6.0618	1.35e-09	1.42e-07	GJA1
ENSG00000140678	21.7951	-1.6726	0.555615	-3.01036	0.00260942	0.0288401	ITGAX
ENSG00000196154	772.947	-1.66069	0.370335	-4.4843	7.32e-06	0.000267813	S100A4
ENSG00000167191	54.9492	-1.65769	0.399235	-4.15217	3.29e-05	0.000928009	GPRC5B
ENSG00000078804	62.0595	-1.64438	0.406873	-4.04151	5.31e-05	0.00137684	TP53INP2
ENSG00000127241	74.7925	-1.62984	0.336902	-4.83772	1.31e-06	6.27e-05	MASP1
ENSG00000072422	32.4188	-1.62576	0.503831	-3.22681	0.0012518	0.0162419	RHOBTB1
ENSG00000198692	142.334	-1.6183	0.247814	-6.5303	6.56e-11	9.25e-09	EIF1AY
ENSG00000129824	873.497	-1.60702	0.147813	-10.872	1.57e-27	2.19e-24	RPS4Y1
ENSG00000108387	91.4666	-1.59302	0.346227	-4.60108	4.2e-06	0.000170417	SEPTIN4
ENSG00000183696	173.786	-1.58393	0.310819	-5.09599	3.47e-07	1.97e-05	UPP1
ENSG00000215612	34.7343	-1.58386	0.478978	-3.30675	0.000943839	0.013209	HMX1
ENSG00000224271	46.2684	-1.56863	0.448263	-3.49936	0.000466376	0.0078658	AL117329.1
ENSG00000012817	28.7364	-1.56758	0.495884	-3.16119	0.00157129	0.0196383	KDM5D
ENSG00000138764	39.8694	-1.56591	0.46604	-3.36003	0.000779342	0.0116552	CCNG2
ENSG00000231789	40.1114	-1.56475	0.482771	-3.24119	0.00119032	0.0157283	PIK3CD-AS2
ENSG00000157557	163.814	-1.55706	0.231194	-6.73487	1.64e-11	2.66e-09	ETS2
ENSG00000136859	44.5456	-1.553	0.457031	-3.39803	0.000678736	0.0106239	ANGPTL2
ENSG00000174080	359.303	-1.55178	0.210669	-7.36596	1.76e-13	3.96e-11	CTSF
ENSG00000157214	313.647	-1.5476	0.234018	-6.61317	3.76e-11	5.7e-09	STEAP2
ENSG00000113645	36.2268	-1.54232	0.477588	-3.22939	0.00124055	0.016126	WWC1
ENSG00000169926	114.187	-1.54133	0.263481	-5.84985	4.92e-09	4.73e-07	KLF13
ENSG00000174804	30.9992	-1.53853	0.465709	-3.30362	0.000954465	0.0132798	FZD4
ENSG00000085382	23.7705	-1.53736	0.547126	-2.80989	0.00495591	0.0471843	HACE1
ENSG00000204381	73.0845	-1.5255	0.375064	-4.06731	4.76e-05	0.00125873	LAYN
ENSG00000095739	695.575	-1.52003	0.17822	-8.52897	1.48e-17	6.24e-15	BAMBI
ENSG00000162783	363.72	-1.51418	0.195108	-7.76073	8.44e-15	2.36e-12	IER5
ENSG00000104332	94.9335	-1.51305	0.395125	-3.82928	0.000128517	0.00283632	SFRP1
ENSG00000113504	121.548	-1.51048	0.309213	-4.88494	1.03e-06	5.1e-05	SLC12A7
ENSG00000171843	34.8751	-1.49915	0.524627	-2.85756	0.00426915	0.0421416	MLLT3
ENSG00000128591	24.2235	-1.48939	0.50468	-2.95116	0.00316587	0.0335035	FLNC
ENSG00000112276	37.5948	-1.48536	0.456422	-3.25435	0.00113652	0.0151405	BVES
ENSG00000095261	51.5434	-1.46851	0.385249	-3.81185	0.000137929	0.00296055	PSMD5
ENSG00000223865	45.4985	-1.46343	0.483085	-3.02935	0.00245083	0.0274793	HLA-DPB1
ENSG00000172731	39.1538	-1.46319	0.486249	-3.00913	0.00261994	0.0288649	LRRC20
ENSG00000196367	118.966	-1.45866	0.296318	-4.92261	8.54e-07	4.35e-05	TRRAP
ENSG00000164741	215.723	-1.4581	0.216395	-6.73814	1.6e-11	2.63e-09	DLC1
ENSG00000142149	41.4191	-1.45621	0.418407	-3.48036	0.000500746	0.00831476	HUNK
ENSG00000146376	178.194	-1.45492	0.270547	-5.3777	7.54e-08	5.02e-06	ARHGAP18
ENSG00000076770	40.6561	-1.45311	0.440787	-3.29664	0.000978503	0.0135398	MBNL3
ENSG00000130830	131.202	-1.45154	0.283232	-5.1249	2.98e-07	1.71e-05	MPP1
ENSG00000162458	60.3385	-1.4491	0.397321	-3.64717	0.000265141	0.0049797	FBLIM1
ENSG00000172197	68.687	-1.44467	0.337363	-4.28224	1.85e-05	0.00057733	MBOAT1
ENSG00000160447	34.992	-1.42114	0.470235	-3.02219	0.00250952	0.0279129	PKN3
ENSG00000106351	63.8507	-1.41893	0.376844	-3.7653	0.000166347	0.00344622	AGFG2
ENSG00000118707	139.499	-1.40252	0.26626	-5.26747	1.38e-07	8.81e-06	TGIF2
ENSG00000151729	43.2207	-1.3995	0.448058	-3.12349	0.00178721	0.0216201	SLC25A4
ENSG00000153406	71.3898	-1.39722	0.328225	-4.25689	2.07e-05	0.000636834	NMRAL1
ENSG00000107551	93.8441	-1.39601	0.294235	-4.74454	2.09e-06	9.37e-05	RASSF4
ENSG00000064042	718.366	-1.39042	0.155826	-8.92289	4.54e-19	2.35e-16	LIMCH1
ENSG00000111348	32.9567	-1.38796	0.446712	-3.10705	0.00188962	0.0225077	ARHGDIB
ENSG00000100321	54.9779	-1.38436	0.385018	-3.59557	0.000323676	0.00582568	SYNGR1
ENSG00000164114	79.9068	-1.38043	0.307451	-4.48992	7.13e-06	0.00026361	MAP9
ENSG00000180346	86.4586	-1.37223	0.308037	-4.45476	8.4e-06	0.000301919	TIGD2
ENSG00000221909	54.5409	-1.37083	0.378718	-3.61966	0.00029499	0.00542812	FAM200A
ENSG00000159307	119.847	-1.37039	0.30514	-4.49101	7.09e-06	0.00026361	SCUBE1
ENSG00000092931	101.267	-1.36738	0.353379	-3.86944	0.000109087	0.00247809	MFSD11
ENSG00000006453	47.2325	-1.36689	0.413848	-3.30287	0.000957021	0.0132953	BAIAP2L1
ENSG00000077943	196.039	-1.36355	0.247474	-5.50989	3.59e-08	2.61e-06	ITGA8
ENSG00000185950	74.0823	-1.36196	0.35721	-3.81276	0.000137424	0.00295802	IRS2
ENSG00000246273	65.0066	-1.35866	0.31785	-4.27453	1.92e-05	0.000595024	SBF2-AS1
ENSG00000197852	71.9728	-1.33775	0.33231	-4.02559	5.68e-05	0.00145181	FAM212B
ENSG00000166448	85.725	-1.32789	0.419199	-3.16769	0.00153655	0.0192558	TMEM130
ENSG00000104549	428.487	-1.32649	0.160534	-8.26297	1.42e-16	5.36e-14	SQLE
ENSG00000124766	467.748	-1.32419	0.172869	-7.66007	1.86e-14	4.89e-12	SOX4
ENSG00000198121	187.687	-1.32129	0.208563	-6.33519	2.37e-10	3.06e-08	LPAR1
ENSG00000175048	43.9062	-1.31815	0.467976	-2.8167	0.00485198	0.0466065	ZDHHC14
ENSG00000121104	57.0217	-1.31496	0.38204	-3.44194	0.000577565	0.00929167	FAM117A
ENSG00000083857	58.3981	-1.30049	0.384418	-3.38301	0.000716956	0.0110133	FAT1
ENSG00000178585	46.0607	-1.29358	0.420449	-3.07667	0.00209329	0.0242704	CTNNBIP1
ENSG00000129757	45.5167	-1.28652	0.434464	-2.96117	0.00306474	0.0325815	CDKN1C
ENSG00000103365	110.991	-1.27967	0.280986	-4.55422	5.26e-06	0.00020595	GGA2
ENSG00000155850	156.026	-1.272	0.295898	-4.29878	1.72e-05	0.000549423	SLC26A2
ENSG00000140262	66.8552	-1.27195	0.351923	-3.61429	0.000301177	0.00550766	TCF12
ENSG00000184349	84.5143	-1.26294	0.335541	-3.76389	0.00016729	0.00345684	EFNA5
ENSG00000272269	43.0812	-1.26188	0.409073	-3.08473	0.00203737	0.0238199	AL138724.1
ENSG00000198690	154.295	-1.25669	0.247198	-5.08373	3.7e-07	2.07e-05	FAN1
ENSG00000176692	43.3328	-1.25433	0.410544	-3.0553	0.00224839	0.0257899	FOXC2
ENSG00000204580	365.383	-1.25033	0.181629	-6.88397	5.82e-12	1.01e-09	DDR1
ENSG00000165757	161.102	-1.2407	0.250106	-4.96072	7.02e-07	3.64e-05	JCAD
ENSG00000145284	74.1113	-1.24055	0.375328	-3.30523	0.000948968	0.0132627	SCD5
ENSG00000139832	72.1686	-1.23907	0.360996	-3.43236	0.000598354	0.00957092	RAB20
ENSG00000113594	198.186	-1.23593	0.243477	-5.07617	3.85e-07	2.15e-05	LIFR
ENSG00000124225	254.984	-1.23284	0.26668	-4.6229	3.78e-06	0.000154781	PMEPA1
ENSG00000105855	263.344	-1.22759	0.219972	-5.58064	2.4e-08	1.93e-06	ITGB8
ENSG00000106799	56.6365	-1.22589	0.369016	-3.32204	0.000893616	0.0127708	TGFBR1
ENSG00000137273	96.9676	-1.22287	0.325339	-3.75875	0.000170768	0.00350275	FOXF2
ENSG00000106070	78.1829	-1.2134	0.298502	-4.06496	4.8e-05	0.00126909	GRB10
ENSG00000241399	71.1431	-1.21204	0.374792	-3.23389	0.00122115	0.0159931	CD302
ENSG00000182957	74.1755	-1.21152	0.317835	-3.81179	0.000137967	0.00296055	SPATA13
ENSG00000174799	57.1508	-1.20413	0.366883	-3.28205	0.00103056	0.0140924	CEP135
ENSG00000181396	98.3857	-1.2015	0.294087	-4.08552	4.4e-05	0.00117965	OGFOD3
ENSG00000127980	128.393	-1.19705	0.258319	-4.63401	3.59e-06	0.000148884	PEX1
ENSG00000169122	45.9191	-1.19668	0.424951	-2.81605	0.00486184	0.0466243	FAM110B
ENSG00000141574	198.395	-1.19571	0.236768	-5.05013	4.42e-07	2.4e-05	SECTM1
ENSG00000129657	134.246	-1.19488	0.255574	-4.67528	2.94e-06	0.000123325	SEC14L1
ENSG00000053254	182.524	-1.18896	0.227768	-5.22002	1.79e-07	1.11e-05	FOXN3
ENSG00000132436	47.6251	-1.18767	0.399053	-2.97623	0.00291815	0.0312615	FIGNL1
ENSG00000141698	176.28	-1.17698	0.221224	-5.32029	1.04e-07	6.72e-06	NT5C3B
ENSG00000109790	388.908	-1.17119	0.180222	-6.49859	8.11e-11	1.11e-08	KLHL5
ENSG00000129521	153.192	-1.16662	0.265855	-4.38819	1.14e-05	0.000391706	EGLN3
ENSG00000129514	63.0738	-1.15439	0.347946	-3.31774	0.000907504	0.0128574	FOXA1
ENSG00000155111	57.6201	-1.14796	0.372823	-3.07911	0.0020762	0.0241525	CDK19
ENSG00000084092	75.4832	-1.14525	0.320052	-3.57831	0.000345817	0.00610564	NOA1
ENSG00000165507	62.6628	-1.14489	0.35603	-3.2157	0.00130127	0.0168057	DEPP1
ENSG00000213949	102.612	-1.14012	0.276695	-4.12051	3.78e-05	0.00103795	ITGA1
ENSG00000167840	46.9453	-1.13991	0.398876	-2.85782	0.00426563	0.0421366	ZNF232
ENSG00000211445	142.9	-1.13835	0.295975	-3.8461	0.000120011	0.00267045	GPX3
ENSG00000196652	130.404	-1.1346	0.264197	-4.29454	1.75e-05	0.000558748	ZKSCAN5
ENSG00000196586	224.508	-1.13443	0.226216	-5.01481	5.31e-07	2.79e-05	MYO6
ENSG00000170846	125.683	-1.13426	0.341292	-3.32344	0.000889149	0.012746	AC093323.1
ENSG00000143878	233.9	-1.13324	0.206308	-5.49295	3.95e-08	2.86e-06	RHOB
ENSG00000116991	455.058	-1.13065	0.196413	-5.7565	8.59e-09	7.99e-07	SIPA1L2
ENSG00000135931	500.133	-1.12582	0.214201	-5.25592	1.47e-07	9.25e-06	ARMC9
ENSG00000151320	68.0935	-1.12455	0.383582	-2.93169	0.0033712	0.0352485	AKAP6
ENSG00000111860	67.9876	-1.12297	0.362899	-3.09445	0.0019718	0.023347	CEP85L
ENSG00000138756	97.1429	-1.11106	0.285515	-3.89143	9.97e-05	0.00229372	BMP2K
ENSG00000056972	66.1609	-1.10412	0.350358	-3.15139	0.00162494	0.0200506	TRAF3IP2
ENSG00000116962	107.662	-1.10263	0.284067	-3.8816	0.000103773	0.00237673	NID1
ENSG00000162511	179.235	-1.09868	0.269308	-4.07966	4.51e-05	0.00120055	LAPTM5
ENSG00000137193	194.083	-1.09837	0.251872	-4.36082	1.3e-05	0.000435509	PIM1
ENSG00000020181	97.2515	-1.08921	0.295378	-3.68751	0.00022646	0.0044054	ADGRA2
ENSG00000198624	100.103	-1.08893	0.363825	-2.993	0.00276251	0.0300113	CCDC69
ENSG00000128656	168.022	-1.08398	0.230522	-4.70227	2.57e-06	0.000111774	CHN1
ENSG00000121039	315.565	-1.07811	0.242361	-4.44837	8.65e-06	0.000309205	RDH10
ENSG00000109654	112.463	-1.07686	0.288607	-3.73124	0.000190538	0.0038503	TRIM2
ENSG00000147509	74.3841	-1.07532	0.318209	-3.37928	0.000726761	0.0111286	RGS20
ENSG00000146232	65.9302	-1.071	0.351532	-3.04665	0.00231405	0.0263911	NFKBIE
ENSG00000269893	431.847	-1.06201	0.250068	-4.24689	2.17e-05	0.000660122	SNHG8
ENSG00000005882	86.249	-1.06026	0.312705	-3.39059	0.000697419	0.0108084	PDK2
ENSG00000170464	61.9021	-1.06009	0.34565	-3.06695	0.00216258	0.0249492	DNAJC18
ENSG00000054277	145.073	-1.0583	0.247125	-4.28247	1.85e-05	0.00057733	OPN3
ENSG00000156136	89.2227	-1.0526	0.315249	-3.33894	0.000840978	0.0122187	DCK
ENSG00000110042	50.5428	-1.04482	0.367686	-2.84162	0.00448846	0.0437186	DTX4
ENSG00000204389	293.128	-1.04299	0.184527	-5.65226	1.58e-08	1.36e-06	HSPA1A
ENSG00000010278	260.677	-1.04295	0.22281	-4.68091	2.86e-06	0.000121041	CD9
ENSG00000137486	91.0229	-1.04102	0.326033	-3.19299	0.0014081	0.0179198	ARRB1
ENSG00000144036	114.731	-1.0406	0.267156	-3.89508	9.82e-05	0.00226688	EXOC6B
ENSG00000196535	146.607	-1.0395	0.266192	-3.90509	9.42e-05	0.00220063	MYO18A
ENSG00000006062	142.588	-1.03484	0.240329	-4.30593	1.66e-05	0.00053749	MAP3K14
ENSG00000153071	168.284	-1.03439	0.232957	-4.44029	8.98e-06	0.00031643	DAB2
ENSG00000215712	67.1557	-1.03349	0.341778	-3.02385	0.00249578	0.0278267	TMEM242
ENSG00000275632	81.443	-1.03158	0.298264	-3.45859	0.000543003	0.00883117	AL035461.2
ENSG00000147364	100.602	-1.02985	0.294699	-3.49459	0.000474787	0.00795953	FBXO25
ENSG00000213694	395.842	-1.02841	0.186627	-5.51051	3.58e-08	2.61e-06	S1PR3
ENSG00000198720	56.7192	-1.02642	0.349138	-2.93987	0.00328347	0.0344863	ANKRD13B
ENSG00000130517	175.704	-1.02548	0.243249	-4.21577	2.49e-05	0.000740322	PGPEP1
ENSG00000214944	104.826	-1.01544	0.300638	-3.37761	0.000731177	0.0111337	ARHGEF28
ENSG00000145293	130.437	-1.0138	0.283976	-3.57003	0.000356947	0.0062625	ENOPH1
ENSG00000164904	89.2092	-1.006	0.33723	-2.98313	0.00285318	0.0307782	ALDH7A1
ENSG00000138767	79.0758	-1.00487	0.335669	-2.99365	0.00275665	0.029992	CNOT6L
ENSG00000141480	137.589	-1.00071	0.242255	-4.1308	3.62e-05	0.00100597	ARRB2
ENSG00000160326	179.314	-0.999112	0.26927	-3.71044	0.000206896	0.00411479	SLC2A6
ENSG00000012048	393.827	-0.992877	0.161844	-6.13476	8.53e-10	9.37e-08	BRCA1
ENSG00000111275	276.136	-0.985077	0.201035	-4.90002	9.58e-07	4.74e-05	ALDH2
ENSG00000278730	100.949	-0.982924	0.290064	-3.38864	0.000702401	0.0108495	AC005332.7
ENSG00000173757	159.735	-0.98214	0.256725	-3.82564	0.000130431	0.00286046	STAT5B
ENSG00000198695	291.049	-0.981239	0.237671	-4.12857	3.65e-05	0.00101221	MT-ND6
ENSG00000118777	182.989	-0.979993	0.214964	-4.55888	5.14e-06	0.00020378	ABCG2
ENSG00000168763	65.1297	-0.979501	0.340807	-2.87406	0.00405226	0.0405168	CNNM3
ENSG00000065029	87.4382	-0.976801	0.31151	-3.1357	0.00171445	0.0209397	ZNF76
ENSG00000148175	158.597	-0.975486	0.235332	-4.14514	3.4e-05	0.000953065	STOM
ENSG00000106617	64.8109	-0.972784	0.338151	-2.87677	0.00401767	0.0402286	PRKAG2
ENSG00000075539	153.501	-0.972736	0.261109	-3.7254	0.000195003	0.00391354	FRYL
ENSG00000090316	179.364	-0.970364	0.237329	-4.08869	4.34e-05	0.00116586	MAEA
ENSG00000147044	147.655	-0.967108	0.267586	-3.61419	0.000301287	0.00550766	CASK
ENSG00000090989	112.723	-0.96607	0.278188	-3.47272	0.000515214	0.0084843	EXOC1
ENSG00000035862	1140.27	-0.965	0.169097	-5.70677	1.15e-08	1.01e-06	TIMP2
ENSG00000198742	124.726	-0.964742	0.26845	-3.59374	0.000325959	0.00585132	SMURF1
ENSG00000120437	1089.9	-0.961701	0.13123	-7.32836	2.33e-13	5e-11	ACAT2
ENSG00000214022	499.536	-0.959696	0.185692	-5.16821	2.36e-07	1.41e-05	REPIN1
ENSG00000121897	67.869	-0.957874	0.33075	-2.89607	0.00377869	0.0383869	LIAS
ENSG00000198189	111.25	-0.95441	0.292912	-3.25835	0.00112061	0.0149572	HSD17B11
ENSG00000242265	1325.97	-0.9544	0.14398	-6.62869	3.39e-11	5.19e-09	PEG10
ENSG00000142330	71.4375	-0.953984	0.32771	-2.91106	0.00360202	0.0371056	CAPN10
ENSG00000077238	100.849	-0.952351	0.280825	-3.39127	0.000695707	0.0107957	IL4R
ENSG00000165802	202.353	-0.950691	0.239663	-3.96678	7.29e-05	0.00177956	NSMF
ENSG00000101144	179.077	-0.949201	0.217591	-4.36231	1.29e-05	0.000433583	BMP7
ENSG00000164465	115.77	-0.938113	0.304392	-3.08193	0.00205666	0.0239532	DCBLD1
ENSG00000136492	80.4725	-0.935787	0.315754	-2.96366	0.00304003	0.0323682	BRIP1
ENSG00000166974	192.715	-0.928364	0.209283	-4.43592	9.17e-06	0.000319682	MAPRE2
ENSG00000137161	156.864	-0.924797	0.227788	-4.0599	4.91e-05	0.00129444	CNPY3
ENSG00000145241	105.896	-0.923151	0.2811	-3.28407	0.0010232	0.0140193	CENPC
ENSG00000099994	93.7993	-0.92272	0.326452	-2.82651	0.00470578	0.0455175	SUSD2
ENSG00000112312	280.852	-0.920181	0.204644	-4.49651	6.91e-06	0.000257624	GMNN
ENSG00000048392	99.6172	-0.918505	0.305831	-3.00331	0.00267057	0.0292609	RRM2B
ENSG00000174718	209.347	-0.91598	0.206391	-4.43809	9.08e-06	0.000318877	KIAA1551
ENSG00000122547	146.746	-0.915382	0.28335	-3.23057	0.00123545	0.0161141	EEPD1
ENSG00000068383	73.2735	-0.915012	0.318802	-2.87016	0.00410269	0.0409037	INPP5A
ENSG00000210196	203.035	-0.914511	0.239279	-3.82195	0.000132401	0.00289003	MT-TP
ENSG00000112640	155.931	-0.914034	0.233068	-3.92175	8.79e-05	0.00208178	PPP2R5D
ENSG00000168734	131.287	-0.911198	0.269524	-3.38076	0.000722853	0.0110917	PKIG
ENSG00000168610	795.536	-0.910905	0.142686	-6.38398	1.73e-10	2.29e-08	STAT3
ENSG00000163950	415.79	-0.91055	0.193813	-4.69809	2.63e-06	0.000113033	SLBP
ENSG00000110852	684.491	-0.909237	0.147696	-6.15613	7.45e-10	8.32e-08	CLEC2B
ENSG00000052850	109.966	-0.906938	0.273703	-3.31358	0.000921087	0.0129902	ALX4
ENSG00000124571	228.308	-0.906248	0.202833	-4.46796	7.9e-06	0.000286839	XPO5
ENSG00000118418	333.229	-0.903397	0.191343	-4.72136	2.34e-06	0.000103314	HMGN3
ENSG00000152990	134.367	-0.903091	0.255111	-3.54	0.000400131	0.00690555	ADGRA3
ENSG00000146085	99.4741	-0.903024	0.288447	-3.13064	0.00174428	0.0211927	MUT
ENSG00000064607	403.071	-0.899517	0.183513	-4.90164	9.5e-07	4.72e-05	SUGP2
ENSG00000172379	125.368	-0.898215	0.244742	-3.67005	0.000242504	0.00464622	ARNT2
ENSG00000168077	110.93	-0.897326	0.281496	-3.18771	0.00143405	0.0181342	SCARA3
ENSG00000127990	251.431	-0.894989	0.190123	-4.70742	2.51e-06	0.000109694	SGCE
ENSG00000204590	218.055	-0.88801	0.247537	-3.58738	0.000334021	0.00594547	GNL1
ENSG00000100116	172.857	-0.885255	0.225953	-3.91787	8.93e-05	0.00210836	GCAT
ENSG00000203668	284.662	-0.884937	0.186471	-4.74571	2.08e-06	9.35e-05	CHML
ENSG00000112759	107.418	-0.884109	0.26543	-3.33086	0.000865788	0.012527	SLC29A1
ENSG00000065882	234.509	-0.883571	0.247189	-3.57447	0.000350935	0.00617257	TBC1D1
ENSG00000147789	85.2615	-0.88337	0.314659	-2.80739	0.00499453	0.0473903	ZNF7
ENSG00000124789	147.927	-0.87869	0.233525	-3.76273	0.000168068	0.00346266	NUP153
ENSG00000170619	197.643	-0.878216	0.238039	-3.68938	0.000224804	0.00437929	COMMD5
ENSG00000147324	80.5395	-0.876682	0.31308	-2.80019	0.00510729	0.0481328	MFHAS1
ENSG00000108669	111.839	-0.874938	0.270973	-3.22887	0.00124281	0.0161403	CYTH1
ENSG00000124171	119.687	-0.871933	0.309239	-2.81961	0.00480826	0.046348	PARD6B
ENSG00000035928	463.651	-0.87125	0.178535	-4.87999	1.06e-06	5.19e-05	RFC1
ENSG00000266402	197.095	-0.870893	0.202286	-4.30525	1.67e-05	0.00053749	SNHG25
ENSG00000137822	173.715	-0.870859	0.22337	-3.89872	9.67e-05	0.00225173	TUBGCP4
ENSG00000047315	316.526	-0.867353	0.198638	-4.36651	1.26e-05	0.00042637	POLR2B
ENSG00000146386	184.456	-0.860109	0.223997	-3.83982	0.000123127	0.00273033	ABRACL
ENSG00000008513	853.059	-0.860003	0.184361	-4.66479	3.09e-06	0.000129398	ST3GAL1
ENSG00000132196	117.211	-0.858691	0.282204	-3.0428	0.00234391	0.0266228	HSD17B7
ENSG00000183762	181.439	-0.858286	0.269166	-3.18869	0.00142919	0.0181342	KREMEN1
ENSG00000047579	100.093	-0.85547	0.281437	-3.03965	0.00236853	0.0268151	DTNBP1
ENSG00000147155	530.96	-0.853216	0.197039	-4.33018	1.49e-05	0.000490118	EBP
ENSG00000124486	159.662	-0.85154	0.233238	-3.65095	0.00026127	0.0049246	USP9X
ENSG00000185115	88.3361	-0.851309	0.283594	-3.00186	0.00268336	0.0293394	NSMCE3
ENSG00000178425	153.585	-0.849282	0.251678	-3.37448	0.000739551	0.0112122	NT5DC1
ENSG00000151726	189.043	-0.845011	0.22727	-3.71809	0.000200736	0.00401703	ACSL1
ENSG00000168566	152.287	-0.84397	0.233385	-3.61622	0.000298941	0.00548636	SNRNP48
ENSG00000077782	297.892	-0.842891	0.189982	-4.43669	9.14e-06	0.000319351	FGFR1
ENSG00000164983	175.628	-0.839643	0.220742	-3.80374	0.00014253	0.00304909	TMEM65
ENSG00000166946	100.812	-0.838552	0.271349	-3.09031	0.0019995	0.0234954	CCNDBP1
ENSG00000198743	490.591	-0.836934	0.200695	-4.17017	3.04e-05	0.00087065	SLC5A3
ENSG00000176208	246.439	-0.836678	0.191528	-4.36844	1.25e-05	0.000423643	ATAD5
ENSG00000101928	143.812	-0.835687	0.245233	-3.40772	0.000655074	0.0103126	MOSPD1
ENSG00000110660	118.166	-0.834222	0.269889	-3.09098	0.001995	0.023482	SLC35F2
ENSG00000168994	94.1441	-0.833213	0.296787	-2.80744	0.00499365	0.0473903	PXDC1
ENSG00000146414	137.844	-0.83112	0.254487	-3.26587	0.0010913	0.0146642	SHPRH
ENSG00000141556	206.877	-0.828847	0.209732	-3.95194	7.75e-05	0.00187719	TBCD
ENSG00000197061	2697.39	-0.828559	0.112845	-7.34243	2.1e-13	4.57e-11	HIST1H4C
ENSG00000181472	95.4529	-0.825873	0.289485	-2.8529	0.00433221	0.0424834	ZBTB2
ENSG00000100162	151.916	-0.825613	0.228542	-3.61253	0.000303227	0.00553588	CENPM
ENSG00000137337	93.4646	-0.820933	0.287341	-2.857	0.00427671	0.0421565	MDC1
ENSG00000093009	207.517	-0.818236	0.212177	-3.85639	0.000115076	0.00258843	CDC45
ENSG00000115942	126.504	-0.817356	0.265819	-3.07486	0.00210602	0.0243976	ORC2
ENSG00000109814	625.713	-0.815835	0.220022	-3.70797	0.000208926	0.00413935	UGDH
ENSG00000170561	88.3929	-0.815275	0.28283	-2.88256	0.00394454	0.0397819	IRX2
ENSG00000128731	214.165	-0.814475	0.204532	-3.98215	6.83e-05	0.00169501	HERC2
ENSG00000164961	193.596	-0.81138	0.222963	-3.63908	0.000273613	0.00510207	WASHC5
ENSG00000166483	170.731	-0.811314	0.224695	-3.61073	0.000305331	0.00556625	WEE1
ENSG00000180964	179.188	-0.809505	0.224392	-3.60754	0.000309111	0.00562122	TCEAL8
ENSG00000153944	142.995	-0.807017	0.239475	-3.36995	0.00075183	0.0113613	MSI2
ENSG00000164754	1249.52	-0.807016	0.129504	-6.23159	4.62e-10	5.46e-08	RAD21
ENSG00000101057	217.379	-0.80639	0.246012	-3.27785	0.001046	0.0142199	MYBL2
ENSG00000153044	173.373	-0.803797	0.224578	-3.57914	0.000344725	0.00609407	CENPH
ENSG00000159842	170.189	-0.79845	0.228778	-3.49006	0.000482916	0.00806742	ABR
ENSG00000277161	138.161	-0.797973	0.284911	-2.80078	0.00509797	0.04811	PIGW
ENSG00000176845	205.649	-0.796801	0.213524	-3.73167	0.000190211	0.0038503	METRNL
ENSG00000170310	142.541	-0.794385	0.250234	-3.17457	0.0015006	0.0188732	STX8
ENSG00000104341	795.727	-0.794219	0.14236	-5.57895	2.42e-08	1.93e-06	LAPTM4B
ENSG00000174231	303.365	-0.792793	0.195743	-4.05018	5.12e-05	0.0013418	PRPF8
ENSG00000166477	385.887	-0.792675	0.173661	-4.56451	5.01e-06	0.000198957	LEO1
ENSG00000078269	353.163	-0.791688	0.17802	-4.44718	8.7e-06	0.00030958	SYNJ2
ENSG00000138685	168.778	-0.791624	0.224846	-3.52073	0.000430357	0.00736517	FGF2
ENSG00000012660	677.097	-0.791085	0.15747	-5.02371	5.07e-07	2.71e-05	ELOVL5
ENSG00000170412	113.389	-0.788762	0.268811	-2.93426	0.0033434	0.0350463	GPRC5C
ENSG00000204392	617.979	-0.788337	0.153214	-5.14533	2.67e-07	1.56e-05	LSM2
ENSG00000103995	316.769	-0.787397	0.181522	-4.33775	1.44e-05	0.000475779	CEP152
ENSG00000130396	199.565	-0.78543	0.230958	-3.40075	0.000672007	0.0105554	AFDN
ENSG00000147457	270.371	-0.784719	0.194779	-4.02877	5.61e-05	0.001438	CHMP7
ENSG00000196922	123.815	-0.782257	0.251088	-3.11546	0.00183656	0.0219883	ZNF252P
ENSG00000030582	604.015	-0.775484	0.171318	-4.52656	6e-06	0.000228467	GRN
ENSG00000157985	155.601	-0.773957	0.22782	-3.39723	0.000680715	0.0106239	AGAP1
ENSG00000130147	145.764	-0.771731	0.238123	-3.24089	0.00119157	0.0157283	SH3BP4
ENSG00000183048	114.7	-0.770401	0.258043	-2.98555	0.00283073	0.0306773	SLC25A10
ENSG00000156802	506.47	-0.76544	0.158528	-4.82841	1.38e-06	6.53e-05	ATAD2
ENSG00000127993	195.034	-0.764554	0.205734	-3.71622	0.000202227	0.00404107	RBM48
ENSG00000174371	174.673	-0.764193	0.219809	-3.47662	0.000507785	0.00839028	EXO1
ENSG00000094804	437.496	-0.763009	0.168176	-4.53698	5.71e-06	0.000219879	CDC6
ENSG00000007202	136.542	-0.760637	0.261502	-2.90873	0.00362901	0.037356	KIAA0100
ENSG00000013810	310.759	-0.758582	0.236884	-3.20234	0.00136316	0.0175239	TACC3
ENSG00000132383	380.182	-0.758032	0.178134	-4.2554	2.09e-05	0.000639689	RPA1
ENSG00000136205	469.203	-0.75771	0.157956	-4.79697	1.61e-06	7.49e-05	TNS3
ENSG00000132467	165.956	-0.756795	0.228481	-3.31229	0.000925371	0.0130268	UTP3
ENSG00000076382	332.724	-0.756629	0.210029	-3.60249	0.000315178	0.00569444	SPAG5
ENSG00000005700	171.255	-0.756196	0.231873	-3.26125	0.00110922	0.0148589	IBTK
ENSG00000196591	666.718	-0.751283	0.169139	-4.44181	8.92e-06	0.000315792	HDAC2
ENSG00000100109	204.175	-0.749604	0.231299	-3.24084	0.00119178	0.0157283	TFIP11
ENSG00000087269	252.199	-0.748479	0.199097	-3.75936	0.000170349	0.00350275	NOP14
ENSG00000132294	350.255	-0.748173	0.174659	-4.28361	1.84e-05	0.000576354	EFR3A
ENSG00000164649	287.508	-0.74723	0.185025	-4.03854	5.38e-05	0.00139184	CDCA7L
ENSG00000167699	179.791	-0.746568	0.23681	-3.15261	0.0016182	0.0200095	GLOD4
ENSG00000184428	203.362	-0.746107	0.244003	-3.05778	0.0022298	0.0256188	TOP1MT
ENSG00000118689	190.099	-0.743895	0.219034	-3.39625	0.000683154	0.0106465	FOXO3
ENSG00000112685	143.103	-0.743022	0.24097	-3.08347	0.00204604	0.0238614	EXOC2
ENSG00000204574	1057.53	-0.741303	0.13354	-5.55115	2.84e-08	2.2e-06	ABCF1
ENSG00000108578	265.057	-0.739167	0.22456	-3.29163	0.000996097	0.0136882	BLMH
ENSG00000183688	254.344	-0.737621	0.201392	-3.66262	0.000249648	0.00475696	RFLNB
ENSG00000108468	850.846	-0.737434	0.156788	-4.70337	2.56e-06	0.000111541	CBX1
ENSG00000071127	602.04	-0.736747	0.174559	-4.22061	2.44e-05	0.00073162	WDR1
ENSG00000105810	908.781	-0.736407	0.155708	-4.7294	2.25e-06	0.000100347	CDK6
ENSG00000146282	181.507	-0.734034	0.230219	-3.18841	0.00143055	0.0181342	RARS2
ENSG00000103811	135.505	-0.732897	0.257287	-2.84856	0.00439175	0.0429265	CTSH
ENSG00000104611	203.363	-0.732748	0.208006	-3.52273	0.000427129	0.00731892	SH2D4A
ENSG00000109062	219.29	-0.73254	0.221926	-3.30082	0.000964025	0.0133793	SLC9A3R1
ENSG00000184785	274.622	-0.731012	0.231833	-3.15318	0.00161501	0.0200007	SMIM10
ENSG00000169398	314.721	-0.729512	0.182331	-4.00103	6.31e-05	0.00159074	PTK2
ENSG00000167842	129.087	-0.728201	0.254958	-2.85616	0.00428804	0.0422385	MIS12
ENSG00000072310	163.633	-0.727736	0.246254	-2.95523	0.0031244	0.0331149	SREBF1
ENSG00000112118	684.653	-0.726563	0.148174	-4.90345	9.42e-07	4.69e-05	MCM3
ENSG00000141504	376.445	-0.724718	0.169112	-4.28543	1.82e-05	0.000574251	SAT2
ENSG00000112110	411.481	-0.724079	0.159493	-4.53986	5.63e-06	0.000218095	MRPL18
ENSG00000176887	190.134	-0.722115	0.208376	-3.46543	0.000529376	0.00864605	SOX11
ENSG00000096401	460.146	-0.720959	0.181132	-3.98029	6.88e-05	0.00170224	CDC5L
ENSG00000142949	245.15	-0.718415	0.216566	-3.31729	0.000908942	0.0128579	PTPRF
ENSG00000163683	306.373	-0.716576	0.230756	-3.10534	0.00190061	0.0225999	SMIM14
ENSG00000159873	180.969	-0.716043	0.229174	-3.12445	0.0017814	0.0215686	CCDC117
ENSG00000151725	181.032	-0.714583	0.249497	-2.8641	0.00418199	0.0415331	CENPU
ENSG00000104067	367.596	-0.709028	0.17007	-4.16904	3.06e-05	0.00087072	TJP1
ENSG00000109084	414.822	-0.707558	0.18157	-3.89689	9.74e-05	0.00225749	TMEM97
ENSG00000121892	397.506	-0.706895	0.202248	-3.49519	0.000473721	0.00795122	PDS5A
ENSG00000196628	681.463	-0.705403	0.156041	-4.52063	6.17e-06	0.000234327	TCF4
ENSG00000122870	194.528	-0.705201	0.23459	-3.00611	0.00264616	0.0290849	BICC1
ENSG00000161542	207.925	-0.702559	0.210995	-3.32974	0.000869267	0.012563	PRPSAP1
ENSG00000118523	664.99	-0.702545	0.211764	-3.31759	0.000907986	0.0128574	CTGF
ENSG00000063978	197.017	-0.701352	0.214969	-3.26258	0.00110403	0.0148068	RNF4
ENSG00000118816	1549.8	-0.699294	0.169846	-4.11722	3.83e-05	0.00105082	CCNI
ENSG00000093144	386.104	-0.699124	0.165655	-4.22036	2.44e-05	0.00073162	ECHDC1
ENSG00000137404	180.393	-0.697053	0.231097	-3.01627	0.00255902	0.0283504	NRM
ENSG00000135521	296.254	-0.696774	0.185065	-3.76503	0.00016653	0.00344622	LTV1
ENSG00000006744	450.01	-0.691769	0.154239	-4.48505	7.29e-06	0.000267686	ELAC2
ENSG00000124767	390.739	-0.691521	0.176543	-3.91701	8.97e-05	0.00211232	GLO1
ENSG00000125450	343.785	-0.69092	0.183455	-3.76615	0.000165786	0.00344622	NUP85
ENSG00000180992	499.324	-0.688337	0.148834	-4.62486	3.75e-06	0.000153787	MRPL14
ENSG00000146072	220.749	-0.687715	0.229328	-2.99883	0.00271021	0.0295559	TNFRSF21
ENSG00000178921	132.874	-0.685929	0.240614	-2.85075	0.00436165	0.0426622	PFAS
ENSG00000198301	321.013	-0.68566	0.177967	-3.85274	0.000116805	0.00261509	SDAD1
ENSG00000119314	297.939	-0.683973	0.182686	-3.74397	0.000181132	0.00368822	PTBP3
ENSG00000147224	294.258	-0.681243	0.180927	-3.76529	0.000166357	0.00344622	PRPS1
ENSG00000111799	233.208	-0.678532	0.223065	-3.04185	0.00235127	0.0266779	COL12A1
ENSG00000130024	229.638	-0.677988	0.204288	-3.31879	0.000904089	0.0128509	PHF10
ENSG00000124795	2588.96	-0.677014	0.114361	-5.91996	3.22e-09	3.3e-07	DEK
ENSG00000181104	388.783	-0.676911	0.200496	-3.37618	0.000734996	0.0111779	F2R
ENSG00000118508	288.95	-0.676896	0.197032	-3.43546	0.000591541	0.0094728	RAB32
ENSG00000055483	230.235	-0.676178	0.212159	-3.18713	0.00143691	0.018154	USP36
ENSG00000136504	177.443	-0.674135	0.212743	-3.16878	0.00153083	0.0192014	KAT7
ENSG00000135334	400.088	-0.673254	0.201208	-3.34606	0.000819695	0.0120234	AKIRIN2
ENSG00000100403	220.733	-0.670715	0.199072	-3.36921	0.000753827	0.0113792	ZC3H7B
ENSG00000109805	552.995	-0.6704	0.160299	-4.18219	2.89e-05	0.000836523	NCAPG
ENSG00000147419	363.037	-0.666023	0.179445	-3.71157	0.00020598	0.00410429	CCDC25
ENSG00000104164	448.438	-0.665278	0.158089	-4.20825	2.57e-05	0.0007605	BLOC1S6
ENSG00000275023	253.73	-0.664534	0.203807	-3.26061	0.00111175	0.0148673	MLLT6
ENSG00000124702	277.129	-0.664331	0.19574	-3.39394	0.000688948	0.0107248	KLHDC3
ENSG00000146833	270.779	-0.663438	0.184516	-3.59556	0.000323696	0.00582568	TRIM4
ENSG00000116830	292.396	-0.663197	0.180878	-3.66655	0.000245846	0.00469734	TTF2
ENSG00000158828	395.705	-0.662636	0.17472	-3.79256	0.000149103	0.00315105	PINK1
ENSG00000073578	157.5	-0.658972	0.227182	-2.90064	0.00372404	0.0380079	SDHA
ENSG00000197081	311.193	-0.658216	0.190857	-3.44873	0.000563223	0.00908189	IGF2R
ENSG00000132466	463.96	-0.65821	0.180672	-3.64312	0.000269354	0.00503613	ANKRD17
ENSG00000108861	325.448	-0.654926	0.196806	-3.32777	0.000875434	0.0126142	DUSP3
ENSG00000129195	263.639	-0.654665	0.219406	-2.98381	0.00284683	0.0307644	PIMREG
ENSG00000182481	1144.13	-0.6545	0.158229	-4.13642	3.53e-05	0.00098803	KPNA2
ENSG00000025796	831.906	-0.653666	0.133916	-4.88117	1.05e-06	5.18e-05	SEC63
ENSG00000226950	266.647	-0.652413	0.21087	-3.09392	0.00197534	0.0233492	DANCR
ENSG00000168140	319.621	-0.650898	0.194289	-3.35015	0.000807668	0.011921	VASN
ENSG00000100292	256.733	-0.647376	0.221072	-2.92835	0.00340763	0.0355229	HMOX1
ENSG00000245910	765.372	-0.647298	0.158032	-4.09601	4.2e-05	0.00113621	SNHG6
ENSG00000177302	165.521	-0.644695	0.225376	-2.86053	0.00422931	0.0418394	TOP3A
ENSG00000137288	421.523	-0.643777	0.163141	-3.94614	7.94e-05	0.00190993	UQCC2
ENSG00000160957	154.229	-0.64336	0.22411	-2.87073	0.00409527	0.040859	RECQL4
ENSG00000146457	224.967	-0.642646	0.21551	-2.98198	0.00286391	0.03087	WTAP
ENSG00000179604	305.975	-0.641146	0.195507	-3.2794	0.00104029	0.0141807	CDC42EP4
ENSG00000106605	597.805	-0.638674	0.158803	-4.0218	5.78e-05	0.00147268	BLVRA
ENSG00000109113	578.823	-0.638397	0.162378	-3.93155	8.44e-05	0.00201234	RAB34
ENSG00000004864	399.038	-0.637768	0.204394	-3.12029	0.00180671	0.0217805	SLC25A13
ENSG00000101000	349.859	-0.637479	0.179072	-3.5599	0.000370993	0.0064441	PROCR
ENSG00000131747	4699.26	-0.635779	0.117404	-5.41533	6.12e-08	4.22e-06	TOP2A
ENSG00000112531	650.205	-0.635772	0.196099	-3.24209	0.00118655	0.0157171	QKI
ENSG00000112972	852.478	-0.635634	0.162671	-3.90747	9.33e-05	0.00218267	HMGCS1
ENSG00000116977	317.253	-0.635022	0.18975	-3.34662	0.000818023	0.012023	LGALS8
ENSG00000091640	556.985	-0.633226	0.158859	-3.98609	6.72e-05	0.00167005	SPAG7
ENSG00000137210	309.189	-0.630295	0.205677	-3.06449	0.00218044	0.0251345	TMEM14B
ENSG00000078140	366.363	-0.625745	0.180344	-3.46972	0.000520997	0.00853921	UBE2K
ENSG00000129422	600.27	-0.62495	0.175481	-3.56135	0.000368956	0.0064167	MTUS1
ENSG00000124831	2658.96	-0.623746	0.114813	-5.43271	5.55e-08	3.85e-06	LRRFIP1
ENSG00000182963	199.972	-0.62283	0.212523	-2.93064	0.00338261	0.0353068	GJC1
ENSG00000005100	324.945	-0.620841	0.185312	-3.35025	0.000807396	0.011921	DHX33
ENSG00000111817	207.202	-0.617962	0.208236	-2.96761	0.00300128	0.0320781	DSE
ENSG00000093000	348.916	-0.617843	0.169957	-3.63529	0.000277672	0.00516833	NUP50
ENSG00000105849	639.256	-0.616463	0.150118	-4.10652	4.02e-05	0.00109209	TWISTNB
ENSG00000112992	330.367	-0.615685	0.185063	-3.3269	0.000878179	0.0126277	NNT
ENSG00000148700	628.708	-0.614779	0.149534	-4.11129	3.93e-05	0.00107395	ADD3
ENSG00000204463	380.905	-0.614121	0.179591	-3.41955	0.000627241	0.00995307	BAG6
ENSG00000092820	229.719	-0.613539	0.22015	-2.78691	0.00532134	0.0496468	EZR
ENSG00000100225	353.54	-0.612987	0.188018	-3.26026	0.00111308	0.014871	FBXO7
ENSG00000136463	212.498	-0.612157	0.214474	-2.85422	0.00431424	0.0424365	TACO1
ENSG00000112237	424.364	-0.611965	0.188925	-3.23919	0.00119868	0.0157283	CCNC
ENSG00000123983	1310.01	-0.611693	0.134225	-4.55722	5.18e-06	0.000204241	ACSL3
ENSG00000132361	231.996	-0.611473	0.196461	-3.11244	0.00185547	0.0221766	CLUH
ENSG00000112078	222.117	-0.608645	0.207606	-2.93173	0.00337081	0.0352485	KCTD20
ENSG00000119138	318.297	-0.606312	0.187128	-3.24009	0.00119493	0.0157283	KLF9
ENSG00000196821	579.937	-0.605496	0.163353	-3.70668	0.000209995	0.00415462	C6orf106
ENSG00000100364	665.986	-0.604155	0.172411	-3.50415	0.000458066	0.00774436	KIAA0930
ENSG00000130508	540.457	-0.600195	0.214177	-2.80233	0.00507343	0.0479432	PXDN
ENSG00000182307	267.031	-0.598895	0.20637	-2.90204	0.00370738	0.0379109	C8orf33
ENSG00000159692	246.178	-0.596077	0.194862	-3.05896	0.00222106	0.0255395	CTBP1
ENSG00000133789	411.156	-0.594584	0.168969	-3.51889	0.000433364	0.00738944	SWAP70
ENSG00000132646	1158.68	-0.594306	0.149478	-3.97588	7.01e-05	0.00172492	PCNA
ENSG00000156831	221.735	-0.591516	0.209819	-2.81917	0.00481479	0.04636	NSMCE2
ENSG00000007392	254.302	-0.589559	0.19356	-3.04587	0.00232007	0.0264166	LUC7L
ENSG00000140367	212.361	-0.587649	0.206724	-2.84268	0.0044736	0.0436348	UBE2Q2
ENSG00000204394	238.07	-0.585591	0.202008	-2.89886	0.00374528	0.0381586	VARS
ENSG00000120733	280.164	-0.585209	0.186796	-3.13287	0.00173104	0.0210869	KDM3B
ENSG00000169756	507.239	-0.585038	0.199448	-2.93328	0.00335398	0.0351212	LIMS1
ENSG00000183684	650.848	-0.58339	0.14654	-3.98109	6.86e-05	0.00169954	ALYREF
ENSG00000118412	311.93	-0.582222	0.191844	-3.03487	0.00240643	0.0271447	CASP8AP2
ENSG00000156709	435.713	-0.581857	0.173444	-3.35473	0.000794433	0.0117755	AIFM1
ENSG00000092621	1046.17	0.580135	0.156378	3.70984	0.000207392	0.00411479	PHGDH
ENSG00000181924	636.312	0.580527	0.147075	3.94715	7.91e-05	0.00190847	COA4
ENSG00000163558	347.234	0.581031	0.195074	2.97852	0.00289639	0.0310761	PRKCI
ENSG00000135506	562.306	0.582101	0.161505	3.60423	0.000313076	0.00567115	OS9
ENSG00000170558	229.256	0.583498	0.207321	2.81446	0.0048859	0.0467532	CDH2
ENSG00000143256	1210.2	0.586376	0.135391	4.33097	1.48e-05	0.000489507	PFDN2
ENSG00000147123	1098.95	0.587375	0.128665	4.56514	4.99e-06	0.000198925	NDUFB11
ENSG00000171867	1706.38	0.588165	0.117272	5.01539	5.29e-07	2.79e-05	PRNP
ENSG00000103642	236.521	0.589987	0.209548	2.81552	0.00486988	0.0466518	LACTB
ENSG00000198467	3527.9	0.593688	0.13741	4.32054	1.56e-05	0.000507234	TPM2
ENSG00000086712	231.087	0.59463	0.192532	3.08848	0.00201183	0.0235807	TXLNG
ENSG00000188130	344.763	0.595188	0.179071	3.32375	0.000888149	0.0127448	MAPK12
ENSG00000111640	11581.3	0.595816	0.169697	3.51107	0.000446315	0.00757324	GAPDH
ENSG00000004961	276.836	0.598199	0.190652	3.13765	0.0017031	0.0208193	HCCS
ENSG00000116649	371.089	0.598873	0.16567	3.61485	0.000300516	0.00550766	SRM
ENSG00000144744	211.41	0.599779	0.209426	2.86392	0.00418439	0.0415331	UBA3
ENSG00000125505	454.282	0.600118	0.169227	3.54623	0.000390791	0.00675434	MBOAT7
ENSG00000103855	450.967	0.600825	0.197247	3.04606	0.0023186	0.0264166	CD276
ENSG00000154096	1282.23	0.601123	0.171288	3.50943	0.00044906	0.00761056	THY1
ENSG00000111726	329.717	0.601144	0.187908	3.19914	0.00137836	0.0176542	CMAS
ENSG00000116717	484.79	0.602257	0.157876	3.81474	0.000136327	0.00294805	GADD45A
ENSG00000149177	387.896	0.603075	0.175996	3.42664	0.000611105	0.00975251	PTPRJ
ENSG00000123352	358.264	0.603154	0.182957	3.29669	0.000978308	0.0135398	SPATS2
ENSG00000171703	368.78	0.604083	0.195451	3.09071	0.00199681	0.0234836	TCEA2
ENSG00000156587	1124.64	0.60447	0.181237	3.33524	0.000852245	0.0123567	UBE2L6
ENSG00000083444	908.077	0.605216	0.138488	4.37016	1.24e-05	0.000422373	PLOD1
ENSG00000149257	1503.55	0.607461	0.133294	4.55731	5.18e-06	0.000204241	SERPINH1
ENSG00000125534	666.989	0.612196	0.151267	4.04714	5.18e-05	0.00134922	PPDPF
ENSG00000101255	321.731	0.612774	0.175591	3.48979	0.0004834	0.00806742	TRIB3
ENSG00000066322	594.946	0.613382	0.161508	3.79784	0.000145964	0.0030988	ELOVL1
ENSG00000198830	381.605	0.613837	0.188611	3.25452	0.00113584	0.0151405	HMGN2
ENSG00000151176	248.071	0.615752	0.20879	2.94914	0.00318659	0.0336972	PLBD2
ENSG00000169241	271.877	0.616258	0.190768	3.2304	0.00123617	0.0161141	SLC50A1
ENSG00000262454	481.668	0.616519	0.186204	3.31098	0.000929693	0.0130719	MIR193BHG
ENSG00000120686	396.698	0.617973	0.172871	3.57476	0.000350543	0.00617257	UFM1
ENSG00000126005	376.773	0.621105	0.175894	3.53113	0.000413789	0.0071078	MMP24OS
ENSG00000177606	1002.61	0.621615	0.152207	4.08401	4.43e-05	0.00118276	JUN
ENSG00000114573	377.558	0.621729	0.177774	3.4973	0.000469999	0.00789824	ATP6V1A
ENSG00000234745	2613.12	0.624079	0.16416	3.80165	0.000143736	0.00306081	HLA-B
ENSG00000160691	369.782	0.627234	0.194192	3.22997	0.00123803	0.0161144	SHC1
ENSG00000173660	4014.68	0.627596	0.109902	5.71048	1.13e-08	9.95e-07	UQCRH
ENSG00000114209	335.615	0.631027	0.173035	3.64681	0.000265514	0.0049797	PDCD10
ENSG00000182118	202.087	0.632322	0.221051	2.86053	0.00422937	0.0418394	FAM89A
ENSG00000068308	323.459	0.632601	0.190532	3.32019	0.000899568	0.0128294	OTUD5
ENSG00000145730	225.042	0.633084	0.204772	3.09165	0.00199049	0.0234529	PAM
ENSG00000205302	263.598	0.633455	0.217335	2.91465	0.00356085	0.0368881	SNX2
ENSG00000102007	628.499	0.634131	0.140069	4.52727	5.98e-06	0.000228328	PLP2
ENSG00000162244	1959.18	0.63622	0.135413	4.69836	2.62e-06	0.000113033	RPL29
ENSG00000198162	1033.14	0.636811	0.126968	5.01552	5.29e-07	2.79e-05	MAN1A2
ENSG00000175220	366.411	0.639079	0.171291	3.73096	0.000190749	0.0038503	ARHGAP1
ENSG00000144815	236.392	0.639156	0.226979	2.81593	0.00486366	0.0466243	NXPE3
ENSG00000079805	296.206	0.639262	0.189219	3.37843	0.000729016	0.0111337	DNM2
ENSG00000102100	191.248	0.640604	0.212835	3.00986	0.00261369	0.0288615	SLC35A2
ENSG00000103978	358.799	0.641033	0.17755	3.61043	0.000305689	0.00556625	TMEM87A
ENSG00000244038	253.755	0.641271	0.203069	3.1579	0.00158912	0.0198168	DDOST
ENSG00000177706	619.108	0.642333	0.156498	4.10442	4.05e-05	0.0010999	FAM20C
ENSG00000123130	257.736	0.645059	0.190183	3.39177	0.000694417	0.0107957	ACOT9
ENSG00000074842	514.939	0.645243	0.206767	3.12062	0.0018047	0.0217805	MYDGF
ENSG00000248323	960.546	0.646148	0.155194	4.16348	3.13e-05	0.000890363	LUCAT1
ENSG00000071054	1015.79	0.64677	0.138184	4.68049	2.86e-06	0.000121041	MAP4K4
ENSG00000179222	629.596	0.647105	0.175586	3.68541	0.000228337	0.00443448	MAGED1
ENSG00000160199	185.412	0.647313	0.224875	2.87855	0.00399511	0.0400602	PKNOX1
ENSG00000130255	4961.01	0.648518	0.133558	4.85571	1.2e-06	5.81e-05	RPL36
ENSG00000168938	362.223	0.649247	0.168809	3.84605	0.000120035	0.00267045	PPIC
ENSG00000140350	472.219	0.64936	0.183487	3.539	0.000401639	0.00691612	ANP32A
ENSG00000126778	348.925	0.650325	0.205499	3.16462	0.00155286	0.0194254	SIX1
ENSG00000174173	315.254	0.650948	0.181564	3.58522	0.000336795	0.00597661	TRMT10C
ENSG00000184220	921.07	0.651156	0.160742	4.05094	5.1e-05	0.00133993	CMSS1
ENSG00000141401	302.893	0.651312	0.192806	3.37807	0.000729953	0.0111337	IMPA2
ENSG00000086289	406.573	0.653304	0.178753	3.65479	0.000257388	0.00488441	EPDR1
ENSG00000204922	259.92	0.653314	0.202067	3.23316	0.00122428	0.016019	UQCC3
ENSG00000091986	1071.77	0.653762	0.166806	3.91929	8.88e-05	0.0020995	CCDC80
ENSG00000114331	383.309	0.653845	0.179648	3.6396	0.000273062	0.00509861	ACAP2
ENSG00000113810	3990.86	0.65392	0.104732	6.24376	4.27e-10	5.14e-08	SMC4
ENSG00000160193	192.998	0.654461	0.215181	3.04144	0.0023545	0.0266779	WDR4
ENSG00000205981	292.362	0.656483	0.183025	3.58684	0.000334707	0.00594712	DNAJC19
ENSG00000101935	219.537	0.660028	0.227055	2.90691	0.00365018	0.0374909	AMMECR1
ENSG00000122417	379.753	0.661458	0.201502	3.28263	0.00102843	0.0140771	ODF2L
ENSG00000159167	1100.17	0.662564	0.15939	4.15688	3.23e-05	0.000912767	STC1
ENSG00000175792	250.618	0.662803	0.204534	3.24056	0.00119296	0.0157283	RUVBL1
ENSG00000078808	252.079	0.663653	0.216109	3.07092	0.00213398	0.0246805	SDF4
ENSG00000069849	1190.02	0.664216	0.163154	4.0711	4.68e-05	0.00124312	ATP1B3
ENSG00000181722	453.298	0.664527	0.21248	3.12749	0.00176308	0.0213839	ZBTB20
ENSG00000185090	225.628	0.664627	0.204944	3.24296	0.00118293	0.015684	MANEAL
ENSG00000228300	279.982	0.664903	0.198098	3.35643	0.000789565	0.0117227	C19orf24
ENSG00000254999	645.222	0.665614	0.140993	4.7209	2.35e-06	0.000103314	BRK1
ENSG00000246067	177.165	0.665736	0.222034	2.99835	0.00271441	0.0295786	RAB30-AS1
ENSG00000101849	298.97	0.665858	0.203809	3.26706	0.0010867	0.0146289	TBL1X
ENSG00000156110	260.435	0.666136	0.191316	3.48187	0.000497931	0.00827788	ADK
ENSG00000151348	178.235	0.666284	0.22367	2.97887	0.00289315	0.0310652	EXT2
ENSG00000132128	532.501	0.666707	0.176072	3.78656	0.000152748	0.00321833	LRRC41
ENSG00000198053	241.883	0.668037	0.212431	3.14472	0.00166244	0.0203938	SIRPA
ENSG00000167815	443.167	0.668181	0.181319	3.68512	0.000228591	0.00443448	PRDX2
ENSG00000163961	285.179	0.670192	0.186786	3.58802	0.000333201	0.00594547	RNF168
ENSG00000170266	235.72	0.670693	0.192836	3.47805	0.00050508	0.00837676	GLB1
ENSG00000172922	608.943	0.671198	0.15031	4.46542	7.99e-06	0.000289516	RNASEH2C
ENSG00000138496	168.216	0.671793	0.223713	3.00292	0.00267403	0.0292758	PARP9
ENSG00000161217	500.63	0.671822	0.152487	4.40576	1.05e-05	0.000362148	PCYT1A
ENSG00000117335	417.636	0.672588	0.199726	3.36756	0.000758374	0.0114355	CD46
ENSG00000170876	246.741	0.672706	0.200406	3.35672	0.000788725	0.0117227	TMEM43
ENSG00000087448	192.634	0.675862	0.223868	3.01902	0.0025359	0.028139	KLHL42
ENSG00000155304	142.942	0.677327	0.239679	2.82598	0.00471363	0.0455618	HSPA13
ENSG00000125148	2359.79	0.679581	0.153245	4.4346	9.22e-06	0.000320848	MT2A
ENSG00000159231	360.012	0.680649	0.20243	3.36239	0.00077271	0.0116051	CBR3
ENSG00000079277	192.835	0.681503	0.218689	3.11631	0.00183128	0.0219439	MKNK1
ENSG00000188690	171.055	0.682995	0.240927	2.83486	0.00458454	0.0444681	UROS
ENSG00000180304	248.066	0.684443	0.203874	3.35719	0.0007874	0.0117227	OAZ2
ENSG00000137812	266.488	0.685565	0.18882	3.63079	0.000282555	0.00524079	KNL1
ENSG00000130985	824.935	0.686495	0.139216	4.93115	8.17e-07	4.22e-05	UBA1
ENSG00000166681	556.166	0.687377	0.167329	4.10793	3.99e-05	0.00108758	BEX3
ENSG00000163513	321.397	0.687843	0.18264	3.76611	0.000165813	0.00344622	TGFBR2
ENSG00000114439	862.097	0.687876	0.14669	4.68933	2.74e-06	0.000116916	BBX
ENSG00000183291	753.578	0.688475	0.170027	4.04922	5.14e-05	0.0013448	SELENOF
ENSG00000153936	272.681	0.68997	0.20426	3.3779	0.000730416	0.0111337	HS2ST1
ENSG00000033867	821.656	0.690618	0.160541	4.30181	1.69e-05	0.000543203	SLC4A7
ENSG00000121879	227.647	0.692284	0.217267	3.18632	0.00144093	0.0181719	PIK3CA
ENSG00000116906	274.28	0.694693	0.207771	3.34354	0.000827153	0.0120934	GNPAT
ENSG00000136156	1304.65	0.695078	0.181509	3.82944	0.000128435	0.00283632	ITM2B
ENSG00000163191	1906.55	0.696038	0.144084	4.83079	1.36e-06	6.47e-05	S100A11
ENSG00000185475	300.549	0.697151	0.179015	3.89437	9.85e-05	0.00226982	TMEM179B
ENSG00000126088	1058.78	0.697948	0.146821	4.75373	2e-06	9.1e-05	UROD
ENSG00000177383	421.061	0.698208	0.177983	3.92288	8.75e-05	0.00207903	MAGEF1
ENSG00000198815	182.772	0.698416	0.23128	3.01978	0.00252958	0.0281136	FOXJ3
ENSG00000197747	3993.73	0.699096	0.106865	6.54189	6.07e-11	8.73e-09	S100A10
ENSG00000174891	938.392	0.700443	0.132506	5.28612	1.25e-07	8.03e-06	RSRC1
ENSG00000272888	572.4	0.701865	0.190201	3.69011	0.000224154	0.00437272	LINC01578
ENSG00000020129	137.223	0.702567	0.245231	2.86492	0.00417113	0.0414971	NCDN
ENSG00000114354	734.466	0.703279	0.143112	4.91417	8.92e-07	4.51e-05	TFG
ENSG00000181830	339.04	0.703542	0.174742	4.02618	5.67e-05	0.00145087	SLC35C1
ENSG00000102172	776.393	0.703991	0.191333	3.6794	0.000233786	0.00450394	SMS
ENSG00000102226	199.914	0.704093	0.228704	3.07862	0.00207962	0.0241721	USP11
ENSG00000255284	186.203	0.704806	0.237122	2.97233	0.00295546	0.0316368	AP006621.3
ENSG00000140416	1493.46	0.70504	0.161039	4.37807	1.2e-05	0.000408333	TPM1
ENSG00000047644	215.566	0.70506	0.23955	2.94327	0.00324762	0.0341612	WWC3
ENSG00000057757	196.205	0.705154	0.220739	3.19452	0.00140063	0.0178574	PITHD1
ENSG00000111676	291.574	0.706	0.213149	3.31223	0.000925551	0.0130268	ATN1
ENSG00000097033	508.627	0.70669	0.170865	4.13595	3.53e-05	0.000988076	SH3GLB1
ENSG00000074603	222.815	0.706885	0.207841	3.40109	0.000671173	0.0105541	DPP8
ENSG00000102225	184.667	0.708236	0.219201	3.23098	0.00123366	0.0161115	CDK16
ENSG00000067992	199.045	0.710607	0.23318	3.04746	0.00230783	0.0263418	PDK3
ENSG00000070785	481.829	0.710695	0.165644	4.2905	1.78e-05	0.00056401	EIF2B3
ENSG00000245532	2447.05	0.710979	0.16884	4.21096	2.54e-05	0.00075463	NEAT1
ENSG00000116285	403.505	0.711349	0.228132	3.11815	0.0018199	0.0218827	ERRFI1
ENSG00000166619	266.507	0.712437	0.188908	3.77134	0.000162373	0.00338531	BLCAP
ENSG00000113163	229.406	0.713122	0.204355	3.48963	0.000483695	0.00806742	COL4A3BP
ENSG00000166949	838.18	0.716123	0.15671	4.56973	4.88e-06	0.00019517	SMAD3
ENSG00000196507	163.558	0.716322	0.246319	2.90811	0.00363623	0.0374027	TCEAL3
ENSG00000174953	582.357	0.717319	0.159204	4.50566	6.62e-06	0.000248763	DHX36
ENSG00000142188	161.485	0.717819	0.232665	3.08521	0.00203411	0.0238018	TMEM50B
ENSG00000110047	274.098	0.718011	0.201897	3.55632	0.000376091	0.00652453	EHD1
ENSG00000131871	389.167	0.718695	0.170362	4.21863	2.46e-05	0.000735676	SELENOS
ENSG00000117298	341.607	0.719273	0.247872	2.90179	0.00371035	0.0379135	ECE1
ENSG00000245526	184.302	0.721323	0.241623	2.98532	0.00283284	0.0306773	LINC00461
ENSG00000172380	547.803	0.72324	0.152111	4.75467	1.99e-06	9.09e-05	GNG12
ENSG00000157193	346.006	0.723458	0.168044	4.30517	1.67e-05	0.00053749	LRP8
ENSG00000079739	522.02	0.723824	0.185107	3.91029	9.22e-05	0.00216098	PGM1
ENSG00000247556	472.537	0.724204	0.167272	4.32949	1.49e-05	0.000490496	OIP5-AS1
ENSG00000182899	5729.28	0.724357	0.115776	6.25654	3.94e-10	4.82e-08	RPL35A
ENSG00000144895	587.462	0.725397	0.157984	4.59157	4.4e-06	0.000177854	EIF2A
ENSG00000213190	563.516	0.725574	0.182796	3.96931	7.21e-05	0.00176679	MLLT11
ENSG00000174791	201.354	0.725949	0.219333	3.30981	0.000933602	0.0131061	RIN1
ENSG00000123989	292.167	0.726168	0.202425	3.58735	0.000334058	0.00594547	CHPF
ENSG00000145022	172.253	0.726376	0.237248	3.06167	0.00220108	0.0253515	TCTA
ENSG00000137815	936.953	0.728159	0.133466	5.45576	4.88e-08	3.45e-06	RTF1
ENSG00000244879	199.521	0.728277	0.235383	3.09402	0.00197467	0.0233492	GABPB1-AS1
ENSG00000167779	1331.31	0.729116	0.150045	4.8593	1.18e-06	5.72e-05	IGFBP6
ENSG00000122068	475.898	0.729334	0.162618	4.48496	7.29e-06	0.000267686	FYTTD1
ENSG00000085998	406.433	0.730386	0.174654	4.18191	2.89e-05	0.000836523	POMGNT1
ENSG00000163389	234.529	0.735039	0.192082	3.82669	0.000129879	0.00285283	POGLUT1
ENSG00000204272	143.089	0.735942	0.261591	2.81333	0.0049032	0.0468424	NBDY
ENSG00000169118	191.228	0.736382	0.228897	3.21708	0.00129501	0.0167404	CSNK1G1
ENSG00000059377	409.906	0.73667	0.183646	4.01135	6.04e-05	0.00153104	TBXAS1
ENSG00000041802	282.584	0.738186	0.182498	4.0449	5.23e-05	0.00135962	LSG1
ENSG00000173575	319.563	0.740419	0.191488	3.86666	0.000110337	0.0024943	CHD2
ENSG00000111237	545.525	0.740557	0.150237	4.92927	8.25e-07	4.24e-05	VPS29
ENSG00000131828	593.277	0.741024	0.144889	5.11442	3.15e-07	1.8e-05	PDHA1
ENSG00000170142	339.368	0.744106	0.185574	4.00975	6.08e-05	0.00153868	UBE2E1
ENSG00000160124	200.782	0.744793	0.22002	3.38512	0.000711472	0.0109532	CCDC58
ENSG00000182220	861.695	0.747949	0.134596	5.55701	2.74e-08	2.14e-06	ATP6AP2
ENSG00000198786	2507.66	0.748405	0.169278	4.42116	9.82e-06	0.000339774	MT-ND5
ENSG00000155313	151.537	0.748698	0.235006	3.18587	0.00144322	0.0181843	USP25
ENSG00000114850	1172.46	0.753023	0.139807	5.38617	7.2e-08	4.85e-06	SSR3
ENSG00000105976	349.172	0.754532	0.175873	4.29021	1.79e-05	0.00056401	MET
ENSG00000173409	141.045	0.75649	0.2482	3.04791	0.00230442	0.0263243	ARV1
ENSG00000160194	207.996	0.758684	0.212576	3.569	0.000358349	0.00627922	NDUFV3
ENSG00000169895	842.356	0.758862	0.137031	5.53789	3.06e-08	2.32e-06	SYAP1
ENSG00000115363	169.266	0.761781	0.244735	3.11268	0.00185396	0.0221766	EVA1A
ENSG00000102786	256.929	0.762096	0.19234	3.96224	7.42e-05	0.00180424	INTS6
ENSG00000114446	369.793	0.764018	0.169794	4.49966	6.81e-06	0.000254507	IFT57
ENSG00000068400	227.67	0.764204	0.232981	3.28011	0.00103766	0.0141617	GRIPAP1
ENSG00000153363	248.87	0.767146	0.218007	3.51891	0.00043332	0.00738944	LINC00467
ENSG00000174851	255.086	0.768943	0.200061	3.84355	0.00012127	0.00269342	YIF1A
ENSG00000101346	323.271	0.770844	0.178339	4.32236	1.54e-05	0.000504247	POFUT1
ENSG00000173210	121.068	0.77382	0.259394	2.98318	0.00285266	0.0307782	ABLIM3
ENSG00000182195	232.045	0.774077	0.206204	3.75394	0.00017408	0.00356101	LDOC1
ENSG00000172164	156.123	0.774878	0.228063	3.39765	0.000679683	0.0106239	SNTB1
ENSG00000171862	536.999	0.778295	0.18526	4.20109	2.66e-05	0.000781639	PTEN
ENSG00000170035	739.364	0.778569	0.141162	5.51544	3.48e-08	2.58e-06	UBE2E3
ENSG00000111331	123.13	0.779046	0.269289	2.89297	0.00381612	0.0387108	OAS3
ENSG00000182117	322.765	0.780854	0.2363	3.3045	0.000951449	0.0132708	NOP10
ENSG00000102054	535.077	0.781235	0.168836	4.62717	3.71e-06	0.000152975	RBBP7
ENSG00000103653	160.192	0.781624	0.228705	3.41761	0.000631737	0.00999534	CSK
ENSG00000184752	726.873	0.782359	0.14199	5.50994	3.59e-08	2.61e-06	NDUFA12
ENSG00000136522	570.072	0.78377	0.196328	3.99215	6.55e-05	0.00163669	MRPL47
ENSG00000163882	392.316	0.784116	0.182213	4.30331	1.68e-05	0.000540785	POLR2H
ENSG00000164330	223.516	0.785709	0.203095	3.86868	0.000109424	0.00248047	EBF1
ENSG00000158292	184.26	0.789564	0.247688	3.18774	0.00143389	0.0181342	GPR153
ENSG00000131188	97.1671	0.78976	0.277598	2.84498	0.00444148	0.0433519	PRR7
ENSG00000114861	819.014	0.79276	0.14482	5.47411	4.4e-08	3.14e-06	FOXP1
ENSG00000134247	177.219	0.792802	0.257591	3.07776	0.00208565	0.0242221	PTGFRN
ENSG00000185088	1233.52	0.797015	0.129556	6.15189	7.66e-10	8.48e-08	RPS27L
ENSG00000169249	168.504	0.800448	0.223905	3.57495	0.000350296	0.00617257	ZRSR2
ENSG00000147162	362.843	0.801293	0.209645	3.82215	0.000132295	0.00289003	OGT
ENSG00000119917	154.059	0.803156	0.24226	3.31527	0.000915561	0.012938	IFIT3
ENSG00000186866	224.198	0.805234	0.213303	3.77507	0.000159961	0.0033468	POFUT2
ENSG00000205559	96.7861	0.806899	0.289611	2.78615	0.00533379	0.0497298	CHKB-AS1
ENSG00000117411	466.227	0.806946	0.160891	5.01549	5.29e-07	2.79e-05	B4GALT2
ENSG00000141425	128.777	0.807962	0.25605	3.15549	0.00160228	0.0199186	RPRD1A
ENSG00000198585	139.927	0.80839	0.238703	3.3866	0.000707643	0.0109184	NUDT16
ENSG00000149541	144.536	0.812634	0.256159	3.17238	0.00151194	0.0189816	B3GAT3
ENSG00000114779	168.369	0.813648	0.246064	3.30665	0.000944178	0.013209	ABHD14B
ENSG00000159479	447.186	0.814147	0.17346	4.69358	2.68e-06	0.000114862	MED8
ENSG00000151090	112.507	0.817571	0.27165	3.00965	0.0026155	0.0288615	THRB
ENSG00000117228	364.689	0.819926	0.248798	3.29555	0.000982292	0.0135654	GBP1
ENSG00000085274	104.091	0.821106	0.269765	3.04378	0.00233624	0.0265574	MYNN
ENSG00000154027	145.727	0.822041	0.294824	2.78825	0.00529944	0.0495088	AK5
ENSG00000105290	204.712	0.822194	0.26382	3.1165	0.00183013	0.0219439	APLP1
ENSG00000068394	158.875	0.825666	0.246504	3.34951	0.000809549	0.0119361	GPKOW
ENSG00000172667	273.962	0.826126	0.222472	3.71339	0.0002045	0.00408064	ZMAT3
ENSG00000241990	167.393	0.826446	0.230125	3.59129	0.000329042	0.00589908	PRR34-AS1
ENSG00000117318	1199.74	0.830848	0.182456	4.55369	5.27e-06	0.00020595	ID3
ENSG00000152127	150.309	0.83365	0.25311	3.29363	0.000989024	0.0136313	MGAT5
ENSG00000120675	203.727	0.834778	0.251507	3.31911	0.000903062	0.0128509	DNAJC15
ENSG00000168056	121.118	0.835449	0.268069	3.11654	0.00182985	0.0219439	LTBP3
ENSG00000136521	529.029	0.837059	0.155194	5.39364	6.9e-08	4.7e-06	NDUFB5
ENSG00000130303	845.196	0.837798	0.148264	5.65073	1.6e-08	1.36e-06	BST2
ENSG00000101473	153.072	0.837836	0.24934	3.36021	0.000778821	0.0116552	ACOT8
ENSG00000154059	99.5514	0.83984	0.277441	3.02709	0.00246919	0.0276406	IMPACT
ENSG00000198198	87.1316	0.841122	0.294046	2.86051	0.00422954	0.0418394	SZT2
ENSG00000178057	730.211	0.843188	0.185465	4.54634	5.46e-06	0.000212084	NDUFAF3
ENSG00000187446	466.557	0.844137	0.195838	4.31039	1.63e-05	0.000528609	CHP1
ENSG00000068323	244.868	0.84724	0.201517	4.2043	2.62e-05	0.000772275	TFE3
ENSG00000101868	229.353	0.847387	0.201324	4.20908	2.56e-05	0.000759324	POLA1
ENSG00000152104	649.855	0.847848	0.153795	5.51284	3.53e-08	2.61e-06	PTPN14
ENSG00000168386	210.977	0.850999	0.246062	3.45848	0.000543242	0.00883117	FILIP1L
ENSG00000103932	111.172	0.853861	0.296164	2.88307	0.00393824	0.0397472	RPAP1
ENSG00000091844	86.4176	0.854046	0.299346	2.85304	0.00433038	0.0424834	RGS17
ENSG00000103024	178.762	0.85719	0.264628	3.23923	0.00119853	0.0157283	NME3
ENSG00000072274	1231.71	0.85778	0.158773	5.40256	6.57e-08	4.49e-06	TFRC
ENSG00000012174	144.31	0.858166	0.244391	3.51145	0.000445663	0.00757138	MBTPS2
ENSG00000189060	351.019	0.858494	0.223955	3.83333	0.000126422	0.00279895	H1F0
ENSG00000150636	213.933	0.86022	0.25502	3.37315	0.000743137	0.0112422	CCDC102B
ENSG00000177565	726.849	0.863018	0.167025	5.16699	2.38e-07	1.41e-05	TBL1XR1
ENSG00000058063	106.372	0.863058	0.299345	2.88316	0.00393713	0.0397472	ATP11B
ENSG00000163900	223.514	0.863748	0.209456	4.12377	3.73e-05	0.00102944	TMEM41A
ENSG00000071575	300.568	0.864866	0.197273	4.3841	1.16e-05	0.000398146	TRIB2
ENSG00000104812	140.565	0.865412	0.285168	3.03475	0.00240737	0.0271447	GYS1
ENSG00000174485	101.707	0.867737	0.290692	2.98508	0.00283507	0.0306777	DENND4A
ENSG00000122861	586.889	0.870185	0.218291	3.98636	6.71e-05	0.00167005	PLAU
ENSG00000043355	200.978	0.873052	0.233318	3.7419	0.000182636	0.00371342	ZIC2
ENSG00000173674	769.956	0.873542	0.139031	6.28307	3.32e-10	4.13e-08	EIF1AX
ENSG00000123472	341.338	0.877101	0.193734	4.52735	5.97e-06	0.000228328	ATPAF1
ENSG00000138434	663.716	0.877745	0.156838	5.59652	2.19e-08	1.78e-06	SSFA2
ENSG00000064652	107.108	0.877949	0.274117	3.20282	0.00136089	0.0175107	SNX24
ENSG00000213123	94.9077	0.88047	0.29684	2.96614	0.00301559	0.0321817	TCTEX1D2
ENSG00000158470	760.223	0.881509	0.16358	5.38887	7.09e-08	4.8e-06	B4GALT5
ENSG00000214160	466.91	0.888322	0.164197	5.41009	6.3e-08	4.33e-06	ALG3
ENSG00000010322	121.033	0.888331	0.301516	2.94622	0.00321687	0.0338889	NISCH
ENSG00000174013	204.452	0.888986	0.212489	4.18367	2.87e-05	0.000834923	FBXO45
ENSG00000147010	533.808	0.889357	0.152399	5.83572	5.36e-09	5.12e-07	SH3KBP1
ENSG00000100196	200.031	0.89018	0.228433	3.8969	9.74e-05	0.00225749	KDELR3
ENSG00000159596	114.91	0.891111	0.260231	3.42431	0.000616367	0.00981402	TMEM69
ENSG00000116260	432.309	0.891946	0.19812	4.50204	6.73e-06	0.000252356	QSOX1
ENSG00000181061	480.013	0.892759	0.160526	5.56144	2.68e-08	2.1e-06	HIGD1A
ENSG00000118096	68.8912	0.893181	0.315435	2.83159	0.00463177	0.044895	IFT46
ENSG00000151092	89.9419	0.893846	0.293501	3.04546	0.00232326	0.0264313	NGLY1
ENSG00000099875	558.312	0.893886	0.159069	5.6195	1.92e-08	1.61e-06	MKNK2
ENSG00000144724	223.397	0.897312	0.233308	3.84604	0.000120044	0.00267045	PTPRG
ENSG00000166794	2293.54	0.897654	0.191792	4.68036	2.86e-06	0.000121041	PPIB
ENSG00000179456	97.5193	0.898293	0.309357	2.90375	0.00368727	0.037733	ZBTB18
ENSG00000243279	294.118	0.899482	0.187513	4.79692	1.61e-06	7.49e-05	PRAF2
ENSG00000173905	689.96	0.89956	0.14459	6.22145	4.93e-10	5.73e-08	GOLIM4
ENSG00000163754	209.946	0.90175	0.215793	4.17877	2.93e-05	0.000842886	GYG1
ENSG00000177239	120.265	0.905726	0.26172	3.46067	0.000538834	0.00877997	MAN1B1
ENSG00000231607	223.187	0.905831	0.226593	3.99762	6.4e-05	0.001608	DLEU2
ENSG00000198843	365.545	0.90824	0.179027	5.07319	3.91e-07	2.17e-05	SELENOT
ENSG00000123131	916.679	0.910198	0.139058	6.54545	5.93e-11	8.62e-09	PRDX4
ENSG00000136603	208.153	0.910603	0.212115	4.29297	1.76e-05	0.000560146	SKIL
ENSG00000127125	296.806	0.913616	0.196782	4.64279	3.44e-06	0.000143117	PPCS
ENSG00000090097	112.297	0.913918	0.273622	3.34008	0.00083755	0.0121943	PCBP4
ENSG00000138468	74.3917	0.916466	0.319219	2.87096	0.00409222	0.0408578	SENP7
ENSG00000165655	282.114	0.91829	0.196235	4.67954	2.88e-06	0.000121159	ZNF503
ENSG00000170382	125.665	0.918675	0.283093	3.24514	0.00117394	0.0155795	LRRN2
ENSG00000117385	160.031	0.920806	0.227473	4.04798	5.17e-05	0.00134922	P3H1
ENSG00000130066	670.388	0.921263	0.206556	4.46012	8.19e-06	0.000295991	SAT1
ENSG00000137824	155.327	0.924765	0.242697	3.81037	0.000138757	0.00297294	RMDN3
ENSG00000117139	226.085	0.930332	0.210598	4.41758	9.98e-06	0.000344605	KDM5B
ENSG00000102265	1094	0.933099	0.178827	5.2179	1.81e-07	1.11e-05	TIMP1
ENSG00000107562	1630.23	0.935969	0.180252	5.19255	2.07e-07	1.26e-05	CXCL12
ENSG00000130741	1267.58	0.940876	0.134877	6.97582	3.04e-12	5.41e-10	EIF2S3
ENSG00000117448	523.805	0.940885	0.181409	5.18653	2.14e-07	1.29e-05	AKR1A1
ENSG00000163904	174.833	0.940931	0.231229	4.06927	4.72e-05	0.00125058	SENP2
ENSG00000168273	429.394	0.942257	0.162587	5.79539	6.82e-09	6.38e-07	SMIM4
ENSG00000156642	359.646	0.943699	0.213974	4.41034	1.03e-05	0.000355439	NPTN
ENSG00000114127	245.254	0.944491	0.198767	4.75176	2.02e-06	9.16e-05	XRN1
ENSG00000181788	82.8625	0.948316	0.306578	3.09323	0.00197989	0.0233634	SIAH2
ENSG00000215252	129.64	0.948713	0.258937	3.66388	0.000248425	0.00474013	GOLGA8B
ENSG00000198682	243.637	0.948958	0.225083	4.21603	2.49e-05	0.000740322	PAPSS2
ENSG00000142669	713.135	0.950201	0.156673	6.06485	1.32e-09	1.41e-07	SH3BGRL3
ENSG00000081026	81.239	0.950632	0.331777	2.86527	0.00416653	0.0414809	MAGI3
ENSG00000128340	233.748	0.951565	0.239741	3.96914	7.21e-05	0.00176679	RAC2
ENSG00000116406	106.001	0.951712	0.280151	3.39714	0.00068094	0.0106239	EDEM3
ENSG00000123384	67.4889	0.951894	0.34099	2.79156	0.00524551	0.0491241	LRP1
ENSG00000092445	84.8572	0.951953	0.319805	2.97667	0.002914	0.031241	TYRO3
ENSG00000172986	142.89	0.953228	0.244158	3.90414	9.46e-05	0.00220559	GXYLT2
ENSG00000114353	421.137	0.956938	0.208754	4.58404	4.56e-06	0.000182797	GNAI2
ENSG00000175105	89.1947	0.957219	0.296167	3.23203	0.00122915	0.0160677	ZNF654
ENSG00000135842	98.2927	0.957836	0.319948	2.99373	0.00275591	0.029992	FAM129A
ENSG00000148444	131.109	0.970342	0.255542	3.79719	0.000146347	0.0031022	COMMD3
ENSG00000162694	203.058	0.972296	0.223883	4.34287	1.41e-05	0.000465926	EXTL2
ENSG00000114698	93.2884	0.972892	0.326557	2.97924	0.00288964	0.0310514	PLSCR4
ENSG00000168297	159.09	0.972949	0.284694	3.41752	0.000631936	0.00999534	PXK
ENSG00000196428	201.322	0.973114	0.218776	4.44799	8.67e-06	0.000309205	TSC22D2
ENSG00000221955	430.203	0.974322	0.165547	5.88548	3.97e-09	3.98e-07	SLC12A8
ENSG00000164221	228.458	0.978187	0.210448	4.64812	3.35e-06	0.00013989	CCDC112
ENSG00000069424	220.164	0.979131	0.234202	4.18072	2.91e-05	0.000839165	KCNAB2
ENSG00000139278	589.533	0.979909	0.225031	4.35455	1.33e-05	0.000445993	GLIPR1
ENSG00000075399	74.2832	0.979923	0.330636	2.96375	0.00303919	0.0323682	VPS9D1
ENSG00000169251	307.577	0.980079	0.195087	5.0238	5.07e-07	2.71e-05	NMD3
ENSG00000118596	111.328	0.980083	0.286548	3.42031	0.000625491	0.00993661	SLC16A7
ENSG00000157150	128.072	0.981872	0.31607	3.1065	0.00189315	0.0225304	TIMP4
ENSG00000087842	683.089	0.982052	0.184036	5.33618	9.49e-08	6.19e-06	PIR
ENSG00000186432	393.19	0.983137	0.171702	5.72582	1.03e-08	9.26e-07	KPNA4
ENSG00000125772	201.791	0.983369	0.251425	3.91118	9.18e-05	0.00215988	GPCPD1
ENSG00000130159	278.1	0.986266	0.193334	5.10135	3.37e-07	1.92e-05	ECSIT
ENSG00000178761	263.679	0.987287	0.214189	4.60942	4.04e-06	0.000164204	FAM219B
ENSG00000162645	526.407	0.991426	0.192481	5.15076	2.59e-07	1.53e-05	GBP2
ENSG00000129038	195.045	0.994719	0.252726	3.93596	8.29e-05	0.00198936	LOXL1
ENSG00000137936	213.486	0.995402	0.26717	3.72573	0.000194752	0.00391354	BCAR3
ENSG00000163364	197.093	0.998573	0.217648	4.58801	4.47e-06	0.000179869	LINC01116
ENSG00000123094	337.644	1.00516	0.204734	4.90961	9.13e-07	4.58e-05	RASSF8
ENSG00000166140	99.3348	1.0107	0.293712	3.44112	0.000579321	0.00930918	ZFYVE19
ENSG00000064692	285.858	1.01365	0.262479	3.86182	0.000112544	0.00254007	SNCAIP
ENSG00000089127	76.0834	1.01439	0.321902	3.15123	0.00162584	0.0200506	OAS1
ENSG00000121671	65.2278	1.01857	0.362568	2.80931	0.00496483	0.0472235	CRY2
ENSG00000149968	215.954	1.01929	0.237933	4.28393	1.84e-05	0.000576354	MMP3
ENSG00000079215	100.077	1.01958	0.324061	3.14627	0.00165369	0.0203222	SLC1A3
ENSG00000167123	85.7	1.02755	0.354658	2.8973	0.00376394	0.0383076	CERCAM
ENSG00000197429	138.913	1.02793	0.271087	3.79188	0.000149514	0.00315495	IPP
ENSG00000242086	155.664	1.0299	0.231457	4.44963	8.6e-06	0.000308429	MUC20-OT1
ENSG00000152952	1346.75	1.0366	0.163724	6.33137	2.43e-10	3.11e-08	PLOD2
ENSG00000131370	149.816	1.03693	0.243288	4.26216	2.02e-05	0.000624773	SH3BP5
ENSG00000202515	76.2384	1.03778	0.317623	3.26733	0.00108568	0.0146289	VTRNA1-3
ENSG00000143369	306.448	1.04	0.259076	4.01425	5.96e-05	0.00151771	ECM1
ENSG00000204257	189.335	1.04317	0.231258	4.51086	6.46e-06	0.000244715	HLA-DMA
ENSG00000073803	317.383	1.04602	0.186595	5.6058	2.07e-08	1.73e-06	MAP3K13
ENSG00000161638	161.116	1.04786	0.252217	4.15461	3.26e-05	0.00092	ITGA5
ENSG00000105048	250.022	1.04995	0.195287	5.37646	7.6e-08	5.02e-06	TNNT1
ENSG00000133106	63.0482	1.05132	0.356771	2.94676	0.00321125	0.0338553	EPSTI1
ENSG00000231770	63.7565	1.0566	0.375559	2.81341	0.00490185	0.0468424	TMEM44-AS1
ENSG00000114125	634.758	1.05996	0.149391	7.09519	1.29e-12	2.57e-10	RNF7
ENSG00000152078	183.562	1.06119	0.286532	3.70356	0.000212591	0.00419354	TMEM56
ENSG00000185753	158.893	1.06306	0.253902	4.18689	2.83e-05	0.000826961	CXorf38
ENSG00000112773	224.822	1.06357	0.225392	4.71877	2.37e-06	0.000104071	FAM46A
ENSG00000073792	423.224	1.06608	0.166699	6.39527	1.6e-10	2.15e-08	IGF2BP2
ENSG00000175054	204.803	1.07161	0.226233	4.73675	2.17e-06	9.71e-05	ATR
ENSG00000157077	74.9273	1.07623	0.341458	3.15187	0.00162226	0.0200419	ZFYVE9
ENSG00000129353	122.485	1.08145	0.275055	3.93177	8.43e-05	0.00201234	SLC44A2
ENSG00000100504	125.49	1.08224	0.2778	3.89574	9.79e-05	0.00226447	PYGL
ENSG00000120742	991.102	1.0835	0.139169	7.78551	6.94e-15	1.98e-12	SERP1
ENSG00000119801	255.518	1.08682	0.221301	4.91107	9.06e-07	4.56e-05	YPEL5
ENSG00000138587	163.773	1.08824	0.241379	4.50845	6.53e-06	0.000246837	MNS1
ENSG00000178802	228.533	1.09011	0.215475	5.05909	4.21e-07	2.3e-05	MPI
ENSG00000166206	317.048	1.09299	0.191206	5.71631	1.09e-08	9.67e-07	GABRB3
ENSG00000173482	145.802	1.09954	0.254382	4.32238	1.54e-05	0.000504247	PTPRM
ENSG00000184831	133.343	1.10066	0.263354	4.17941	2.92e-05	0.000842246	APOO
ENSG00000150551	614.745	1.10626	0.192871	5.73574	9.71e-09	8.85e-07	LYPD1
ENSG00000169715	207.028	1.11225	0.247697	4.49036	7.11e-06	0.00026361	MT1E
ENSG00000122884	580.777	1.11322	0.181621	6.12938	8.82e-10	9.61e-08	P4HA1
ENSG00000140564	130.521	1.11716	0.280763	3.97903	6.92e-05	0.00170524	FURIN
ENSG00000101333	164.195	1.12278	0.342638	3.27687	0.00104966	0.0142558	PLCB4
ENSG00000177409	317.311	1.13399	0.191286	5.92827	3.06e-09	3.16e-07	SAMD9L
ENSG00000168827	268.158	1.13622	0.18679	6.08287	1.18e-09	1.28e-07	GFM1
ENSG00000144827	119.974	1.1397	0.262182	4.34699	1.38e-05	0.000459437	ABHD10
ENSG00000149761	184.695	1.13999	0.228623	4.98632	6.15e-07	3.21e-05	NUDT22
ENSG00000011422	113.477	1.14029	0.308068	3.70141	0.000214405	0.00421199	PLAUR
ENSG00000156475	152.794	1.1428	0.344053	3.32159	0.000895074	0.0127784	PPP2R2B
ENSG00000197457	1275.03	1.14447	0.133537	8.57038	1.03e-17	4.64e-15	STMN3
ENSG00000145247	78.6434	1.14467	0.379096	3.01946	0.00253229	0.0281213	OCIAD2
ENSG00000161203	1564.24	1.14585	0.195448	5.8627	4.55e-09	4.41e-07	AP2M1
ENSG00000103657	163.218	1.1608	0.239839	4.8399	1.3e-06	6.23e-05	HERC1
ENSG00000163923	100.517	1.1628	0.325368	3.5738	0.000351843	0.00618073	RPL39L
ENSG00000067221	71.4709	1.16379	0.326561	3.56376	0.000365574	0.00637378	STOML1
ENSG00000075420	394.295	1.18445	0.169818	6.97483	3.06e-12	5.41e-10	FNDC3B
ENSG00000074410	886.735	1.19017	0.378695	3.14283	0.00167324	0.0205082	CA12
ENSG00000171316	76.7416	1.19163	0.353969	3.36649	0.000761314	0.0114674	CHD7
ENSG00000006756	122.981	1.19275	0.280554	4.2514	2.12e-05	0.000648366	ARSD
ENSG00000109861	346.039	1.20363	0.179525	6.70452	2.02e-11	3.21e-09	CTSC
ENSG00000166173	473.041	1.20541	0.171739	7.01884	2.24e-12	4.16e-10	LARP6
ENSG00000176454	52.2456	1.2085	0.413267	2.92426	0.00345277	0.0359615	LPCAT4
ENSG00000135862	748.496	1.2085	0.183616	6.58169	4.65e-11	6.95e-09	LAMC1
ENSG00000188643	153.364	1.21064	0.329466	3.67455	0.000238268	0.00457133	S100A16
ENSG00000155962	81.9775	1.21259	0.312332	3.88236	0.000103447	0.00237316	CLIC2
ENSG00000284753	150.745	1.21524	0.232845	5.2191	1.8e-07	1.11e-05	EEF1AKMT4
ENSG00000139116	217.715	1.21993	0.21899	5.57072	2.54e-08	2.01e-06	KIF21A
ENSG00000261801	76.5382	1.22349	0.352962	3.46634	0.0005276	0.00862716	LOXL1-AS1
ENSG00000140455	170.362	1.22487	0.25305	4.84044	1.3e-06	6.23e-05	USP3
ENSG00000171658	109.484	1.23374	0.275039	4.4857	7.27e-06	0.000267686	NMRAL2P
ENSG00000156976	518.445	1.23451	0.154163	8.00784	1.17e-15	3.88e-13	EIF4A2
ENSG00000188641	115.026	1.23693	0.301495	4.10266	4.08e-05	0.00110618	DPYD
ENSG00000169744	98.2417	1.2391	0.296793	4.17495	2.98e-05	0.000855382	LDB2
ENSG00000230844	42.386	1.23982	0.425679	2.91258	0.00358459	0.0370128	ZNF674-AS1
ENSG00000177707	199.117	1.24587	0.233015	5.34673	8.96e-08	5.86e-06	NECTIN3
ENSG00000011638	51.584	1.24866	0.437703	2.85275	0.00433423	0.0424834	TMEM159
ENSG00000115414	1370.64	1.24999	0.200361	6.2387	4.41e-10	5.26e-08	FN1
ENSG00000178053	121.701	1.25137	0.348839	3.58725	0.000334188	0.00594547	MLF1
ENSG00000057019	777.669	1.25975	0.147415	8.54561	1.28e-17	5.57e-15	DCBLD2
ENSG00000261786	33.2204	1.26043	0.445895	2.82675	0.00470234	0.0455158	AC006058.1
ENSG00000157601	66.4608	1.26498	0.379753	3.33107	0.000865131	0.012527	MX1
ENSG00000139289	2620.82	1.26788	0.180686	7.01704	2.27e-12	4.16e-10	PHLDA1
ENSG00000137965	268.623	1.27163	0.216861	5.86382	4.52e-09	4.41e-07	IFI44
ENSG00000198910	208.436	1.27548	0.241992	5.27074	1.36e-07	8.69e-06	L1CAM
ENSG00000162981	88.3364	1.28642	0.424729	3.0288	0.0024553	0.0275072	FAM84A
ENSG00000070087	2098.92	1.28676	0.119346	10.7818	4.2e-27	5.17e-24	PFN2
ENSG00000118855	451.981	1.28826	0.183425	7.02332	2.17e-12	4.08e-10	MFSD1
ENSG00000184508	43.5641	1.29136	0.425657	3.0338	0.00241491	0.0271857	HDDC3
ENSG00000112769	643.001	1.29322	0.171833	7.52601	5.23e-14	1.25e-11	LAMA4
ENSG00000137806	92.9564	1.29851	0.304304	4.26715	1.98e-05	0.000613672	NDUFAF1
ENSG00000116741	115.829	1.3036	0.374859	3.47757	0.000505989	0.00838187	RGS2
ENSG00000186792	50.368	1.31111	0.392206	3.34292	0.000829027	0.0121081	HYAL3
ENSG00000196998	187.77	1.31315	0.234425	5.60159	2.12e-08	1.76e-06	WDR45
ENSG00000127124	44.8611	1.31626	0.471271	2.79301	0.00522203	0.0490154	HIVEP3
ENSG00000137809	197.866	1.33405	0.232367	5.74114	9.4e-09	8.63e-07	ITGA11
ENSG00000105974	1685.06	1.35254	0.341313	3.96274	7.41e-05	0.00180404	CAV1
ENSG00000255248	201.809	1.36186	0.215916	6.30734	2.84e-10	3.57e-08	MIR100HG
ENSG00000143512	118.988	1.36356	0.276632	4.92914	8.26e-07	4.24e-05	HHIPL2
ENSG00000180530	549.314	1.37469	0.176157	7.80376	6.01e-15	1.75e-12	NRIP1
ENSG00000181744	113.76	1.37613	0.287867	4.78044	1.75e-06	8.08e-05	C3orf58
ENSG00000061656	53.5666	1.37746	0.444526	3.09872	0.00194355	0.0230712	SPAG4
ENSG00000125730	379.549	1.38154	0.20994	6.58064	4.68e-11	6.95e-09	C3
ENSG00000075223	1048.92	1.38518	0.152467	9.08506	1.04e-19	5.78e-17	SEMA3C
ENSG00000168679	159.174	1.39038	0.270483	5.14034	2.74e-07	1.59e-05	SLC16A4
ENSG00000185386	131.014	1.39056	0.266434	5.21916	1.8e-07	1.11e-05	MAPK11
ENSG00000177614	128.136	1.39179	0.277703	5.01178	5.39e-07	2.83e-05	PGBD5
ENSG00000166128	290.973	1.39653	0.209568	6.66385	2.67e-11	4.17e-09	RAB8B
ENSG00000085871	59.6261	1.39804	0.384635	3.63472	0.000278277	0.00516833	MGST2
ENSG00000162840	52.287	1.40995	0.423532	3.32902	0.000871514	0.0125707	MT2P1
ENSG00000114023	114.559	1.41168	0.287131	4.91649	8.81e-07	4.47e-05	FAM162A
ENSG00000101955	96.0604	1.41191	0.305524	4.62128	3.81e-06	0.00015554	SRPX
ENSG00000171873	72.7687	1.41597	0.402621	3.51687	0.000436664	0.00743662	ADRA1D
ENSG00000162545	1212.67	1.42943	0.208534	6.85466	7.15e-12	1.23e-09	CAMK2N1
ENSG00000068615	34.6535	1.43068	0.474169	3.01723	0.00255097	0.0282837	REEP1
ENSG00000143995	134.156	1.43755	0.295793	4.85999	1.17e-06	5.72e-05	MEIS1
ENSG00000175592	252.492	1.43798	0.276217	5.206	1.93e-07	1.18e-05	FOSL1
ENSG00000184524	42.3817	1.44135	0.481724	2.99206	0.002771	0.0300777	CEND1
ENSG00000183570	57.8837	1.44475	0.390839	3.69652	0.000218576	0.00428188	PCBP3
ENSG00000105520	68.1907	1.45159	0.383835	3.7818	0.000155695	0.00327547	PLPPR2
ENSG00000186960	62.506	1.452	0.400754	3.62318	0.000291006	0.00536899	LINC01551
ENSG00000149948	63.3243	1.45481	0.388553	3.74418	0.000180985	0.00368822	HMGA2
ENSG00000163491	34.4341	1.45876	0.518908	2.81121	0.00493554	0.0470868	NEK10
ENSG00000247095	67.4165	1.45961	0.39867	3.6612	0.000251036	0.00477688	MIR210HG
ENSG00000228109	28.0399	1.45965	0.520492	2.80436	0.00504165	0.0477076	MELTF-AS1
ENSG00000128596	42.1542	1.49368	0.442156	3.37818	0.000729667	0.0111337	CCDC136
ENSG00000121989	88.3439	1.49596	0.323027	4.63106	3.64e-06	0.00015057	ACVR2A
ENSG00000196517	55.163	1.50156	0.410911	3.65422	0.000257969	0.00488525	SLC6A9
ENSG00000188760	77.8188	1.51222	0.364722	4.14623	3.38e-05	0.00095049	TMEM198
ENSG00000178695	305.601	1.51606	0.182863	8.2907	1.13e-16	4.36e-14	KCTD12
ENSG00000164136	30.517	1.5231	0.5396	2.82265	0.00476293	0.0459746	IL15
ENSG00000257732	34.6908	1.53146	0.456249	3.35663	0.000788991	0.0117227	AC089983.1
ENSG00000137745	130.724	1.53216	0.302065	5.07228	3.93e-07	2.17e-05	MMP13
ENSG00000227124	25.222	1.53584	0.549958	2.79264	0.00522796	0.0490381	ZNF717
ENSG00000184678	49.645	1.55811	0.45309	3.43886	0.000584174	0.00936559	HIST2H2BE
ENSG00000174939	141.38	1.56118	0.282543	5.52547	3.29e-08	2.48e-06	ASPHD1
ENSG00000140323	134.554	1.56292	0.287001	5.44568	5.16e-08	3.62e-06	DISP2
ENSG00000047634	245.847	1.56567	0.217184	7.20895	5.64e-13	1.19e-10	SCML1
ENSG00000113083	652.934	1.5674	0.167501	9.35757	8.16e-21	4.95e-18	LOX
ENSG00000165175	144.325	1.57102	0.267282	5.87777	4.16e-09	4.14e-07	MID1IP1
ENSG00000061455	41.4838	1.57704	0.465362	3.38885	0.000701867	0.0108495	PRDM6
ENSG00000138613	70.3501	1.57708	0.382582	4.1222	3.75e-05	0.00103424	APH1B
ENSG00000152377	208.765	1.58153	0.242374	6.52517	6.79e-11	9.47e-09	SPOCK1
ENSG00000083844	68.2844	1.58471	0.406522	3.89821	9.69e-05	0.00225271	ZNF264
ENSG00000134363	47.6415	1.5958	0.51511	3.09797	0.00194853	0.0231107	FST
ENSG00000273983	26.731	1.59712	0.554312	2.88126	0.00396088	0.0398728	HIST1H3G
ENSG00000135363	34.0049	1.6024	0.548519	2.92133	0.00348545	0.0362528	LMO2
ENSG00000183580	25.4487	1.60402	0.520091	3.08411	0.00204163	0.0238498	FBXL7
ENSG00000204287	69.9499	1.60411	0.495148	3.23965	0.00119678	0.0157283	HLA-DRA
ENSG00000176697	193.693	1.61291	0.282082	5.71788	1.08e-08	9.64e-07	BDNF
ENSG00000140563	48.2543	1.62201	0.469932	3.45157	0.000557326	0.00900763	MCTP2
ENSG00000067798	40.1295	1.63768	0.422373	3.87733	0.00010561	0.00241087	NAV3
ENSG00000142408	25.6567	1.64284	0.567049	2.89718	0.00376539	0.0383076	CACNG8
ENSG00000183454	117.768	1.64774	0.393887	4.18329	2.87e-05	0.000834923	GRIN2A
ENSG00000041353	65.2906	1.6551	0.45386	3.64671	0.000265622	0.0049797	RAB27B
ENSG00000171931	33.884	1.6581	0.502642	3.29877	0.000971097	0.0134641	FBXW10
ENSG00000169855	118.867	1.66053	0.28471	5.83236	5.47e-09	5.19e-07	ROBO1
ENSG00000184368	30.2563	1.66506	0.50847	3.27465	0.00105795	0.0143439	MAP7D2
ENSG00000250320	43.8296	1.67892	0.559739	2.99948	0.00270444	0.029516	AC113383.1
ENSG00000203709	30.8898	1.68293	0.577869	2.91231	0.00358771	0.0370128	MIR29B2CHG
ENSG00000081177	33.1298	1.69677	0.52999	3.20151	0.00136707	0.0175257	EXD2
ENSG00000117020	110.564	1.69852	0.298055	5.69866	1.21e-08	1.05e-06	AKT3
ENSG00000204103	155.174	1.722	0.308643	5.57925	2.42e-08	1.93e-06	MAFB
ENSG00000173432	483.397	1.72952	0.485293	3.56387	0.000365434	0.00637378	SAA1
ENSG00000216937	34.2659	1.7503	0.520819	3.36067	0.000777525	0.0116552	CCDC7
ENSG00000168779	214.959	1.75081	0.229046	7.64392	2.11e-14	5.44e-12	SHOX2
ENSG00000164056	91.6626	1.75121	0.339749	5.15443	2.54e-07	1.5e-05	SPRY1
ENSG00000181804	85.5364	1.75674	0.313805	5.59817	2.17e-08	1.78e-06	SLC9A9
ENSG00000196878	63.4038	1.7572	0.506594	3.46865	0.00052308	0.00856328	LAMB3
ENSG00000230615	25.6571	1.77615	0.580926	3.05745	0.00223229	0.0256263	AL139220.2
ENSG00000171723	27.4971	1.77781	0.581154	3.05911	0.00221994	0.0255395	GPHN
ENSG00000256940	57.0215	1.78557	0.456571	3.91082	9.2e-05	0.00215988	AP001453.2
ENSG00000113763	28.3513	1.79056	0.579746	3.08852	0.00201156	0.0235807	UNC5A
ENSG00000171303	124.833	1.80122	0.583055	3.08928	0.00200639	0.0235565	KCNK3
ENSG00000132639	273.282	1.80621	0.274763	6.57368	4.91e-11	7.21e-09	SNAP25
ENSG00000103489	31.7418	1.81212	0.605457	2.99297	0.00276272	0.0300113	XYLT1
ENSG00000065923	85.0696	1.82737	0.31902	5.72807	1.02e-08	9.2e-07	SLC9A7
ENSG00000196611	254.406	1.83296	0.222991	8.2199	2.04e-16	7.28e-14	MMP1
ENSG00000103485	61.3732	1.84671	0.458388	4.02871	5.61e-05	0.001438	QPRT
ENSG00000158373	107.539	1.85874	0.306137	6.07159	1.27e-09	1.36e-07	HIST1H2BD
ENSG00000114423	79.4384	1.85914	0.377513	4.92469	8.45e-07	4.32e-05	CBLB
ENSG00000137941	63.5883	1.89396	0.39725	4.76769	1.86e-06	8.58e-05	TTLL7
ENSG00000072041	54.5804	1.89946	0.546873	3.47331	0.00051408	0.00847564	SLC6A15
ENSG00000235609	29.2629	1.90727	0.551727	3.45691	0.000546416	0.00887242	AF127577.4
ENSG00000137959	81.4358	1.91569	0.351943	5.44318	5.23e-08	3.65e-06	IFI44L
ENSG00000115267	288.251	1.97633	0.220653	8.95672	3.34e-19	1.79e-16	IFIH1
ENSG00000124107	1949.19	1.99339	0.168719	11.8148	3.27e-32	5.7e-29	SLPI
ENSG00000106031	30.8385	2.01627	0.588751	3.42466	0.000615569	0.00981253	HOXA13
ENSG00000198865	33.2709	2.01728	0.450025	4.48259	7.37e-06	0.000269253	CCDC152
ENSG00000128564	401.447	2.0224	0.266548	7.58739	3.26e-14	8.13e-12	VGF
ENSG00000149218	122.177	2.02841	0.269558	7.52494	5.27e-14	1.25e-11	ENDOD1
ENSG00000171450	31.0769	2.03324	0.57085	3.56177	0.00036836	0.00641433	CDK5R2
ENSG00000198513	121.893	2.03511	0.305462	6.6624	2.69e-11	4.17e-09	ATL1
ENSG00000244405	157.162	2.0447	0.289989	7.05094	1.78e-12	3.44e-10	ETV5
ENSG00000123700	27.3067	2.07162	0.556673	3.72142	0.000198104	0.00397006	KCNJ2
ENSG00000163590	88.7524	2.07817	0.327879	6.33823	2.32e-10	3.03e-08	PPM1L
ENSG00000198794	286.336	2.08199	0.305414	6.81697	9.3e-12	1.58e-09	SCAMP5
ENSG00000115232	77.3171	2.10432	0.356509	5.90257	3.58e-09	3.62e-07	ITGA4
ENSG00000166292	102.453	2.11516	0.311874	6.78211	1.18e-11	1.99e-09	TMEM100
ENSG00000180573	112.501	2.11536	0.301138	7.02455	2.15e-12	4.08e-10	HIST1H2AC
ENSG00000073756	63.0326	2.11906	0.448362	4.72623	2.29e-06	0.000101308	PTGS2
ENSG00000165449	18.6402	2.12992	0.679698	3.13363	0.00172661	0.0210672	SLC16A9
ENSG00000111728	35.7905	2.13415	0.531698	4.01384	5.97e-05	0.00151771	ST8SIA1
ENSG00000171246	2306.93	2.13917	0.158168	13.5246	1.12e-41	3.9e-38	NPTX1
ENSG00000143469	119.904	2.15495	0.388413	5.54809	2.89e-08	2.23e-06	SYT14
ENSG00000115271	47.5102	2.16794	0.45871	4.72617	2.29e-06	0.000101308	GCA
ENSG00000124635	47.6802	2.17008	0.450167	4.82062	1.43e-06	6.74e-05	HIST1H2BJ
ENSG00000141622	48.1422	2.17166	0.46189	4.70167	2.58e-06	0.000111774	RNF165
ENSG00000132122	22.3039	2.20205	0.738017	2.98374	0.00284749	0.0307644	SPATA6
ENSG00000139318	191.396	2.22895	0.309973	7.19078	6.44e-13	1.34e-10	DUSP6
ENSG00000172927	32.0773	2.23783	0.529009	4.23023	2.33e-05	0.000706324	MYEOV
ENSG00000238197	19.3603	2.25802	0.743534	3.03688	0.00239041	0.0270409	PAXBP1-AS1
ENSG00000163888	330.127	2.28003	0.222533	10.2458	1.24e-24	1.15e-21	CAMK2N2
ENSG00000123689	183.254	2.33659	0.290669	8.03866	9.08e-16	3.09e-13	G0S2
ENSG00000132623	27.9961	2.36951	0.671213	3.53019	0.000415259	0.00712426	ANKEF1
ENSG00000157064	39.6901	2.3769	0.546717	4.34758	1.38e-05	0.000459313	NMNAT2
ENSG00000183778	18.0667	2.38233	0.723617	3.29225	0.000993891	0.0136849	B3GALT5
ENSG00000054356	374.562	2.38601	0.299584	7.96442	1.66e-15	5.38e-13	PTPRN
ENSG00000182870	55.3716	2.38879	0.469464	5.08833	3.61e-07	2.03e-05	GALNT9
ENSG00000168961	15.8739	2.40461	0.793495	3.0304	0.00244232	0.0274279	LGALS9
ENSG00000239739	14.8699	2.41065	0.767191	3.14218	0.00167697	0.0205358	AC026316.2
ENSG00000183150	27.3031	2.42531	0.832147	2.91452	0.00356239	0.0368881	GPR19
ENSG00000143867	29.8856	2.4396	0.565239	4.31606	1.59e-05	0.000516436	OSR1
ENSG00000174938	612.881	2.45096	0.18511	13.2406	5.12e-40	1.19e-36	SEZ6L2
ENSG00000118849	436.96	2.45868	0.509742	4.82338	1.41e-06	6.67e-05	RARRES1
ENSG00000104381	534.188	2.46679	0.250881	9.8325	8.16e-23	5.69e-20	GDAP1
ENSG00000259802	17.3437	2.47667	0.799949	3.09604	0.00196126	0.0232418	AC012640.2
ENSG00000106772	86.4765	2.47702	0.477773	5.18452	2.17e-07	1.3e-05	PRUNE2
ENSG00000196126	44.5625	2.61793	0.587645	4.45494	8.39e-06	0.000301919	HLA-DRB1
ENSG00000163568	19.4483	2.63831	0.68443	3.85476	0.000115845	0.00259775	AIM2
ENSG00000238142	15.778	2.68599	0.941324	2.85342	0.00432519	0.0424834	BX284668.5
ENSG00000167772	45.0857	2.70641	0.503213	5.37826	7.52e-08	5.02e-06	ANGPTL4
ENSG00000129988	38.6368	2.70996	0.799555	3.38933	0.000700635	0.0108462	LBP
ENSG00000149506	13.2059	2.74254	0.826421	3.31858	0.000904759	0.0128509	ZP1
ENSG00000163661	76.4948	2.82617	0.855515	3.30347	0.000954948	0.0132798	PTX3
ENSG00000135549	13.7636	2.84525	0.902395	3.15299	0.00161606	0.0200007	PKIB
ENSG00000140450	23.884	2.88351	0.728959	3.95566	7.63e-05	0.00185141	ARRDC4
ENSG00000056487	40.0816	2.90123	0.764523	3.79483	0.000147746	0.00312711	PHF21B
ENSG00000162407	141.049	2.9639	0.37864	7.82774	4.97e-15	1.47e-12	PLPP3
ENSG00000205403	266.098	2.98902	0.589161	5.07336	3.91e-07	2.17e-05	CFI
ENSG00000149295	147.957	3.01192	0.346072	8.70316	3.23e-18	1.55e-15	DRD2
ENSG00000172915	53.9552	3.03061	0.638416	4.74707	2.06e-06	9.35e-05	NBEA
ENSG00000111885	29.0919	3.08753	0.601379	5.13408	2.84e-07	1.63e-05	MAN1A1
ENSG00000182809	46.591	3.08932	0.629789	4.90532	9.33e-07	4.66e-05	CRIP2
ENSG00000215386	48.2039	3.10614	0.558533	5.56124	2.68e-08	2.1e-06	MIR99AHG
ENSG00000165949	13.4363	3.17197	1.13028	2.80635	0.00501055	0.04751	IFI27
ENSG00000152503	8.97865	3.20142	1.06545	3.00476	0.00265786	0.0291605	TRIM36
ENSG00000174564	76.5653	3.2091	0.398493	8.05308	8.07e-16	2.82e-13	IL20RB
ENSG00000271447	20.9704	3.24821	0.992906	3.27142	0.0010701	0.014463	MMP28
ENSG00000013297	36.4262	3.25111	0.617354	5.2662	1.39e-07	8.83e-06	CLDN11
ENSG00000151789	16.0564	3.27204	0.818092	3.99959	6.35e-05	0.00159751	ZNF385D
ENSG00000079841	29.9071	3.30128	0.851527	3.8769	0.000105797	0.00241121	RIMS1
ENSG00000156453	54.9701	3.30242	0.641268	5.14983	2.61e-07	1.53e-05	PCDH1
ENSG00000163554	9.89065	3.30416	0.985931	3.35131	0.000804296	0.0118964	SPTA1
ENSG00000196876	44.0444	3.38022	0.610016	5.5412	3e-08	2.29e-06	SCN8A
ENSG00000103723	357.965	3.42907	0.25209	13.6025	3.87e-42	1.8e-38	AP3B2
ENSG00000225465	88.0827	3.42916	0.548825	6.24819	4.15e-10	5.04e-08	RFPL1S
ENSG00000156103	50.6819	3.44697	0.622031	5.54147	3e-08	2.29e-06	MMP16
ENSG00000142552	26.8133	3.48227	0.881615	3.94988	7.82e-05	0.00189015	RCN3
ENSG00000148680	14.1032	3.57276	1.07307	3.32948	0.00087008	0.012563	HTR7
ENSG00000162433	118.21	3.61981	0.353688	10.2345	1.39e-24	1.21e-21	AK4
ENSG00000144476	35.266	3.64665	0.634206	5.74995	8.93e-09	8.25e-07	ACKR3
ENSG00000120658	27.98	3.65109	0.872365	4.18528	2.85e-05	0.00083107	ENOX1
ENSG00000144810	965.44	3.70675	0.435254	8.51631	1.65e-17	6.76e-15	COL8A1
ENSG00000102003	232.914	3.74139	0.369498	10.1256	4.25e-24	3.49e-21	SYP
ENSG00000186472	17.217	3.74509	0.875353	4.27838	1.88e-05	0.000586135	PCLO
ENSG00000185634	39.9739	3.75533	0.627896	5.98081	2.22e-09	2.33e-07	SHC4
ENSG00000188158	60.3993	3.78467	0.514315	7.35867	1.86e-13	4.11e-11	NHS
ENSG00000121552	15.1661	3.84269	0.818031	4.69749	2.63e-06	0.000113033	CSTA
ENSG00000128965	20.4657	3.85311	0.919496	4.19045	2.78e-05	0.000815778	CHAC1
ENSG00000240476	12.2672	3.86379	1.1306	3.41747	0.000632054	0.00999534	LINC00973
ENSG00000100505	40.0665	3.86567	1.11199	3.47634	0.000508301	0.00839028	TRIM9
ENSG00000130477	308.319	3.89012	0.495568	7.84981	4.17e-15	1.29e-12	UNC13A
ENSG00000167619	22.1669	3.89552	1.16459	3.34497	0.000822926	0.0120442	TMEM145
ENSG00000125966	175.696	3.94935	0.51028	7.73957	9.98e-15	2.73e-12	MMP24
ENSG00000163032	22.7777	3.99484	0.876758	4.55638	5.2e-06	0.00020448	VSNL1
ENSG00000180875	49.8359	4.06652	0.60148	6.76085	1.37e-11	2.28e-09	GREM2
ENSG00000008735	178.432	4.07136	0.406508	10.0154	1.3e-23	1.01e-20	MAPK8IP2
ENSG00000104447	45.3426	4.17789	0.742178	5.62923	1.81e-08	1.53e-06	TRPS1
ENSG00000132970	63.8182	4.20525	0.565946	7.43047	1.08e-13	2.52e-11	WASF3
ENSG00000204442	24.3491	4.26315	1.22631	3.47642	0.000508162	0.00839028	FAM155A
ENSG00000139364	182.288	4.27715	0.324421	13.184	1.09e-39	2.16e-36	TMEM132B
ENSG00000144583	69.2696	4.3291	0.731759	5.91603	3.3e-09	3.36e-07	MARCHF4
ENSG00000080493	15.1839	4.33803	1.20873	3.58892	0.000332051	0.00593775	SLC4A4
ENSG00000145920	73.4128	4.38673	1.55608	2.81908	0.00481614	0.04636	CPLX2
ENSG00000163531	45.4322	4.56452	0.803349	5.68186	1.33e-08	1.15e-06	NFASC
ENSG00000180720	21.9482	4.57188	1.58701	2.88082	0.00396642	0.0398767	CHRM4
ENSG00000143546	344.365	4.67695	0.328872	14.2212	6.77e-46	9.44e-42	S100A8
ENSG00000171444	7.6899	4.69317	1.64463	2.85363	0.00432226	0.0424834	MCC
ENSG00000008056	72.3806	4.69917	1.441	3.26104	0.00111005	0.0148589	SYN1
ENSG00000131831	8.90553	4.79024	1.4334	3.34187	0.000832173	0.0121414	RAI2
ENSG00000048740	13.6439	4.8113	1.63227	2.94761	0.00320246	0.0337881	CELF2
ENSG00000237732	7.02887	4.82575	1.72069	2.80455	0.00503873	0.0477076	AC010980.1
ENSG00000160716	58.8701	4.85037	1.5373	3.15511	0.00160436	0.0199267	CHRNB2
ENSG00000172292	7.98561	4.93469	1.29213	3.81903	0.000133975	0.00291526	CERS6
ENSG00000172201	22.0049	5.01115	1.59131	3.14908	0.00163786	0.0201632	ID4
ENSG00000135318	31.3053	5.01779	0.99454	5.04534	4.53e-07	2.45e-05	NT5E
ENSG00000176406	81.839	5.05195	1.06171	4.75833	1.95e-06	8.96e-05	RIMS2
ENSG00000163220	40.2402	5.05454	0.915613	5.52039	3.38e-08	2.52e-06	S100A9
ENSG00000080573	12.4246	5.2068	1.60743	3.23922	0.00119858	0.0157283	COL5A3
ENSG00000164061	26.4698	5.49319	1.46334	3.75388	0.000174119	0.00356101	BSN
ENSG00000168993	95.8507	5.55004	0.871267	6.37008	1.89e-10	2.49e-08	CPLX1
ENSG00000233117	4.59247	5.67875	1.80282	3.14993	0.00163312	0.0201226	LINC00702
ENSG00000089199	604.585	5.88197	1.41055	4.16999	3.05e-05	0.00087065	CHGB
ENSG00000253974	4.7256	5.94694	1.79947	3.30483	0.000950357	0.0132688	NRG1-IT1
ENSG00000213088	7.57812	6.61515	1.66674	3.96891	7.22e-05	0.00176679	ACKR1
ENSG00000137975	85.028	6.75135	1.48499	4.5464	5.46e-06	0.000212084	CLCA2
ENSG00000171951	1786.72	7.20124	0.693202	10.3884	2.8e-25	2.79e-22	SCG2
ENSG00000261115	39.3459	7.4509	1.84824	4.03135	5.55e-05	0.00142714	TMEM178B
ENSG00000100285	99.839	7.47926	1.47957	5.05503	4.3e-07	2.34e-05	NEFH
ENSG00000162706	60.3051	8.02639	1.41853	5.65825	1.53e-08	1.32e-06	CADM3
ENSG00000133169	459.486	8.65399	1.39516	6.20288	5.54e-10	6.39e-08	BEX1
ENSG00000006468	73.5366	9.2753	1.4813	6.26159	3.81e-10	4.7e-08	ETV1

## Sheet: 3.T98G_DEGs_F7_vs_Control
	baseMean	log2FoldChange	lfcSE	stat	pvalue	padj	SYMBOL
ENSG00000131002	115.426	-10.6259	1.46378	-7.25921	3.89364e-13	5.94046e-11	TXLNGY
ENSG00000114374	99.4309	-10.2943	1.46317	-7.03557	1.98448e-12	2.68444e-10	USP9Y
ENSG00000198692	142.334	-9.34811	1.42274	-6.57049	5.01511e-11	5.42455e-09	EIF1AY
ENSG00000182492	133.774	-8.87068	2.87196	-3.08872	0.0020102	0.0231788	BGN
ENSG00000137331	41.1797	-8.59935	1.78192	-4.82589	1.39379e-06	5.22004e-05	IER3
ENSG00000099725	23.4276	-8.41769	1.53343	-5.48947	4.03147e-08	2.30957e-06	PRKY
ENSG00000100842	37.2045	-8.3956	1.50114	-5.5928	2.23438e-08	1.36646e-06	EFS
ENSG00000012817	28.7364	-8.3702	1.50336	-5.56768	2.58155e-08	1.56059e-06	KDM5D
ENSG00000129824	873.497	-8.14672	0.410643	-19.839	1.37272e-87	1.98963e-83	RPS4Y1
ENSG00000067048	28.7554	-8.00648	1.51025	-5.30144	1.14891e-07	5.94727e-06	DDX3Y
ENSG00000183878	19.9449	-8.00275	1.52512	-5.24731	1.54336e-07	7.71362e-06	UTY
ENSG00000100968	14.7372	-7.94671	1.56655	-5.07275	3.92098e-07	1.73264e-05	NFATC4
ENSG00000067646	48.5225	-7.83509	1.44598	-5.41855	6.00858e-08	3.2988e-06	ZFY
ENSG00000112530	6.90994	-7.63392	1.70815	-4.46911	7.85473e-06	0.00023234	PACRG
ENSG00000065833	18.4114	-7.62728	1.5155	-5.03286	4.83213e-07	2.06112e-05	ME1
ENSG00000156298	43.4122	-7.55743	1.54202	-4.901	9.53502e-07	3.74527e-05	TSPAN7
ENSG00000271933	25.4993	-7.53478	1.49636	-5.03542	4.76812e-07	2.04465e-05	AL603756.1
ENSG00000174469	29.7069	-7.32265	1.11683	-6.55664	5.50341e-11	5.90862e-09	CNTNAP2
ENSG00000143196	34.65	-7.25897	1.76107	-4.12191	3.7574e-05	0.000900162	DPT
ENSG00000148426	4.36072	-6.9436	1.8915	-3.67094	0.000241657	0.00436418	PROSER2
ENSG00000122378	21.453	-6.55917	1.16628	-5.62402	1.86566e-08	1.16555e-06	FAM213A
ENSG00000265485	5.76627	-6.51804	1.69581	-3.84362	0.000121234	0.0023907	LINC01915
ENSG00000129682	29.537	-6.50476	1.10244	-5.90036	3.6272e-09	2.66866e-07	FGF13
ENSG00000169752	8.57684	-6.2811	1.59479	-3.93851	8.19899e-05	0.00172466	NRG4
ENSG00000166582	9.94224	-6.26181	1.57589	-3.97351	7.08198e-05	0.0015252	CENPV
ENSG00000164114	79.9068	-6.13208	0.699688	-8.76403	1.88393e-18	5.46113e-16	MAP9
ENSG00000146250	7.52969	-6.10256	1.68928	-3.61252	0.000303237	0.00523853	PRSS35
ENSG00000196154	772.947	-5.94742	0.410544	-14.4867	1.47079e-47	2.36863e-44	S100A4
ENSG00000135929	17.2305	-5.93472	1.18238	-5.0193	5.18603e-07	2.18507e-05	CYP27A1
ENSG00000184349	84.5143	-5.93376	0.777169	-7.6351	2.25647e-14	4.48018e-12	EFNA5
ENSG00000099282	8.30345	-5.85497	1.69147	-3.46148	0.000537224	0.00834568	TSPAN15
ENSG00000224397	3.71534	-5.83423	1.92685	-3.02786	0.00246289	0.0270657	SMIM25
ENSG00000215580	4.69611	-5.81489	1.75671	-3.3101	0.000932636	0.012814	BCORP1
ENSG00000163083	35.5636	-5.79048	0.767262	-7.54693	4.4563e-14	7.87678e-12	INHBB
ENSG00000197632	21.7913	-5.78995	0.921026	-6.28641	3.24884e-10	3.0577e-08	SERPINB2
ENSG00000164825	253.893	-5.78474	0.293001	-19.7431	9.19939e-87	6.6668e-83	DEFB1
ENSG00000151150	33.0019	-5.73709	1.00386	-5.71502	1.09689e-08	7.19384e-07	ANK3
ENSG00000237181	4.12162	-5.66736	1.78947	-3.16707	0.00153985	0.0186454	AC147651.4
ENSG00000111341	263.719	-5.57324	0.367309	-15.1732	5.32536e-52	1.10265e-48	MGP
ENSG00000164120	185.828	-5.53464	0.535343	-10.3385	4.71933e-25	2.28006e-22	HPGD
ENSG00000133048	469.755	-5.4685	0.852002	-6.4184	1.3771e-10	1.3671e-08	CHI3L1
ENSG00000141469	72.193	-5.42189	0.626741	-8.65093	5.10796e-18	1.42375e-15	SLC14A1
ENSG00000278847	3.57181	-5.41502	1.85004	-2.92698	0.00342276	0.0344989	AC006157.1
ENSG00000248144	213.243	-5.38739	0.860132	-6.26345	3.76554e-10	3.43256e-08	ADH1C
ENSG00000178538	4.12738	-5.37689	1.82897	-2.93985	0.00328375	0.033627	CA8
ENSG00000164116	97.3768	-5.32957	1.13622	-4.69062	2.72379e-06	9.24558e-05	GUCY1A1
ENSG00000185567	53.9089	-5.27044	0.760574	-6.92955	4.22181e-12	5.23e-10	AHNAK2
ENSG00000115828	6.69954	-5.24618	1.71897	-3.05194	0.00227369	0.0254872	QPCT
ENSG00000188153	27.5794	-5.15456	0.947101	-5.44247	5.25481e-08	2.90699e-06	COL4A5
ENSG00000233834	4.65576	-5.11437	1.78953	-2.85794	0.00426403	0.0406598	AC005083.1
ENSG00000198168	59.7709	-5.05996	0.724854	-6.98066	2.93794e-12	3.802e-10	SVIP
ENSG00000197565	7.63552	-4.93798	1.62486	-3.03902	0.00237352	0.026402	COL4A6
ENSG00000135914	6.28459	-4.9241	1.3687	-3.59763	0.000321124	0.00549513	HTR2B
ENSG00000161544	18.4784	-4.91012	1.62298	-3.02536	0.00248335	0.0272061	CYGB
ENSG00000198885	11.8556	-4.85692	1.00324	-4.84121	1.2905e-06	4.88369e-05	ITPRIPL1
ENSG00000157214	313.647	-4.71561	0.29324	-16.0811	3.46282e-58	1.25475e-54	STEAP2
ENSG00000146592	6.1262	-4.69453	1.39904	-3.35554	0.00079211	0.0112337	CREB5
ENSG00000180638	18.7445	-4.62889	0.987783	-4.68614	2.78409e-06	9.32525e-05	SLC47A2
ENSG00000125845	17.8339	-4.4139	0.843217	-5.2346	1.65344e-07	8.15135e-06	BMP2
ENSG00000164647	338.805	-4.30791	0.254065	-16.9559	1.74039e-64	8.40842e-61	STEAP1
ENSG00000153253	6.36583	-4.2747	1.31839	-3.24236	0.00118545	0.0153273	SCN3A
ENSG00000127241	74.7925	-4.27355	0.445836	-9.58548	9.20269e-22	3.17581e-19	MASP1
ENSG00000163814	4.92883	-4.2606	1.41925	-3.002	0.00268209	0.0289028	CDCP1
ENSG00000077942	172.313	-4.11863	0.3444	-11.9589	5.83432e-33	3.84375e-30	FBLN1
ENSG00000223784	13.1519	-4.10517	1.04665	-3.92219	8.77467e-05	0.00182206	LINP1
ENSG00000146122	12.4498	-4.06062	0.888479	-4.57031	4.87003e-06	0.000151473	DAAM2
ENSG00000091129	161.227	-4.02352	0.807914	-4.98013	6.35407e-07	2.61636e-05	NRCAM
ENSG00000113361	216.913	-3.92169	0.288183	-13.6083	3.57363e-42	4.31635e-39	CDH6
ENSG00000185053	4.4197	-3.91117	1.39965	-2.7944	0.00519964	0.0468388	SGCZ
ENSG00000169071	8.03917	-3.8738	1.09051	-3.55228	0.000381904	0.00630447	ROR2
ENSG00000228232	34.6215	-3.86443	1.3553	-2.85135	0.00435345	0.0412951	GAPDHP1
ENSG00000167912	5.27272	-3.82085	1.25096	-3.05434	0.00225556	0.0253418	AC090152.1
ENSG00000116729	84.162	-3.78779	0.808607	-4.68434	2.80867e-06	9.37992e-05	WLS
ENSG00000168398	16.7312	-3.76801	0.923676	-4.07936	4.51592e-05	0.00105062	BDKRB2
ENSG00000187955	15.6953	-3.70869	0.979125	-3.78776	0.000152011	0.00294159	COL14A1
ENSG00000162458	60.3385	-3.67383	0.48612	-7.55745	4.11036e-14	7.36965e-12	FBLIM1
ENSG00000102760	6.9874	-3.65106	1.19857	-3.04619	0.00231764	0.0258797	RGCC
ENSG00000100311	9.09092	-3.64575	1.03131	-3.53506	0.000407682	0.00666924	PDGFB
ENSG00000168621	7.49113	-3.63983	1.16412	-3.12669	0.00176787	0.020883	GDNF
ENSG00000155962	81.9775	-3.6085	0.463328	-7.78821	6.79644e-15	1.40725e-12	CLIC2
ENSG00000107731	25.2062	-3.58715	0.585063	-6.13122	8.72084e-10	7.42199e-08	UNC5B
ENSG00000007237	5.99223	-3.56764	1.15725	-3.08285	0.00205026	0.0235658	GAS7
ENSG00000196549	44.8633	-3.53357	0.601107	-5.87844	4.14153e-09	3.03168e-07	MME
ENSG00000122420	73.4212	-3.52406	0.416152	-8.4682	2.49207e-17	6.56728e-15	PTGFR
ENSG00000196611	254.406	-3.50298	0.315184	-11.1141	1.07168e-28	5.54749e-26	MMP1
ENSG00000156265	6.99164	-3.4975	1.19821	-2.91894	0.00351228	0.035084	MAP3K7CL
ENSG00000178573	26.8814	-3.47083	0.686234	-5.05778	4.24154e-07	1.84063e-05	MAF
ENSG00000198846	9.04457	-3.43014	0.939867	-3.6496	0.00026265	0.00467672	TOX
ENSG00000198865	33.2709	-3.41278	0.779092	-4.38046	1.1843e-05	0.000337974	CCDC152
ENSG00000082074	42.7076	-3.41084	0.54389	-6.27119	3.58307e-10	3.2869e-08	FYB1
ENSG00000254343	6.69463	-3.40492	1.19801	-2.84216	0.00448095	0.0421733	AC091563.1
ENSG00000253452	8.45694	-3.39779	1.18469	-2.86807	0.00412984	0.0398256	AC100818.1
ENSG00000125820	10.6514	-3.30337	1.0186	-3.24305	0.00118259	0.0153177	NKX2-2
ENSG00000163947	17.4632	-3.25416	0.741871	-4.38643	1.15227e-05	0.000330059	ARHGEF3
ENSG00000140678	21.7951	-3.25142	0.637856	-5.09742	3.44313e-07	1.54984e-05	ITGAX
ENSG00000006210	14.1424	-3.11321	0.74587	-4.17393	2.99394e-05	0.00074178	CX3CL1
ENSG00000227811	18.2785	-3.06335	0.649204	-4.71863	2.37439e-06	8.20854e-05	FAM212B-AS1
ENSG00000075213	135.376	-3.05459	0.656939	-4.64973	3.32366e-06	0.000109484	SEMA3A
ENSG00000043591	26.6394	-3.04905	0.5776	-5.27882	1.30019e-07	6.61391e-06	ADRB1
ENSG00000167941	8.47901	-3.02845	0.937434	-3.23058	0.00123541	0.015832	SOST
ENSG00000135744	37.2714	-2.95169	0.653542	-4.51644	6.28866e-06	0.000189891	AGT
ENSG00000146233	21.2152	-2.91312	0.676107	-4.30867	1.64241e-05	0.000444955	CYP39A1
ENSG00000035664	38.587	-2.8953	0.511353	-5.66203	1.49591e-08	9.50955e-07	DAPK2
ENSG00000105855	263.344	-2.87863	0.254979	-11.2897	1.47579e-29	8.55605e-27	ITGB8
ENSG00000132718	47.2178	-2.84773	0.451633	-6.30541	2.87428e-10	2.74078e-08	SYT11
ENSG00000082438	29.4111	-2.80464	0.643693	-4.3571	1.31795e-05	0.000370919	COBLL1
ENSG00000130513	457.011	-2.79974	0.186849	-14.984	9.34672e-51	1.69339e-47	GDF15
ENSG00000105655	32.5858	-2.79845	0.576311	-4.85579	1.19909e-06	4.57226e-05	ISYNA1
ENSG00000171557	376.267	-2.75203	0.497229	-5.53474	3.11699e-08	1.84399e-06	FGG
ENSG00000159307	119.847	-2.75138	0.32373	-8.49901	1.91221e-17	5.13252e-15	SCUBE1
ENSG00000173727	18.5257	-2.74689	0.854255	-3.21554	0.00130201	0.0163956	AP000769.1
ENSG00000138771	12.1717	-2.72607	0.776546	-3.5105	0.000447258	0.00720284	SHROOM3
ENSG00000046889	106.094	-2.69871	0.284077	-9.49992	2.10043e-21	6.91899e-19	PREX2
ENSG00000116991	455.058	-2.68315	0.208189	-12.8881	5.25554e-38	5.07825e-35	SIPA1L2
ENSG00000170396	13.6522	-2.6411	0.757388	-3.48712	0.000488251	0.00773411	ZNF804A
ENSG00000167191	54.9492	-2.63254	0.417603	-6.30392	2.90216e-10	2.74927e-08	GPRC5B
ENSG00000159674	57.3965	-2.60861	0.421728	-6.18553	6.18935e-10	5.43688e-08	SPON2
ENSG00000269893	431.847	-2.60466	0.256769	-10.144	3.52451e-24	1.45955e-21	SNHG8
ENSG00000183691	34.8602	-2.54596	0.506154	-5.03001	4.9045e-07	2.07853e-05	NOG
ENSG00000110876	16.6587	-2.54061	0.734127	-3.46072	0.000538724	0.00836003	SELPLG
ENSG00000129514	63.0738	-2.53416	0.384609	-6.58894	4.42979e-11	4.86404e-09	FOXA1
ENSG00000158246	12.5434	-2.49896	0.800378	-3.12222	0.00179491	0.0211852	FAM46B
ENSG00000111859	25.9874	-2.49385	0.499234	-4.99535	5.8728e-07	2.45304e-05	NEDD9
ENSG00000176595	20.7242	-2.48234	0.659741	-3.76259	0.000168163	0.00319443	KBTBD11
ENSG00000155792	18.7593	-2.47503	0.652865	-3.79103	0.000150024	0.00290702	DEPTOR
ENSG00000272405	19.6421	-2.46721	0.660576	-3.73493	0.000187764	0.0035252	AL365181.3
ENSG00000133019	8.8466	-2.44798	0.872205	-2.80665	0.00500591	0.0456269	CHRM3
ENSG00000164122	22.8169	-2.44548	0.635952	-3.84539	0.000120361	0.00237996	ASB5
ENSG00000157557	163.814	-2.43717	0.239358	-10.1821	2.38312e-24	1.01591e-21	ETS2
ENSG00000121281	44.1252	-2.42272	0.432183	-5.60578	2.07318e-08	1.27325e-06	ADCY7
ENSG00000066583	136.568	-2.4021	0.336375	-7.14113	9.25677e-13	1.32839e-10	ISOC1
ENSG00000111348	32.9567	-2.37775	0.471126	-5.04695	4.48928e-07	1.94232e-05	ARHGDIB
ENSG00000149090	129.205	-2.37239	0.283972	-8.35432	6.58105e-17	1.61671e-14	PAMR1
ENSG00000246090	14.3324	-2.36799	0.828446	-2.85835	0.00425845	0.0406598	AP002026.1
ENSG00000102359	63.4492	-2.33358	0.426418	-5.47253	4.43666e-08	2.52176e-06	SRPX2
ENSG00000134317	10.1229	-2.33249	0.827264	-2.81953	0.00480947	0.0443216	GRHL1
ENSG00000176771	16.7013	-2.30805	0.671925	-3.43498	0.000592596	0.00894697	NCKAP5
ENSG00000227619	13.3038	-2.29668	0.745246	-3.08177	0.00205775	0.023588	AL391056.1
ENSG00000020633	33.7297	-2.28543	0.511802	-4.46545	7.98991e-06	0.000235857	RUNX3
ENSG00000242265	1325.97	-2.26562	0.147703	-15.339	4.19474e-53	1.21597e-49	PEG10
ENSG00000163131	54.3668	-2.26267	0.41441	-5.45997	4.7622e-08	2.67532e-06	CTSS
ENSG00000144369	20.3371	-2.25591	0.703043	-3.20878	0.00133301	0.0166557	FAM171B
ENSG00000259207	29.2704	-2.24692	0.556647	-4.03652	5.425e-05	0.0012153	ITGB3
ENSG00000054277	145.073	-2.23729	0.264308	-8.4647	2.56813e-17	6.64687e-15	OPN3
ENSG00000165507	62.6628	-2.23612	0.37697	-5.93182	2.99599e-09	2.26166e-07	DEPP1
ENSG00000134955	54.9316	-2.23244	0.463508	-4.81639	1.4618e-06	5.41875e-05	SLC37A2
ENSG00000170153	17.948	-2.20656	0.617212	-3.57505	0.000350163	0.00589462	RNF150
ENSG00000133740	15.0518	-2.19975	0.778382	-2.82605	0.0047126	0.0436508	E2F5
ENSG00000154358	22.5241	-2.18635	0.637948	-3.42716	0.000609922	0.00915135	OBSCN
ENSG00000176887	190.134	-2.18085	0.227918	-9.5686	1.08368e-21	3.65274e-19	SOX11
ENSG00000176971	33.7349	-2.16473	0.48757	-4.43983	9.00299e-06	0.000263615	FIBIN
ENSG00000134853	12.7943	-2.14268	0.710328	-3.01647	0.00255735	0.0278484	PDGFRA
ENSG00000224189	15.3254	-2.13117	0.684445	-3.11371	0.00184748	0.0216471	HAGLR
ENSG00000239911	46.8485	-2.12727	0.436006	-4.87898	1.06633e-06	4.13248e-05	PRKAG2-AS1
ENSG00000135919	325.649	-2.11368	0.567268	-3.72607	0.000194487	0.00362791	SERPINE2
ENSG00000144218	28.4818	-2.10209	0.51066	-4.11642	3.84799e-05	0.000918826	AFF3
ENSG00000154864	27.7689	-2.0769	0.501422	-4.14202	3.44253e-05	0.000831601	PIEZO2
ENSG00000076770	40.6561	-2.04826	0.449682	-4.55491	5.24074e-06	0.000160931	MBNL3
ENSG00000164542	33.6445	-2.04234	0.505007	-4.04419	5.25049e-05	0.00118169	KIAA0895
ENSG00000153291	16.6514	-2.03601	0.699358	-2.91126	0.00359974	0.0358096	SLC25A27
ENSG00000078401	44.1914	-2.02243	0.496142	-4.07632	4.57533e-05	0.00105765	EDN1
ENSG00000236333	37.4862	-2.02051	0.495158	-4.08054	4.49316e-05	0.00104701	TRHDE-AS1
ENSG00000135842	98.2927	-2.02029	0.363201	-5.56247	2.65977e-08	1.593e-06	FAM129A
ENSG00000106366	28.7322	-2.01786	0.47004	-4.29296	1.76309e-05	0.000474105	SERPINE1
ENSG00000149968	215.954	-2.0131	0.26446	-7.61209	2.69702e-14	5.16393e-12	MMP3
ENSG00000023839	27.5832	-2.0101	0.662721	-3.0331	0.00242058	0.0267611	ABCC2
ENSG00000085382	23.7705	-2.00808	0.55059	-3.64713	0.000265183	0.0047154	HACE1
ENSG00000021826	50.3151	-1.98897	0.411052	-4.83873	1.30673e-06	4.92308e-05	CPS1
ENSG00000124615	23.1587	-1.98257	0.525191	-3.77496	0.000160037	0.00307635	MOCS1
ENSG00000140262	66.8552	-1.97778	0.359755	-5.49758	3.85036e-08	2.22339e-06	TCF12
ENSG00000164220	394.858	-1.97686	0.176076	-11.2273	2.99455e-29	1.60752e-26	F2RL2
ENSG00000112715	409.43	-1.96695	0.198561	-9.90603	3.91923e-23	1.53528e-20	VEGFA
ENSG00000185630	32.43	-1.95749	0.456388	-4.2891	1.79397e-05	0.000479738	PBX1
ENSG00000162520	56.7768	-1.94224	0.414214	-4.68898	2.74574e-06	9.2983e-05	SYNC
ENSG00000122644	43.6937	-1.93379	0.418063	-4.6256	3.73521e-06	0.000121659	ARL4A
ENSG00000272398	91.9986	-1.90411	0.288216	-6.60654	3.93399e-11	4.35261e-09	CD24
ENSG00000176692	43.3328	-1.89754	0.419035	-4.52837	5.94404e-06	0.000181375	FOXC2
ENSG00000185585	16.4158	-1.88644	0.648046	-2.91097	0.00360314	0.0358189	OLFML2A
ENSG00000006606	39.6968	-1.88361	0.442803	-4.25384	2.10134e-05	0.000545821	CCL26
ENSG00000106034	41.9462	-1.88226	0.46155	-4.07813	4.53994e-05	0.0010536	CPED1
ENSG00000145390	19.5307	-1.87798	0.616367	-3.04685	0.00231251	0.0258424	USP53
ENSG00000152137	35.6109	-1.87004	0.475169	-3.93554	8.30115e-05	0.00173868	HSPB8
ENSG00000162894	30.2958	-1.86169	0.549988	-3.38496	0.000711881	0.0102974	FCMR
ENSG00000115457	95.031	-1.85865	0.358311	-5.18726	2.13416e-07	1.01429e-05	IGFBP2
ENSG00000203668	284.662	-1.84846	0.192036	-9.62556	6.23667e-22	2.20474e-19	CHML
ENSG00000049759	129.081	-1.84827	0.281183	-6.57319	4.92477e-11	5.36689e-09	NEDD4L
ENSG00000246273	65.0066	-1.83404	0.319429	-5.74161	9.37782e-09	6.32196e-07	SBF2-AS1
ENSG00000188015	45.4683	-1.83106	0.428767	-4.27053	1.95007e-05	0.000512034	S100A3
ENSG00000203867	25.7137	-1.82084	0.529739	-3.43724	0.000587669	0.0089097	RBM20
ENSG00000223865	45.4985	-1.81837	0.480223	-3.78651	0.00015278	0.00294859	HLA-DPB1
ENSG00000143416	73.044	-1.80936	0.372168	-4.86168	1.16395e-06	4.47488e-05	SELENBP1
ENSG00000184584	89.3987	-1.80211	0.347011	-5.19325	2.06659e-07	9.88555e-06	TMEM173
ENSG00000003137	74.1649	-1.80178	0.419602	-4.29402	1.75463e-05	0.000473267	CYP26B1
ENSG00000164778	17.4212	-1.80166	0.602882	-2.98841	0.00280432	0.0300635	EN2
ENSG00000010278	260.677	-1.79798	0.225853	-7.96084	1.70875e-15	3.81026e-13	CD9
ENSG00000196502	201.969	-1.79269	0.298308	-6.00952	1.86077e-09	1.44224e-07	SULT1A1
ENSG00000153406	71.3898	-1.79222	0.327884	-5.46602	4.60262e-08	2.60587e-06	NMRAL1
ENSG00000039139	44.5277	-1.78215	0.41262	-4.31911	1.56663e-05	0.000428068	DNAH5
ENSG00000271133	37.3803	-1.77812	0.515735	-3.44773	0.000565311	0.00866133	AC004130.1
ENSG00000113504	121.548	-1.75605	0.305891	-5.74078	9.42407e-09	6.32373e-07	SLC12A7
ENSG00000128342	46.2947	-1.74694	0.426115	-4.09968	4.13715e-05	0.000973439	LIF
ENSG00000128274	32.5371	-1.72946	0.482632	-3.58339	0.000339169	0.00574961	A4GALT
ENSG00000153071	168.284	-1.7276	0.236968	-7.29045	3.08932e-13	4.81468e-11	DAB2
ENSG00000065413	51.0916	-1.72748	0.378441	-4.56472	5.00165e-06	0.000154901	ANKRD44
ENSG00000101871	262.168	-1.72712	0.243071	-7.10542	1.19957e-12	1.65587e-10	MID1
ENSG00000171631	45.0863	-1.72303	0.485464	-3.54926	0.000386323	0.00634848	P2RY6
ENSG00000142149	41.4191	-1.72073	0.413176	-4.16464	3.1185e-05	0.000768698	HUNK
ENSG00000136842	48.861	-1.69506	0.454839	-3.72672	0.000193988	0.00362791	TMOD1
ENSG00000128591	24.2235	-1.6899	0.497911	-3.39399	0.000688832	0.010024	FLNC
ENSG00000178033	27.3076	-1.67518	0.533626	-3.13925	0.00169383	0.0201232	CALHM5
ENSG00000038002	66.1936	-1.66475	0.34889	-4.77158	1.82788e-06	6.63991e-05	AGA
ENSG00000174804	30.9992	-1.66361	0.454076	-3.66372	0.000248579	0.0044701	FZD4
ENSG00000112902	293.284	-1.65524	0.205531	-8.05345	8.04939e-16	1.82294e-13	SEMA5A
ENSG00000105792	33.0447	-1.65126	0.49033	-3.36766	0.000758103	0.0108362	CFAP69
ENSG00000169129	40.9719	-1.64866	0.452951	-3.63981	0.000272835	0.00479912	AFAP1L2
ENSG00000162772	101.741	-1.648	0.29057	-5.67161	1.41463e-08	9.07242e-07	ATF3
ENSG00000188613	27.1601	-1.64648	0.559444	-2.94307	0.00324974	0.033499	NANOS1
ENSG00000143162	237.213	-1.63598	0.268126	-6.10153	1.05061e-09	8.75145e-08	CREG1
ENSG00000166912	70.359	-1.62826	0.320894	-5.07415	3.89241e-07	1.72528e-05	MTMR10
ENSG00000113657	1194.27	-1.62686	0.175063	-9.29302	1.49968e-20	4.62476e-18	DPYSL3
ENSG00000105825	961.577	-1.62109	0.157243	-10.3095	6.38566e-25	2.9856e-22	TFPI2
ENSG00000147155	530.96	-1.61831	0.199145	-8.1263	4.4259e-16	1.03466e-13	EBP
ENSG00000106351	63.8507	-1.61619	0.372263	-4.34154	1.41487e-05	0.000391356	AGFG2
ENSG00000104081	20.7635	-1.60764	0.553	-2.90712	0.00364771	0.0361875	BMF
ENSG00000132846	29.0834	-1.6062	0.496273	-3.23651	0.00121	0.0155339	ZBED3
ENSG00000157399	24.6325	-1.60501	0.5456	-2.94172	0.00326391	0.0335236	ARSE
ENSG00000196754	97.9729	-1.57033	0.309782	-5.06914	3.99614e-07	1.74985e-05	S100A2
ENSG00000147044	147.655	-1.56245	0.270431	-5.77764	7.57539e-09	5.17914e-07	CASK
ENSG00000185339	65.9001	-1.55762	0.397277	-3.92073	8.82804e-05	0.00183052	TCN2
ENSG00000109814	625.713	-1.55398	0.221245	-7.02377	2.15964e-12	2.87172e-10	UGDH
ENSG00000156535	185.54	-1.54923	0.219948	-7.04359	1.87346e-12	2.56169e-10	CD109
ENSG00000138411	22.624	-1.5275	0.549862	-2.77797	0.00546997	0.0486093	HECW2
ENSG00000109686	45.3289	-1.52387	0.401759	-3.793	0.000148839	0.00289566	SH3D19
ENSG00000111275	276.136	-1.51913	0.202436	-7.50427	6.17738e-14	1.05335e-11	ALDH2
ENSG00000198826	476.542	-1.51886	0.157182	-9.66302	4.32894e-22	1.60881e-19	ARHGAP11A
ENSG00000076554	46.8791	-1.51515	0.446303	-3.39489	0.000686553	0.010011	TPD52
ENSG00000172197	68.687	-1.51327	0.326346	-4.637	3.53503e-06	0.00011592	MBOAT1
ENSG00000132849	45.3628	-1.51247	0.415505	-3.64008	0.00027255	0.00479912	PATJ
ENSG00000138767	79.0758	-1.50954	0.338383	-4.46103	8.15677e-06	0.000240293	CNOT6L
ENSG00000135749	80.7492	-1.50845	0.313617	-4.80986	1.51037e-06	5.57032e-05	PCNX2
ENSG00000214944	104.826	-1.50323	0.302468	-4.96989	6.69916e-07	2.75064e-05	ARHGEF28
ENSG00000076641	41.5987	-1.50151	0.435966	-3.44411	0.000572951	0.00875986	PAG1
ENSG00000169926	114.187	-1.49946	0.255614	-5.86611	4.46134e-09	3.21705e-07	KLF13
ENSG00000001084	597.205	-1.4981	0.234169	-6.39751	1.57927e-10	1.54662e-08	GCLC
ENSG00000103544	71.5268	-1.49361	0.371098	-4.02483	5.70163e-05	0.00126942	VPS35L
ENSG00000186417	543.153	-1.49212	0.187948	-7.93899	2.0383e-15	4.47622e-13	GLDN
ENSG00000154065	40.4475	-1.49031	0.470384	-3.16829	0.00153338	0.0186114	ANKRD29
ENSG00000151892	43.7292	-1.48651	0.407856	-3.64469	0.000267712	0.00473775	GFRA1
ENSG00000138756	97.1429	-1.48352	0.28472	-5.21047	1.88366e-07	9.07035e-06	BMP2K
ENSG00000198873	75.4788	-1.47748	0.32179	-4.59143	4.40226e-06	0.00013962	GRK5
ENSG00000269416	65.6071	-1.47378	0.362636	-4.06407	4.82246e-05	0.00110074	LINC01224
ENSG00000147251	52.7913	-1.46442	0.37785	-3.87567	0.000106332	0.00214053	DOCK11
ENSG00000144504	37.2633	-1.4628	0.436885	-3.34825	0.000813222	0.011477	ANKMY1
ENSG00000185950	74.0823	-1.46173	0.348503	-4.1943	2.7371e-05	0.000692349	IRS2
ENSG00000125851	51.543	-1.45761	0.412395	-3.53451	0.000408529	0.00667555	PCSK2
ENSG00000077782	297.892	-1.4552	0.191675	-7.59204	3.14901e-14	5.9275e-12	FGFR1
ENSG00000166974	192.715	-1.45116	0.211032	-6.87651	6.1336e-12	7.40837e-10	MAPRE2
ENSG00000152661	111.077	-1.45045	0.27447	-5.28455	1.26015e-07	6.47683e-06	GJA1
ENSG00000176597	51.0473	-1.44352	0.435881	-3.31173	0.000927214	0.0127781	B3GNT5
ENSG00000047457	92.822	-1.44101	0.286451	-5.03056	4.89041e-07	2.07853e-05	CP
ENSG00000119929	87.3642	-1.44026	0.308666	-4.66608	3.07005e-06	0.000101825	CUTC
ENSG00000198690	154.295	-1.42878	0.244147	-5.85214	4.85299e-09	3.46498e-07	FAN1
ENSG00000137193	194.083	-1.41953	0.250816	-5.65964	1.51692e-08	9.60099e-07	PIM1
ENSG00000056972	66.1609	-1.41831	0.347799	-4.07796	4.54326e-05	0.0010536	TRAF3IP2
ENSG00000197077	45.3406	-1.41805	0.428841	-3.30671	0.000943996	0.0128835	KIAA1671
ENSG00000089041	37.9201	-1.39844	0.44223	-3.16225	0.00156556	0.0188532	P2RX7
ENSG00000164715	38.3269	-1.39669	0.458795	-3.04426	0.00233254	0.0260061	LMTK2
ENSG00000170522	155.143	-1.39185	0.284834	-4.88652	1.02632e-06	4.00956e-05	ELOVL6
ENSG00000000003	59.6679	-1.38638	0.40086	-3.4585	0.000543185	0.00842023	TSPAN6
ENSG00000174628	46.077	-1.3837	0.424065	-3.26295	0.00110257	0.0144444	IQCK
ENSG00000114738	61.5637	-1.38066	0.363015	-3.80331	0.000142778	0.00278897	MAPKAPK3
ENSG00000143226	43.1408	-1.38017	0.447787	-3.0822	0.00205479	0.023588	FCGR2A
ENSG00000102554	48.3071	-1.37624	0.414361	-3.32135	0.000895842	0.0124729	KLF5
ENSG00000101144	179.077	-1.36523	0.21765	-6.27257	3.55135e-10	3.27855e-08	BMP7
ENSG00000130522	747.466	-1.36267	0.182601	-7.46253	8.48773e-14	1.38226e-11	JUND
ENSG00000198743	490.591	-1.36058	0.201344	-6.75748	1.40408e-11	1.62806e-09	SLC5A3
ENSG00000136040	34.5136	-1.35743	0.41471	-3.27319	0.00106339	0.0140756	PLXNC1
ENSG00000124839	49.0954	-1.35252	0.460296	-2.93838	0.0032993	0.0336287	RAB17
ENSG00000164251	44.4842	-1.34246	0.459323	-2.9227	0.00347009	0.0347585	F2RL1
ENSG00000006453	47.2325	-1.33942	0.401235	-3.33824	0.000843123	0.0118413	BAIAP2L1
ENSG00000122547	146.746	-1.33747	0.283466	-4.71827	2.37863e-06	8.20854e-05	EEPD1
ENSG00000170561	88.3929	-1.33601	0.285012	-4.68757	2.76471e-06	9.30903e-05	IRX2
ENSG00000138162	36.2928	-1.33571	0.467694	-2.85595	0.0042908	0.0408345	TACC2
ENSG00000007866	30.9276	-1.3314	0.473025	-2.81466	0.00488292	0.0448214	TEAD3
ENSG00000145241	105.896	-1.32913	0.281046	-4.72923	2.25368e-06	7.90915e-05	CENPC
ENSG00000172137	70.2715	-1.32154	0.391683	-3.37401	0.000740827	0.0106523	CALB2
ENSG00000198121	187.687	-1.31931	0.202773	-6.50636	7.69927e-11	7.83111e-09	LPAR1
ENSG00000119986	81.0434	-1.31786	0.301493	-4.37111	1.23615e-05	0.000351309	AVPI1
ENSG00000185070	70.5808	-1.31486	0.348814	-3.76953	0.000163552	0.00313148	FLRT2
ENSG00000077238	100.849	-1.31403	0.279921	-4.69427	2.67554e-06	9.10313e-05	IL4R
ENSG00000136244	70.6481	-1.3118	0.459302	-2.85607	0.00428921	0.0408345	IL6
ENSG00000168785	119.409	-1.31137	0.287583	-4.55999	5.11572e-06	0.00015776	TSPAN5
ENSG00000175048	43.9062	-1.30503	0.455812	-2.86309	0.00419525	0.0402422	ZDHHC14
ENSG00000101000	349.859	-1.29398	0.181252	-7.13913	9.39264e-13	1.33468e-10	PROCR
ENSG00000103811	135.505	-1.29165	0.260327	-4.96164	6.9901e-07	2.83001e-05	CTSH
ENSG00000162783	363.72	-1.29044	0.189375	-6.81419	9.47943e-12	1.12619e-09	IER5
ENSG00000151726	189.043	-1.28627	0.227667	-5.6498	1.60631e-08	1.01225e-06	ACSL1
ENSG00000170891	76.524	-1.28427	0.35219	-3.64654	0.000265798	0.0047154	CYTL1
ENSG00000145428	52.1637	-1.28198	0.35613	-3.59974	0.000318538	0.00546378	RNF175
ENSG00000137767	265.567	-1.28175	0.21368	-5.99844	1.99221e-09	1.52778e-07	SQOR
ENSG00000155850	156.026	-1.28063	0.29124	-4.39716	1.09677e-05	0.000314785	SLC26A2
ENSG00000135912	62.8428	-1.27721	0.369646	-3.45524	0.000549813	0.00851387	TTLL4
ENSG00000196950	77.1611	-1.27002	0.32249	-3.93817	8.21041e-05	0.00172466	SLC39A10
ENSG00000100344	88.7997	-1.26413	0.385956	-3.27533	0.0010554	0.0139953	PNPLA3
ENSG00000169991	74.1149	-1.26329	0.32341	-3.90615	9.37765e-05	0.00193342	IFFO2
ENSG00000075618	385.397	-1.26023	0.168734	-7.46876	8.0952e-14	1.33332e-11	FSCN1
ENSG00000121060	339.435	-1.25134	0.21642	-5.78201	7.38127e-09	5.09448e-07	TRIM25
ENSG00000125740	302.126	-1.24552	0.215304	-5.78495	7.2536e-09	5.03032e-07	FOSB
ENSG00000174080	359.303	-1.23876	0.203469	-6.08823	1.14167e-09	9.45565e-08	CTSF
ENSG00000166780	57.3881	-1.23642	0.428844	-2.88314	0.00393726	0.0382998	C16orf45
ENSG00000152217	45.6499	-1.23287	0.440491	-2.79886	0.00512831	0.0463805	SETBP1
ENSG00000124762	194.959	-1.22394	0.244969	-4.9963	5.84418e-07	2.44814e-05	CDKN1A
ENSG00000118257	74.4678	-1.2187	0.314488	-3.87518	0.000106544	0.00214182	NRP2
ENSG00000143878	233.9	-1.21641	0.202098	-6.01892	1.75582e-09	1.37561e-07	RHOB
ENSG00000143363	74.0387	-1.21264	0.369196	-3.28455	0.00102145	0.0136478	PRUNE1
ENSG00000187164	105.308	-1.20674	0.289791	-4.16417	3.12484e-05	0.000768956	SHTN1
ENSG00000168734	131.287	-1.20665	0.267668	-4.50799	6.54432e-06	0.000195978	PKIG
ENSG00000164741	215.723	-1.20308	0.208337	-5.77469	7.70953e-09	5.2461e-07	DLC1
ENSG00000168118	80.872	-1.20147	0.304486	-3.94589	7.95055e-05	0.00168473	RAB4A
ENSG00000166147	228.633	-1.20102	0.275389	-4.36119	1.29357e-05	0.000366192	FBN1
ENSG00000272269	43.0812	-1.19925	0.394661	-3.03867	0.00237622	0.0264118	AL138724.1
ENSG00000277693	36.9189	-1.19856	0.414701	-2.89018	0.00385016	0.0376674	AP003900.1
ENSG00000187231	212.533	-1.19648	0.223196	-5.36069	8.29062e-08	4.45053e-06	SESTD1
ENSG00000223509	39.5364	-1.19211	0.42447	-2.80847	0.00497777	0.0454318	AC135983.2
ENSG00000138685	168.778	-1.19155	0.224698	-5.30293	1.13961e-07	5.92747e-06	FGF2
ENSG00000115648	184.755	-1.1914	0.212402	-5.60917	2.03304e-08	1.25391e-06	MLPH
ENSG00000110852	684.491	-1.18936	0.147012	-8.09019	5.95737e-16	1.37057e-13	CLEC2B
ENSG00000121297	52.0711	-1.18021	0.377105	-3.12967	0.00175001	0.0206889	TSHZ3
ENSG00000109674	156.915	-1.17505	0.256856	-4.57473	4.76827e-06	0.000149592	NEIL3
ENSG00000151917	61.9523	-1.17458	0.379874	-3.09203	0.00198796	0.022959	BEND6
ENSG00000164300	43.5499	-1.17448	0.400813	-2.93024	0.00338704	0.0341878	SERINC5
ENSG00000146376	178.194	-1.17373	0.261418	-4.48988	7.12634e-06	0.000212529	ARHGAP18
ENSG00000171310	44.1823	-1.17078	0.419769	-2.7891	0.00528555	0.0473784	CHST11
ENSG00000198189	111.25	-1.16462	0.289947	-4.01666	5.90277e-05	0.00130419	HSD17B11
ENSG00000167840	46.9453	-1.16359	0.388686	-2.99366	0.00275656	0.0295952	ZNF232
ENSG00000266402	197.095	-1.16245	0.201107	-5.78028	7.45746e-09	5.12267e-07	SNHG25
ENSG00000175130	412.205	-1.16168	0.252289	-4.60456	4.13333e-06	0.000132835	MARCKSL1
ENSG00000176845	205.649	-1.15999	0.213042	-5.44491	5.18325e-08	2.87839e-06	METRNL
ENSG00000166448	85.725	-1.15553	0.407106	-2.83839	0.00453413	0.0424989	TMEM130
ENSG00000130830	131.202	-1.14543	0.271081	-4.22542	2.38492e-05	0.000613978	MPP1
ENSG00000090857	186.604	-1.1409	0.228836	-4.9857	6.17388e-07	2.55817e-05	PDPR
ENSG00000081181	73.7501	-1.14055	0.361642	-3.1538	0.00161162	0.019273	ARG2
ENSG00000110318	41.8329	-1.133	0.406321	-2.78844	0.00529632	0.0474443	CEP126
ENSG00000166888	119.465	-1.13255	0.284318	-3.98341	6.79347e-05	0.00147182	STAT6
ENSG00000184254	82.9113	-1.12492	0.294581	-3.81869	0.00013416	0.00263484	ALDH1A3
ENSG00000145293	130.437	-1.12189	0.279697	-4.01109	6.04383e-05	0.00132726	ENOPH1
ENSG00000135931	500.133	-1.11618	0.21226	-5.25853	1.4521e-07	7.28261e-06	ARMC9
ENSG00000165434	66.2343	-1.11235	0.354504	-3.13778	0.00170233	0.0201912	PGM2L1
ENSG00000137962	448.248	-1.10948	0.181003	-6.12964	8.80766e-10	7.42199e-08	ARHGAP29
ENSG00000156136	89.2227	-1.10833	0.308557	-3.59197	0.000328188	0.00560278	DCK
ENSG00000165895	67.7335	-1.10818	0.322516	-3.43604	0.000590282	0.00893717	ARHGAP42
ENSG00000166165	74.1081	-1.1054	0.335541	-3.2944	0.000986337	0.0132986	CKB
ENSG00000176393	206.688	-1.10162	0.200587	-5.49197	3.9747e-08	2.28608e-06	RNPEP
ENSG00000107679	42.0307	-1.10125	0.396262	-2.7791	0.00545098	0.0484702	PLEKHA1
ENSG00000172493	78.9152	-1.09883	0.318535	-3.44962	0.000561369	0.00862458	AFF1
ENSG00000137210	309.189	-1.09658	0.20609	-5.32087	1.03274e-07	5.44308e-06	TMEM14B
ENSG00000174840	119.61	-1.09576	0.255879	-4.28234	1.84935e-05	0.000490027	PDE12
ENSG00000146232	65.9302	-1.09297	0.342835	-3.18803	0.00143246	0.0176399	NFKBIE
ENSG00000163104	118.214	-1.09167	0.301862	-3.61646	0.000298657	0.00517173	SMARCAD1
ENSG00000131652	97.6938	-1.09101	0.303928	-3.5897	0.00033106	0.00563191	THOC6
ENSG00000163683	306.373	-1.09095	0.230378	-4.73545	2.18568e-06	7.70784e-05	SMIM14
ENSG00000107816	166.982	-1.08393	0.237412	-4.56562	4.98015e-06	0.000154566	LZTS2
ENSG00000120885	1248.16	-1.08091	0.168861	-6.40121	1.54154e-10	1.51994e-08	CLU
ENSG00000255198	328.469	-1.07907	0.200898	-5.37122	7.8207e-08	4.21387e-06	SNHG9
ENSG00000197696	118.791	-1.07539	0.262251	-4.10062	4.12047e-05	0.000972673	NMB
ENSG00000103381	68.0841	-1.07461	0.385128	-2.79028	0.00526628	0.0472798	CPPED1
ENSG00000125864	79.5098	-1.06977	0.326948	-3.272	0.00106788	0.0140836	BFSP1
ENSG00000103510	66.0977	-1.06652	0.3354	-3.17984	0.00147358	0.018039	KAT8
ENSG00000128656	168.022	-1.06602	0.224473	-4.74898	2.0445e-06	7.26299e-05	CHN1
ENSG00000176485	231.429	-1.06357	0.215525	-4.9348	8.02338e-07	3.18973e-05	PLA2G16
ENSG00000213190	563.516	-1.06344	0.19252	-5.52381	3.31718e-08	1.93868e-06	MLLT11
ENSG00000104419	3025.33	-1.06274	0.189428	-5.61028	2.01996e-08	1.25116e-06	NDRG1
ENSG00000159023	124.57	-1.05885	0.261676	-4.04641	5.20084e-05	0.00117233	EPB41
ENSG00000204381	73.0845	-1.05449	0.35792	-2.94617	0.00321735	0.0333088	LAYN
ENSG00000182957	74.1755	-1.0544	0.306305	-3.44231	0.000576776	0.00877677	SPATA13
ENSG00000163472	56.7411	-1.05333	0.358559	-2.93768	0.0033068	0.033665	TMEM79
ENSG00000142657	1986.06	-1.05294	0.180346	-5.83846	5.26867e-09	3.74334e-07	PGD
ENSG00000111799	233.208	-1.05253	0.222677	-4.7267	2.28193e-06	7.98896e-05	COL12A1
ENSG00000167264	49.7397	-1.05178	0.3703	-2.84035	0.00450644	0.0423048	DUS2
ENSG00000182022	181.641	-1.05093	0.220842	-4.75875	1.94799e-06	6.98867e-05	CHST15
ENSG00000146281	51.322	-1.04857	0.343082	-3.05633	0.00224063	0.0252337	PM20D2
ENSG00000138050	55.8209	-1.04817	0.369734	-2.83493	0.00458351	0.0428879	THUMPD2
ENSG00000180346	86.4586	-1.04429	0.288938	-3.61423	0.000301242	0.00521027	TIGD2
ENSG00000166900	128.343	-1.04231	0.276645	-3.76767	0.000164779	0.0031508	STX3
ENSG00000133026	220.853	-1.04216	0.199483	-5.22432	1.748e-07	8.50186e-06	MYH10
ENSG00000171016	65.6598	-1.04188	0.314611	-3.31165	0.000927459	0.0127781	PYGO1
ENSG00000163297	65.0759	-1.04175	0.343694	-3.03104	0.00243712	0.026878	ANTXR2
ENSG00000187134	2658.42	-1.03954	0.31767	-3.2724	0.00106637	0.0140765	AKR1C1
ENSG00000143669	149.082	-1.03815	0.285599	-3.63501	0.000277968	0.00488348	LYST
ENSG00000178104	204.772	-1.03721	0.222694	-4.65757	3.19962e-06	0.000105639	PDE4DIP
ENSG00000164904	89.2092	-1.03022	0.330263	-3.1194	0.00181221	0.0213372	ALDH7A1
ENSG00000084636	117.937	-1.03017	0.288441	-3.57149	0.00035495	0.00595067	COL16A1
ENSG00000091490	101.395	-1.0295	0.364291	-2.82604	0.00471281	0.0436508	SEL1L3
ENSG00000134369	341.735	-1.02444	0.190039	-5.3907	7.01827e-08	3.79563e-06	NAV1
ENSG00000172379	125.368	-1.02405	0.239973	-4.26738	1.97781e-05	0.000518381	ARNT2
ENSG00000140481	86.2134	-1.0191	0.323398	-3.15122	0.00162593	0.019428	CCDC33
ENSG00000103257	355.536	-1.0189	0.26186	-3.891	9.98313e-05	0.00203837	SLC7A5
ENSG00000172840	148.656	-1.00901	0.232114	-4.34704	1.37986e-05	0.000383024	PDP2
ENSG00000151632	4809.74	-1.0062	0.343916	-2.9257	0.00343677	0.0346161	AKR1C2
ENSG00000198624	100.103	-1.0056	0.357347	-2.81407	0.00489187	0.0448752	CCDC69
ENSG00000103197	73.9277	-1.00302	0.328795	-3.05061	0.00228378	0.0255805	TSC2
ENSG00000111860	67.9876	-1.00099	0.349851	-2.86118	0.00422061	0.0404076	CEP85L
ENSG00000174371	174.673	-0.998956	0.217539	-4.59208	4.38859e-06	0.000139492	EXO1
ENSG00000118777	182.989	-0.995951	0.209992	-4.74279	2.1079e-06	7.45169e-05	ABCG2
ENSG00000183696	173.786	-0.993974	0.301463	-3.29717	0.000976658	0.0132049	UPP1
ENSG00000108602	346.432	-0.990718	0.170333	-5.81638	6.01371e-09	4.25184e-07	ALDH3A1
ENSG00000115963	240.875	-0.988461	0.227386	-4.34706	1.37974e-05	0.000383024	RND3
ENSG00000261040	430.288	-0.986784	0.192648	-5.1222	3.01986e-07	1.38952e-05	WFDC21P
ENSG00000052126	175.902	-0.985781	0.229727	-4.2911	1.77789e-05	0.000477199	PLEKHA5
ENSG00000163626	64.1723	-0.983321	0.34391	-2.85924	0.00424657	0.0406002	COX18
ENSG00000109572	134.593	-0.981099	0.288352	-3.40244	0.000667871	0.0098111	CLCN3
ENSG00000166250	941.379	-0.976349	0.129195	-7.5572	4.11854e-14	7.36965e-12	CLMP
ENSG00000127990	251.431	-0.966241	0.186575	-5.17884	2.23268e-07	1.04389e-05	SGCE
ENSG00000109790	388.908	-0.965822	0.175517	-5.50271	3.7399e-08	2.16824e-06	KLHL5
ENSG00000205426	88.6396	-0.958143	0.344511	-2.78117	0.00541634	0.048251	KRT81
ENSG00000132466	463.96	-0.954026	0.179913	-5.3027	1.141e-07	5.92747e-06	ANKRD17
ENSG00000197956	8069.65	-0.953031	0.115975	-8.21757	2.07672e-16	5.01665e-14	S100A6
ENSG00000169242	77.7074	-0.951114	0.305547	-3.11282	0.00185307	0.021695	EFNA1
ENSG00000078018	107.497	-0.950393	0.327605	-2.90103	0.00371936	0.0367134	MAP2
ENSG00000181104	388.783	-0.948862	0.199649	-4.75265	2.00764e-06	7.14958e-05	F2R
ENSG00000104870	115.558	-0.946747	0.291167	-3.25156	0.00114774	0.0149196	FCGRT
ENSG00000198074	1687.17	-0.944656	0.3231	-2.92373	0.00345866	0.0346919	AKR1B10
ENSG00000141664	89.7316	-0.942556	0.299702	-3.14498	0.00166098	0.0198305	ZCCHC2
ENSG00000083093	77.8356	-0.941333	0.310493	-3.03173	0.00243155	0.0268415	PALB2
ENSG00000083896	257.182	-0.94111	0.21592	-4.35861	1.30892e-05	0.000369094	YTHDC1
ENSG00000157985	155.601	-0.940916	0.224518	-4.19083	2.77935e-05	0.000699373	AGAP1
ENSG00000266074	85.7095	-0.940658	0.29782	-3.15848	0.00158596	0.0190446	BAHCC1
ENSG00000145703	713.713	-0.939573	0.152904	-6.14485	8.00406e-10	6.86455e-08	IQGAP2
ENSG00000179163	117.305	-0.938794	0.27307	-3.43792	0.0005862	0.00889673	FUCA1
ENSG00000087245	1615.63	-0.938571	0.141966	-6.61122	3.81154e-11	4.28251e-09	MMP2
ENSG00000165802	202.353	-0.937915	0.23576	-3.97826	6.94216e-05	0.00149955	NSMF
ENSG00000140853	104.847	-0.936747	0.284598	-3.29148	0.000996624	0.0134189	NLRC5
ENSG00000151929	285.014	-0.935888	0.185713	-5.03942	4.66942e-07	2.00826e-05	BAG3
ENSG00000169756	507.239	-0.935226	0.199156	-4.69595	2.65371e-06	9.05008e-05	LIMS1
ENSG00000162733	368.855	-0.93493	0.204939	-4.562	5.06685e-06	0.000156586	DDR2
ENSG00000118816	1549.8	-0.927791	0.169412	-5.47653	4.33739e-08	2.47504e-06	CCNI
ENSG00000130147	145.764	-0.92685	0.235086	-3.94261	8.0601e-05	0.00170545	SH3BP4
ENSG00000160888	475.847	-0.922428	0.180599	-5.10761	3.26261e-07	1.48239e-05	IER2
ENSG00000205208	83.1147	-0.92206	0.311101	-2.96386	0.0030381	0.0317479	C4orf46
ENSG00000262454	481.668	-0.921318	0.191401	-4.81355	1.48269e-06	5.48218e-05	MIR193BHG
ENSG00000006062	142.588	-0.920501	0.23382	-3.9368	8.25756e-05	0.00173206	MAP3K14
ENSG00000125398	192.886	-0.920382	0.221411	-4.1569	3.22602e-05	0.00078983	SOX9
ENSG00000161011	7068.59	-0.919202	0.121272	-7.57967	3.46442e-14	6.35611e-12	SQSTM1
ENSG00000106070	78.1829	-0.918467	0.284673	-3.22639	0.00125364	0.0159809	GRB10
ENSG00000164024	213.748	-0.918414	0.214167	-4.28831	1.8004e-05	0.00048057	METAP1
ENSG00000143179	112.231	-0.917172	0.269379	-3.40476	0.000662215	0.00976413	UCK2
ENSG00000103365	110.991	-0.915088	0.268182	-3.41219	0.000644436	0.00956035	GGA2
ENSG00000170653	115.698	-0.914531	0.267311	-3.42123	0.000623394	0.00931492	ATF7
ENSG00000157349	105.606	-0.909558	0.280672	-3.24064	0.00119261	0.0153924	DDX19B
ENSG00000127586	137.877	-0.909264	0.287259	-3.16531	0.00154917	0.0187114	CHTF18
ENSG00000174718	209.347	-0.908832	0.201354	-4.51359	6.37391e-06	0.000191667	KIAA1551
ENSG00000234616	141.865	-0.908687	0.294236	-3.08829	0.0020131	0.0231938	JRK
ENSG00000163565	834.597	-0.905319	0.147674	-6.13051	8.75955e-10	7.42199e-08	IFI16
ENSG00000137822	173.715	-0.903432	0.219156	-4.12233	3.75061e-05	0.000900023	TUBGCP4
ENSG00000158828	395.705	-0.90091	0.173294	-5.19874	2.00642e-07	9.62947e-06	PINK1
ENSG00000135905	181.703	-0.899628	0.210317	-4.27748	1.89019e-05	0.000498116	DOCK10
ENSG00000182551	493.609	-0.896759	0.15162	-5.91451	3.32866e-09	2.48688e-07	ADI1
ENSG00000281398	225.429	-0.894978	0.195252	-4.5837	4.56821e-06	0.000144567	SNHG4
ENSG00000260804	70.1598	-0.890733	0.315878	-2.81987	0.00480433	0.0443216	LINC01963
ENSG00000154122	136.583	-0.888459	0.259043	-3.42977	0.0006041	0.00909224	ANKH
ENSG00000109099	180.517	-0.886956	0.213988	-4.14488	3.39995e-05	0.000825442	PMP22
ENSG00000175711	91.7357	-0.886086	0.297127	-2.98218	0.00286203	0.0304339	B3GNTL1
ENSG00000103168	137.083	-0.884856	0.263002	-3.36444	0.000766981	0.0109201	TAF1C
ENSG00000089486	117.631	-0.883201	0.277805	-3.17921	0.00147677	0.0180627	CDIP1
ENSG00000007392	254.302	-0.881131	0.192366	-4.58049	4.6388e-06	0.000146163	LUC7L
ENSG00000144401	74.9033	-0.880278	0.302849	-2.90666	0.00365311	0.0362163	METTL21A
ENSG00000111186	149.969	-0.878328	0.238747	-3.6789	0.000234243	0.00424921	WNT5B
ENSG00000155254	156.619	-0.877748	0.259014	-3.3888	0.000701994	0.0101849	MARVELD1
ENSG00000143493	103.869	-0.875625	0.29115	-3.00747	0.00263433	0.0285153	INTS7
ENSG00000038382	280.548	-0.874792	0.184798	-4.73376	2.20394e-06	7.75338e-05	TRIO
ENSG00000189079	96.23	-0.874478	0.269801	-3.2412	0.0011903	0.0153762	ARID2
ENSG00000138709	96.9938	-0.873833	0.287675	-3.03757	0.00238493	0.0264643	LARP1B
ENSG00000168003	722.169	-0.872684	0.180927	-4.82341	1.41121e-06	5.25812e-05	SLC3A2
ENSG00000179833	83.3807	-0.872658	0.293632	-2.97195	0.00295917	0.0311242	SERTAD2
ENSG00000134243	104.43	-0.871948	0.26513	-3.28876	0.0010063	0.0135049	SORT1
ENSG00000100364	665.986	-0.871523	0.17185	-5.07142	3.9485e-07	1.7395e-05	KIAA0930
ENSG00000205213	117.62	-0.865234	0.285788	-3.02754	0.00246557	0.0270727	LGR4
ENSG00000164983	175.628	-0.863847	0.216527	-3.98956	6.61959e-05	0.0014406	TMEM65
ENSG00000181938	96.3012	-0.861855	0.277607	-3.10459	0.00190541	0.0221468	GINS3
ENSG00000226608	175.681	-0.858616	0.296233	-2.89844	0.00375021	0.0369766	FTLP3
ENSG00000168994	94.1441	-0.856515	0.289321	-2.96043	0.00307211	0.0320339	PXDC1
ENSG00000124486	159.662	-0.855123	0.227991	-3.75069	0.000176351	0.00333685	USP9X
ENSG00000103449	89.3766	-0.855039	0.298152	-2.8678	0.0041334	0.0398335	SALL1
ENSG00000155252	102.506	-0.853738	0.308408	-2.76821	0.0056365	0.0497536	PI4K2A
ENSG00000108219	135.661	-0.853293	0.25801	-3.30721	0.000942287	0.0128723	TSPAN14
ENSG00000138750	102.181	-0.85104	0.273501	-3.11165	0.00186043	0.0217245	NUP54
ENSG00000130517	175.704	-0.848386	0.234277	-3.6213	0.00029313	0.00510653	PGPEP1
ENSG00000175727	366.521	-0.845332	0.242542	-3.48531	0.000491575	0.00777827	MLXIP
ENSG00000167552	1429.42	-0.845243	0.183964	-4.59461	4.33561e-06	0.000139027	TUBA1A
ENSG00000171206	172.558	-0.845116	0.257088	-3.28726	0.00101167	0.013553	TRIM8
ENSG00000145632	1268.43	-0.844558	0.143864	-5.87051	4.34448e-09	3.16427e-07	PLK2
ENSG00000111875	268.028	-0.844461	0.194099	-4.35066	1.35726e-05	0.000380505	ASF1A
ENSG00000168610	795.536	-0.844067	0.140319	-6.01533	1.79525e-09	1.39894e-07	STAT3
ENSG00000153815	104.268	-0.838514	0.292475	-2.86696	0.00414436	0.0399125	CMIP
ENSG00000049130	226.765	-0.83778	0.260604	-3.21476	0.00130554	0.0164115	KITLG
ENSG00000079150	305.799	-0.837607	0.197598	-4.23894	2.24578e-05	0.000581256	FKBP7
ENSG00000156853	96.0269	-0.836164	0.291464	-2.86884	0.00411983	0.0397572	ZNF689
ENSG00000196743	466.321	-0.834943	0.165518	-5.04444	4.54859e-07	1.96212e-05	GM2A
ENSG00000173545	201.065	-0.831249	0.202376	-4.10744	4.00065e-05	0.00095058	ZNF622
ENSG00000204394	238.07	-0.830853	0.200579	-4.14228	3.43874e-05	0.000831601	VARS
ENSG00000143222	533.024	-0.82934	0.164789	-5.03275	4.83497e-07	2.06112e-05	UFC1
ENSG00000148843	291.5	-0.826397	0.195742	-4.22187	2.42285e-05	0.000621536	PDCD11
ENSG00000091640	556.985	-0.826205	0.157748	-5.23749	1.62772e-07	8.05192e-06	SPAG7
ENSG00000124145	206.282	-0.823672	0.256568	-3.21035	0.00132573	0.0165934	SDC4
ENSG00000164692	2905.11	-0.821624	0.15709	-5.23028	1.69253e-07	8.31576e-06	COL1A2
ENSG00000103222	429.144	-0.820959	0.189991	-4.32105	1.55289e-05	0.000425475	ABCC1
ENSG00000213694	395.842	-0.818585	0.182294	-4.49046	7.10696e-06	0.000212388	S1PR3
ENSG00000108828	653.861	-0.817909	0.14787	-5.53128	3.17897e-08	1.87301e-06	VAT1
ENSG00000154237	97.5919	-0.81751	0.270767	-3.01924	0.00253407	0.0276573	LRRK1
ENSG00000223959	93.5428	-0.817073	0.284098	-2.87602	0.00402719	0.0390435	AFG3L1P
ENSG00000138757	385.55	-0.813176	0.198468	-4.09727	4.18045e-05	0.000982033	G3BP2
ENSG00000138413	466.239	-0.806997	0.203566	-3.9643	7.36115e-05	0.00157167	IDH1
ENSG00000115107	247.723	-0.805361	0.218363	-3.68817	0.000225873	0.0041174	STEAP3
ENSG00000283498	126.01	-0.804978	0.288506	-2.79016	0.00526817	0.0472798	MIR1244-2
ENSG00000153898	158.128	-0.802617	0.235849	-3.4031	0.000666252	0.00980372	MCOLN2
ENSG00000138668	1077.5	-0.802434	0.171193	-4.68731	2.76817e-06	9.30903e-05	HNRNPD
ENSG00000135686	162.158	-0.802333	0.229543	-3.49534	0.00047345	0.00754915	KLHL36
ENSG00000116667	118.302	-0.801081	0.265542	-3.01678	0.00255474	0.0278409	C1orf21
ENSG00000143418	595.51	-0.800469	0.166794	-4.79916	1.5933e-06	5.84641e-05	CERS2
ENSG00000168077	110.93	-0.798384	0.27362	-2.91785	0.00352451	0.035182	SCARA3
ENSG00000182552	112.557	-0.795774	0.287444	-2.76845	0.00563244	0.0497481	RWDD4
ENSG00000138698	119.659	-0.795437	0.271459	-2.93022	0.00338718	0.0341878	RAP1GDS1
ENSG00000143476	188.397	-0.795084	0.215612	-3.68757	0.000226409	0.0041174	DTL
ENSG00000127980	128.393	-0.792802	0.243717	-3.25296	0.00114208	0.0148727	PEX1
ENSG00000106853	2714.41	-0.791452	0.201126	-3.93511	8.31596e-05	0.00173927	PTGR1
ENSG00000124225	254.984	-0.79081	0.261284	-3.02663	0.00247295	0.0271332	PMEPA1
ENSG00000105810	908.781	-0.790745	0.154616	-5.11424	3.15013e-07	1.44487e-05	CDK6
ENSG00000135913	109.225	-0.79027	0.259468	-3.04574	0.00232111	0.0258985	USP37
ENSG00000141682	272.933	-0.790005	0.212321	-3.7208	0.000198589	0.0036902	PMAIP1
ENSG00000093144	386.104	-0.787391	0.163191	-4.82496	1.40033e-06	5.23102e-05	ECHDC1
ENSG00000196367	118.966	-0.784999	0.277116	-2.83274	0.00461507	0.0431276	TRRAP
ENSG00000123595	154.144	-0.784368	0.219674	-3.57059	0.000356177	0.00596124	RAB9A
ENSG00000152518	148.214	-0.783444	0.266358	-2.94132	0.00326817	0.0335236	ZFP36L2
ENSG00000169710	385.543	-0.782357	0.265177	-2.95032	0.0031744	0.0329819	FASN
ENSG00000121057	142.556	-0.777584	0.232392	-3.34601	0.000819846	0.0115395	AKAP1
ENSG00000103995	316.769	-0.777414	0.17833	-4.35941	1.30416e-05	0.000368469	CEP152
ENSG00000111843	528.935	-0.777292	0.152223	-5.10626	3.2859e-07	1.48831e-05	TMEM14C
ENSG00000168411	195.872	-0.77484	0.215496	-3.59562	0.000323622	0.00553134	RFWD3
ENSG00000141574	198.395	-0.774752	0.228767	-3.38665	0.000707528	0.0102447	SECTM1
ENSG00000143815	614.064	-0.772657	0.139228	-5.5496	2.86329e-08	1.70084e-06	LBR
ENSG00000116977	317.253	-0.770005	0.18694	-4.119	3.80513e-05	0.000910093	LGALS8
ENSG00000107819	155.613	-0.769608	0.268572	-2.86556	0.00416273	0.0400097	SFXN3
ENSG00000226950	266.647	-0.769494	0.208659	-3.6878	0.000226198	0.0041174	DANCR
ENSG00000119900	178.749	-0.769279	0.226121	-3.40207	0.000668785	0.0098111	OGFRL1
ENSG00000123600	137.935	-0.768727	0.248263	-3.09642	0.00195872	0.0226574	METTL8
ENSG00000267519	488.343	-0.768116	0.231632	-3.31611	0.000912798	0.0126604	AC020916.1
ENSG00000095485	119.331	-0.764473	0.241693	-3.16299	0.0015616	0.0188302	CWF19L1
ENSG00000210196	203.035	-0.764039	0.234317	-3.26071	0.00111135	0.0145125	MT-TP
ENSG00000140265	116.238	-0.758641	0.262448	-2.89064	0.00384462	0.0376513	ZSCAN29
ENSG00000115919	712.473	-0.757964	0.194148	-3.90406	9.45925e-05	0.00194684	KYNU
ENSG00000179981	154.527	-0.75651	0.233573	-3.23886	0.00120007	0.0154611	TSHZ1
ENSG00000109320	195.757	-0.752489	0.217189	-3.46468	0.000530869	0.00828247	NFKB1
ENSG00000148840	128.042	-0.752061	0.255594	-2.94241	0.00325672	0.0335236	PPRC1
ENSG00000072736	107.635	-0.746998	0.268949	-2.77747	0.00547834	0.0486538	NFATC3
ENSG00000008311	271.911	-0.743923	0.193437	-3.84581	0.000120155	0.00237913	AASS
ENSG00000184428	203.362	-0.741244	0.24032	-3.08441	0.00203955	0.0234613	TOP1MT
ENSG00000135823	101.699	-0.741058	0.267828	-2.76692	0.0056589	0.0499209	STX6
ENSG00000165240	136.733	-0.740443	0.244666	-3.02634	0.00247535	0.027139	ATP7A
ENSG00000151893	253.051	-0.736242	0.190598	-3.86281	0.000112091	0.00223473	CACUL1
ENSG00000129116	400.086	-0.736129	0.225251	-3.26803	0.00108297	0.0142553	PALLD
ENSG00000112759	107.418	-0.73343	0.255934	-2.8657	0.00416088	0.0400097	SLC29A1
ENSG00000131389	314.028	-0.733367	0.2023	-3.62514	0.000288803	0.00504935	SLC6A6
ENSG00000148180	444.869	-0.733195	0.208985	-3.50836	0.000450872	0.00725298	GSN
ENSG00000148700	628.708	-0.732706	0.148105	-4.94721	7.52856e-07	3.01434e-05	ADD3
ENSG00000118900	419.898	-0.732566	0.171233	-4.27819	1.8842e-05	0.000497442	UBN1
ENSG00000135698	433.968	-0.731191	0.157453	-4.64388	3.41934e-06	0.000112381	MPHOSPH6
ENSG00000186283	288.111	-0.731151	0.204313	-3.57858	0.000345472	0.00583598	TOR3A
ENSG00000254087	231.44	-0.730848	0.197513	-3.70024	0.000215392	0.00397188	LYN
ENSG00000155229	150.41	-0.730408	0.24152	-3.02421	0.0024928	0.0272479	MMS19
ENSG00000128016	257.039	-0.729804	0.263028	-2.77463	0.00552648	0.0489975	ZFP36
ENSG00000132463	351.703	-0.728632	0.209487	-3.47817	0.000504851	0.00791917	GRSF1
ENSG00000175906	391.985	-0.727966	0.235043	-3.09716	0.00195386	0.0226192	ARL4D
ENSG00000103035	1305.63	-0.72715	0.119836	-6.06786	1.29622e-09	1.04957e-07	PSMD7
ENSG00000166197	614.224	-0.725655	0.160322	-4.52625	6.00409e-06	0.000182822	NOLC1
ENSG00000103148	136.839	-0.725073	0.245865	-2.94907	0.00318729	0.0330684	NPRL3
ENSG00000187514	10182.4	-0.722639	0.157715	-4.58193	4.60697e-06	0.000145476	PTMA
ENSG00000173334	356.459	-0.722233	0.218232	-3.30947	0.000934736	0.0128296	TRIB1
ENSG00000196352	164.238	-0.721804	0.222615	-3.24238	0.00118535	0.0153273	CD55
ENSG00000112531	650.205	-0.718882	0.19481	-3.69016	0.000224109	0.00409614	QKI
ENSG00000175643	142.331	-0.718781	0.245184	-2.9316	0.00337221	0.034108	RMI2
ENSG00000131153	413.846	-0.715809	0.155076	-4.61586	3.91468e-06	0.000126934	GINS2
ENSG00000136732	319.639	-0.714183	0.223381	-3.19715	0.00138795	0.017194	GYPC
ENSG00000118689	190.099	-0.712406	0.213491	-3.33694	0.00084705	0.0118849	FOXO3
ENSG00000143862	129.67	-0.71223	0.242921	-2.93194	0.00336855	0.0340948	ARL8A
ENSG00000118246	180.1	-0.71083	0.211027	-3.36843	0.000755989	0.0108274	FASTKD2
ENSG00000128731	214.165	-0.71012	0.19969	-3.55611	0.000376384	0.00624132	HERC2
ENSG00000169908	1330.03	-0.708057	0.150519	-4.7041	2.54991e-06	8.7372e-05	TM4SF1
ENSG00000104067	367.596	-0.705643	0.167113	-4.22255	2.41549e-05	0.000620748	TJP1
ENSG00000153044	173.373	-0.70287	0.217897	-3.22569	0.00125667	0.0160055	CENPH
ENSG00000166483	170.731	-0.702864	0.218377	-3.21858	0.00128827	0.0162792	WEE1
ENSG00000033178	162.931	-0.70284	0.233597	-3.00877	0.00262309	0.0284391	UBA6
ENSG00000182307	267.031	-0.699745	0.203957	-3.43084	0.000601709	0.00906567	C8orf33
ENSG00000198695	291.049	-0.696698	0.232483	-2.99676	0.00272861	0.0293169	MT-ND6
ENSG00000143198	451.609	-0.696172	0.201013	-3.46331	0.000533564	0.00831557	MGST3
ENSG00000214756	200.009	-0.695174	0.204002	-3.40769	0.000655149	0.00967964	CSKMT
ENSG00000103429	381.276	-0.694961	0.197593	-3.51713	0.000436236	0.00704884	BFAR
ENSG00000070770	368.433	-0.694014	0.169541	-4.0935	4.24912e-05	0.00099494	CSNK2A2
ENSG00000103111	136.223	-0.692812	0.24814	-2.79202	0.00523801	0.0470966	MON1B
ENSG00000065882	234.509	-0.692295	0.242231	-2.858	0.00426326	0.0406598	TBC1D1
ENSG00000167965	136.436	-0.691249	0.242267	-2.85325	0.00432742	0.0410884	MLST8
ENSG00000133739	182.807	-0.691247	0.211627	-3.26634	0.00108948	0.0142905	LRRCC1
ENSG00000141934	311.066	-0.691009	0.173108	-3.99178	6.55786e-05	0.00142932	PLPP2
ENSG00000103005	306.733	-0.69078	0.189765	-3.64018	0.000272447	0.00479912	USB1
ENSG00000143384	707.494	-0.689246	0.169461	-4.06729	4.7564e-05	0.00108737	MCL1
ENSG00000103194	451.165	-0.688146	0.164153	-4.19211	2.7637e-05	0.000697858	USP10
ENSG00000183688	254.344	-0.687721	0.197589	-3.48056	0.000500359	0.00788111	RFLNB
ENSG00000163319	430.563	-0.684883	0.168218	-4.07139	4.6733e-05	0.00107345	MRPS18C
ENSG00000112242	174.62	-0.683396	0.219593	-3.1121	0.00185762	0.0217245	E2F3
ENSG00000170088	231.56	-0.683141	0.221687	-3.08155	0.00205926	0.023588	TMEM192
ENSG00000163444	139.06	-0.682219	0.236295	-2.88715	0.00388744	0.037968	TMEM183A
ENSG00000226742	213.684	-0.681179	0.205198	-3.31961	0.000901417	0.0125265	HSBP1L1
ENSG00000135441	239.568	-0.679504	0.205819	-3.30147	0.000961795	0.0130649	BLOC1S1
ENSG00000168872	147.166	-0.678625	0.2344	-2.89516	0.00378969	0.0372644	DDX19A
ENSG00000176208	246.439	-0.677807	0.18603	-3.64353	0.000268923	0.00474759	ATAD5
ENSG00000141510	830.276	-0.677122	0.170142	-3.97974	6.89897e-05	0.00149244	TP53
ENSG00000115365	195.86	-0.676851	0.204307	-3.31291	0.000923298	0.0127694	LANCL1
ENSG00000123983	1310.01	-0.676841	0.133283	-5.07822	3.80991e-07	1.69389e-05	ACSL3
ENSG00000108671	1036.03	-0.674714	0.160676	-4.19921	2.67845e-05	0.000679885	PSMD11
ENSG00000124831	2658.96	-0.674382	0.114274	-5.90144	3.60335e-09	2.66464e-07	LRRFIP1
ENSG00000035681	146.855	-0.673752	0.235669	-2.85889	0.00425126	0.0406182	NSMAF
ENSG00000204634	169.03	-0.673416	0.217355	-3.09824	0.00194674	0.0225729	TBC1D8
ENSG00000092978	160.227	-0.672563	0.225378	-2.98415	0.00284365	0.0303728	GPATCH2
ENSG00000138768	332.4	-0.671177	0.199875	-3.35799	0.000785124	0.0111563	USO1
ENSG00000197879	471.194	-0.669908	0.231796	-2.89008	0.00385146	0.0376674	MYO1C
ENSG00000130508	540.457	-0.66866	0.212651	-3.1444	0.00166429	0.0198536	PXDN
ENSG00000103356	133.325	-0.668408	0.236006	-2.83217	0.00462338	0.0431557	EARS2
ENSG00000143157	173.341	-0.667828	0.226238	-2.95189	0.00315838	0.032839	POGK
ENSG00000143819	776.998	-0.667258	0.1983	-3.3649	0.000765718	0.0109128	EPHX1
ENSG00000111802	152.003	-0.665102	0.233055	-2.85384	0.00431946	0.0410533	TDP2
ENSG00000197894	944.285	-0.66293	0.188992	-3.50771	0.000451987	0.00726286	ADH5
ENSG00000148175	158.597	-0.662419	0.224899	-2.94541	0.00322525	0.0333191	STOM
ENSG00000157168	183.427	-0.660872	0.222972	-2.96393	0.00303741	0.0317479	NRG1
ENSG00000127993	195.034	-0.660698	0.199758	-3.30749	0.000941362	0.0128723	RBM48
ENSG00000105829	531.581	-0.659269	0.148816	-4.43009	9.41938e-06	0.000273596	BET1
ENSG00000127922	2047.3	-0.658588	0.148516	-4.43445	9.23088e-06	0.0002692	SEM1
ENSG00000102393	570.778	-0.657061	0.169591	-3.87438	0.000106897	0.00214594	GLA
ENSG00000050405	974.078	-0.656681	0.145654	-4.50851	6.52831e-06	0.000195903	LIMA1
ENSG00000153786	432.35	-0.655456	0.160233	-4.09064	4.30177e-05	0.00100564	ZDHHC7
ENSG00000143633	251.423	-0.654916	0.190121	-3.44473	0.000571623	0.00874879	C1orf131
ENSG00000126602	562.827	-0.653506	0.142298	-4.59252	4.37923e-06	0.000139492	TRAP1
ENSG00000104549	428.487	-0.650553	0.152912	-4.25443	2.09578e-05	0.000545353	SQLE
ENSG00000224032	130.627	-0.649675	0.231123	-2.81096	0.00493947	0.0452831	EPB41L4A-AS1
ENSG00000112419	434.785	-0.648893	0.211476	-3.0684	0.00215207	0.0243592	PHACTR2
ENSG00000112378	1090.45	-0.648193	0.159718	-4.05837	4.94174e-05	0.00112442	PERP
ENSG00000205250	381.284	-0.647788	0.217928	-2.97248	0.00295402	0.0311159	E2F4
ENSG00000137575	875.706	-0.647251	0.132653	-4.87926	1.06484e-06	4.13248e-05	SDCBP
ENSG00000132467	165.956	-0.646322	0.220943	-2.92529	0.00344131	0.0346378	UTP3
ENSG00000140931	329.6	-0.646305	0.192821	-3.35185	0.00080274	0.0113622	CMTM3
ENSG00000067113	835.682	-0.644544	0.226194	-2.84951	0.00437863	0.0413715	PLPP1
ENSG00000009413	247.747	-0.642896	0.187128	-3.4356	0.000591246	0.00893717	REV3L
ENSG00000168275	596.374	-0.642682	0.142318	-4.51582	6.30711e-06	0.000190053	COA6
ENSG00000141401	302.893	-0.641485	0.200103	-3.20577	0.001347	0.0167871	IMPA2
ENSG00000204574	1057.53	-0.641461	0.131799	-4.86696	1.13331e-06	4.36865e-05	ABCF1
ENSG00000260260	327.368	-0.641173	0.193945	-3.30596	0.000946522	0.0128937	SNHG19
ENSG00000143569	590.26	-0.638479	0.165834	-3.85011	0.000118064	0.00234413	UBAP2L
ENSG00000117523	3129.26	-0.637504	0.122341	-5.21088	1.87942e-07	9.07035e-06	PRRC2C
ENSG00000090905	600.761	-0.637382	0.152774	-4.17205	3.0187e-05	0.00074664	TNRC6A
ENSG00000177425	308.073	-0.636959	0.169388	-3.76036	0.000169669	0.00321882	PAWR
ENSG00000166233	323.514	-0.636233	0.180187	-3.53095	0.000414064	0.00673909	ARIH1
ENSG00000178209	347.066	-0.632693	0.226091	-2.7984	0.00513566	0.0464067	PLEC
ENSG00000151491	238.376	-0.632031	0.200201	-3.15698	0.0015941	0.0191108	EPS8
ENSG00000145354	227.997	-0.63042	0.225217	-2.79917	0.00512341	0.0463805	CISD2
ENSG00000104164	448.438	-0.630279	0.155497	-4.05332	5.0495e-05	0.00114177	BLOC1S6
ENSG00000120647	165.861	-0.624347	0.218214	-2.86117	0.00422085	0.0404076	CCDC77
ENSG00000110651	839.366	-0.623955	0.202491	-3.0814	0.00206033	0.023588	CD81
ENSG00000177156	3569.37	-0.623589	0.136415	-4.57127	4.84781e-06	0.000151228	TALDO1
ENSG00000172893	307.43	-0.622199	0.193032	-3.22329	0.00126728	0.016084	DHCR7
ENSG00000120875	293.436	-0.6205	0.193035	-3.21444	0.00130699	0.0164155	DUSP4
ENSG00000272047	280.594	-0.619131	0.192906	-3.2095	0.00132967	0.0166283	GTF2H5
ENSG00000143799	892.727	-0.61913	0.142437	-4.34669	1.3821e-05	0.000383024	PARP1
ENSG00000129422	600.27	-0.616961	0.173532	-3.55532	0.000377521	0.00624634	MTUS1
ENSG00000008513	853.059	-0.616533	0.182383	-3.38043	0.000723736	0.0104376	ST3GAL1
ENSG00000111912	478.157	-0.615659	0.186514	-3.30087	0.000963848	0.0130802	NCOA7
ENSG00000116679	217.585	-0.615201	0.204073	-3.01462	0.00257303	0.0279982	IVNS1ABP
ENSG00000119314	297.939	-0.615149	0.178798	-3.44047	0.000580702	0.00882253	PTBP3
ENSG00000112972	852.478	-0.613302	0.161239	-3.80367	0.000142565	0.00278859	HMGCS1
ENSG00000118523	664.99	-0.612569	0.20826	-2.94137	0.00326761	0.0335236	CTGF
ENSG00000116199	244.752	-0.610814	0.204759	-2.98309	0.00285357	0.0304221	FAM20B
ENSG00000189184	259.74	-0.61015	0.207703	-2.93761	0.0033075	0.033665	PCDH18
ENSG00000204392	617.979	-0.609994	0.150422	-4.05521	5.00897e-05	0.00113438	LSM2
ENSG00000147457	270.371	-0.609802	0.189257	-3.22208	0.00127262	0.0161377	CHMP7
ENSG00000164951	239.629	-0.608399	0.197866	-3.0748	0.00210644	0.0239896	PDP1
ENSG00000152795	1877.25	-0.607732	0.146701	-4.14265	3.43311e-05	0.000831601	HNRNPDL
ENSG00000204619	343.376	-0.607651	0.182563	-3.32845	0.000873307	0.0122061	PPP1R11
ENSG00000066654	258.604	-0.60744	0.20227	-3.00312	0.00267229	0.0288185	THUMPD1
ENSG00000168906	951.353	-0.604584	0.217446	-2.78039	0.00542934	0.0483371	MAT2A
ENSG00000012660	677.097	-0.603864	0.154491	-3.90873	9.27821e-05	0.00191803	ELOVL5
ENSG00000215301	737.963	-0.603255	0.130961	-4.60638	4.09738e-06	0.000132266	DDX3X
ENSG00000166595	450.366	-0.602307	0.155993	-3.86111	0.000112872	0.00224721	FAM96B
ENSG00000118200	490.215	-0.601947	0.177192	-3.39716	0.000680899	0.00994854	CAMSAP2
ENSG00000197771	202.377	-0.601773	0.211992	-2.83866	0.00453035	0.0424989	MCMBP
ENSG00000245910	765.372	-0.599892	0.156366	-3.83645	0.000124824	0.00245721	SNHG6
ENSG00000177606	1002.61	-0.598362	0.154735	-3.86702	0.000110175	0.00219955	JUN
ENSG00000182704	257.455	-0.597911	0.18531	-3.22655	0.00125294	0.0159809	TSKU
ENSG00000179051	935.465	-0.592761	0.136848	-4.33152	1.48087e-05	0.000408055	RCC2
ENSG00000166347	482.358	-0.590245	0.163686	-3.60595	0.000311016	0.00535376	CYB5A
ENSG00000133393	528.076	-0.590151	0.165967	-3.55583	0.000376787	0.00624132	FOPNL
ENSG00000069345	461.278	-0.590022	0.161125	-3.66188	0.00025037	0.00449673	DNAJA2
ENSG00000103275	576.229	-0.588723	0.146819	-4.00984	6.07591e-05	0.00133229	UBE2I
ENSG00000140836	372.38	-0.588364	0.189969	-3.09716	0.00195383	0.0226192	ZFHX3
ENSG00000090861	448.805	-0.58809	0.183627	-3.20264	0.00136175	0.0169418	AARS
ENSG00000179918	461.76	-0.587926	0.159411	-3.68812	0.000225921	0.0041174	SEPHS2
ENSG00000180992	499.324	-0.586204	0.145525	-4.0282	5.62056e-05	0.00125523	MRPL14
ENSG00000132475	3222.7	-0.582139	0.105691	-5.50796	3.63021e-08	2.11311e-06	H3F3B
ENSG00000118508	288.95	-0.581475	0.192676	-3.01789	0.00254545	0.0277606	RAB32
ENSG00000105559	227.745	-0.581078	0.203048	-2.86177	0.00421279	0.0403837	PLEKHA4
ENSG00000164323	384.055	-0.581035	0.190294	-3.05335	0.00226302	0.0253871	CFAP97
ENSG00000177200	485.823	-0.581	0.162041	-3.58551	0.000336423	0.00570974	CHD9
ENSG00000205730	297.389	-0.580716	0.184123	-3.15396	0.00161072	0.019273	ITPRIPL2
ENSG00000101447	281.466	0.58137	0.197239	2.94755	0.00320307	0.0331846	FAM83D
ENSG00000163527	467.555	0.582124	0.163897	3.55176	0.000382659	0.00630975	STT3B
ENSG00000130303	845.196	0.586362	0.147872	3.96534	7.32924e-05	0.00156913	BST2
ENSG00000032219	263.389	0.586582	0.191673	3.06033	0.00221097	0.0249189	ARID4A
ENSG00000103855	450.967	0.587297	0.195485	3.0043	0.00266192	0.0287282	CD276
ENSG00000184840	1316.2	0.588475	0.123601	4.76108	1.92563e-06	6.92558e-05	TMED9
ENSG00000160014	1325.98	0.588729	0.117959	4.99096	6.00797e-07	2.50229e-05	CALM3
ENSG00000184752	726.873	0.590794	0.141275	4.18187	2.89119e-05	0.000724999	NDUFA12
ENSG00000101849	298.97	0.592004	0.201581	2.9368	0.00331615	0.0336859	TBL1X
ENSG00000142945	442.435	0.592673	0.183764	3.22518	0.00125893	0.0160111	KIF2C
ENSG00000100664	939.746	0.592786	0.166573	3.55871	0.000372681	0.00619454	EIF5
ENSG00000140350	472.219	0.594085	0.182079	3.26279	0.00110321	0.0144444	ANP32A
ENSG00000165416	926.905	0.597989	0.173292	3.45077	0.000558999	0.00860098	SUGT1
ENSG00000248323	960.546	0.599002	0.154297	3.88214	0.000103541	0.00209599	LUCAT1
ENSG00000068308	323.459	0.599392	0.188154	3.18564	0.00144433	0.0177709	OTUD5
ENSG00000117410	1662.53	0.601832	0.116045	5.1862	2.14624e-07	1.01659e-05	ATP6V0B
ENSG00000163605	477.355	0.601839	0.175727	3.42484	0.000615154	0.00922031	PPP4R2
ENSG00000050165	665.203	0.603204	0.18334	3.29008	0.00100159	0.0134542	DKK3
ENSG00000164830	193.964	0.60343	0.205004	2.94351	0.00324517	0.0334772	OXR1
ENSG00000273841	718.128	0.604217	0.171148	3.53038	0.000414963	0.00674269	TAF9
ENSG00000140497	343.468	0.604497	0.185447	3.25967	0.00111541	0.0145516	SCAMP2
ENSG00000242259	226.513	0.604526	0.208722	2.89632	0.00377563	0.0371766	C22orf39
ENSG00000131966	172.96	0.605595	0.211441	2.86412	0.00418164	0.0401413	ACTR10
ENSG00000157657	182.089	0.605913	0.214154	2.82934	0.00466447	0.0434491	ZNF618
ENSG00000100911	904.963	0.60668	0.167203	3.6284	0.000285182	0.00499206	PSME2
ENSG00000173141	627.492	0.608688	0.197667	3.07935	0.00207451	0.0237129	MRPL57
ENSG00000139921	417.794	0.60982	0.190093	3.20801	0.00133658	0.0166812	TMX1
ENSG00000185340	259.944	0.611235	0.194574	3.14141	0.00168137	0.0199917	GAS2L1
ENSG00000118705	2408.4	0.612322	0.197224	3.1047	0.00190473	0.0221468	RPN2
ENSG00000117899	780.427	0.613016	0.163979	3.73838	0.00018521	0.00348176	MESD
ENSG00000174013	204.452	0.613809	0.211387	2.90372	0.0036876	0.0364584	FBXO45
ENSG00000152492	378.433	0.614439	0.186443	3.29558	0.00098219	0.0132663	CCDC50
ENSG00000167815	443.167	0.618519	0.179648	3.44295	0.000575399	0.00876953	PRDX2
ENSG00000103978	358.799	0.619682	0.175543	3.53008	0.000415441	0.00674289	TMEM87A
ENSG00000113845	290.798	0.620891	0.183266	3.38792	0.000704259	0.0102075	TIMMDC1
ENSG00000074603	222.815	0.622663	0.205367	3.03196	0.00242974	0.0268415	DPP8
ENSG00000158470	760.223	0.625648	0.16309	3.83621	0.000124946	0.00245721	B4GALT5
ENSG00000107562	1630.23	0.626661	0.18007	3.4801	0.000501227	0.00788111	CXCL12
ENSG00000204237	151.793	0.627099	0.223217	2.80937	0.00496388	0.0453921	OXLD1
ENSG00000114850	1172.46	0.629605	0.139302	4.51972	6.19213e-06	0.000187759	SSR3
ENSG00000137996	268.431	0.63121	0.203126	3.10748	0.00188691	0.0219846	RTCA
ENSG00000092203	188.762	0.631786	0.206422	3.06065	0.00220858	0.0249114	TOX4
ENSG00000198053	241.883	0.6318	0.209873	3.0104	0.00260905	0.0283263	SIRPA
ENSG00000102265	1094	0.633893	0.178582	3.54958	0.000385842	0.00634848	TIMP1
ENSG00000111676	291.574	0.633984	0.210714	3.00874	0.00262337	0.0284391	ATN1
ENSG00000166794	2293.54	0.634032	0.19166	3.30811	0.000939288	0.0128677	PPIB
ENSG00000090470	401.289	0.635874	0.189377	3.35772	0.00078588	0.0111563	PDCD7
ENSG00000101189	287.242	0.63671	0.178894	3.55915	0.000372052	0.00619119	MRGBP
ENSG00000156110	260.435	0.637809	0.18871	3.37983	0.000725313	0.0104396	ADK
ENSG00000092964	870.472	0.638427	0.130446	4.8942	9.87074e-07	3.86666e-05	DPYSL2
ENSG00000198815	182.772	0.639499	0.22787	2.80643	0.00500944	0.0456269	FOXJ3
ENSG00000164221	228.458	0.641337	0.209934	3.05494	0.00225108	0.025312	CCDC112
ENSG00000122779	154.898	0.641976	0.226021	2.84034	0.0045066	0.0423048	TRIM24
ENSG00000119705	1229.5	0.642427	0.186112	3.45184	0.00055678	0.0085816	SLIRP
ENSG00000116171	633.042	0.642664	0.155489	4.13317	3.57793e-05	0.000860008	SCP2
ENSG00000116209	996.334	0.644321	0.170139	3.78703	0.000152459	0.00294633	TMEM59
ENSG00000185090	225.628	0.644417	0.201322	3.20093	0.00136984	0.0170132	MANEAL
ENSG00000178980	342.331	0.644987	0.17633	3.65784	0.00025435	0.00456255	SELENOW
ENSG00000105048	250.022	0.646218	0.195213	3.31032	0.000931885	0.012814	TNNT1
ENSG00000196954	489.694	0.646498	0.189423	3.41298	0.000642559	0.00955206	CASP4
ENSG00000012983	209.243	0.649375	0.211239	3.07412	0.00211123	0.0240165	MAP4K5
ENSG00000163960	299.581	0.650091	0.182946	3.55346	0.000380199	0.00628346	UBXN7
ENSG00000174891	938.392	0.652084	0.131484	4.95943	7.07004e-07	2.8544e-05	RSRC1
ENSG00000153363	248.87	0.653577	0.215641	3.03086	0.00243856	0.026878	LINC00467
ENSG00000173575	319.563	0.654279	0.189441	3.45375	0.000552859	0.0085519	CHD2
ENSG00000198830	381.605	0.654686	0.186056	3.51877	0.000433561	0.00701342	HMGN2
ENSG00000174851	255.086	0.656252	0.198259	3.31007	0.000932715	0.012814	YIF1A
ENSG00000168522	249.486	0.656389	0.200504	3.27369	0.00106154	0.0140639	FNTA
ENSG00000100503	218.35	0.657824	0.19292	3.40983	0.000650038	0.00962375	NIN
ENSG00000144895	587.462	0.658233	0.156795	4.19806	2.69214e-05	0.000682166	EIF2A
ENSG00000237187	319.149	0.659245	0.176995	3.72465	0.000195588	0.00364376	NR2F1-AS1
ENSG00000137500	202.192	0.659842	0.232482	2.83826	0.00453607	0.0424989	CCDC90B
ENSG00000204922	259.92	0.660662	0.199913	3.30474	0.000950645	0.0129377	UQCC3
ENSG00000072274	1231.71	0.662623	0.15842	4.18268	2.88087e-05	0.000723663	TFRC
ENSG00000244754	483.683	0.6633	0.157581	4.20928	2.56191e-05	0.000652338	N4BP2L2
ENSG00000172939	162.975	0.665219	0.221236	3.00683	0.00263984	0.0285536	OXSR1
ENSG00000011028	447.94	0.666006	0.15064	4.42117	9.81686e-06	0.000284571	MRC2
ENSG00000114209	335.615	0.666099	0.170409	3.90882	9.27497e-05	0.00191803	PDCD10
ENSG00000174173	315.254	0.667839	0.17923	3.72615	0.000194425	0.00362791	TRMT10C
ENSG00000177383	421.061	0.668168	0.176201	3.79207	0.000149394	0.00290257	MAGEF1
ENSG00000113083	652.934	0.668573	0.169276	3.9496	7.82815e-05	0.00166365	LOX
ENSG00000075975	173.297	0.67077	0.216825	3.09361	0.00197739	0.0228551	MKRN2
ENSG00000079277	192.835	0.670924	0.215043	3.11996	0.00180876	0.0213139	MKNK1
ENSG00000170142	339.368	0.671822	0.183882	3.65355	0.000258638	0.00462232	UBE2E1
ENSG00000101868	229.353	0.673025	0.199562	3.37251	0.000744864	0.0106892	POLA1
ENSG00000142875	159.219	0.675268	0.229741	2.93926	0.00328997	0.033627	PRKACB
ENSG00000103653	160.192	0.675453	0.226147	2.98678	0.00281928	0.0302015	CSK
ENSG00000117226	177.126	0.675654	0.242393	2.78744	0.00531269	0.0475379	GBP3
ENSG00000178741	1698.48	0.676027	0.140841	4.79995	1.58709e-06	5.83839e-05	COX5A
ENSG00000132768	229.654	0.676686	0.193288	3.50092	0.000463649	0.00742556	DPH2
ENSG00000114354	734.466	0.678927	0.141882	4.78514	1.70871e-06	6.23831e-05	TFG
ENSG00000069849	1190.02	0.680944	0.162469	4.19122	2.77462e-05	0.000699373	ATP1B3
ENSG00000066135	186.628	0.681762	0.233715	2.91707	0.0035334	0.0352465	KDM4A
ENSG00000182220	861.695	0.682159	0.133493	5.11008	3.22024e-07	1.46774e-05	ATP6AP2
ENSG00000170876	246.741	0.682547	0.19772	3.45209	0.00055626	0.0085816	TMEM43
ENSG00000175745	3014.41	0.68465	0.159452	4.29376	1.75671e-05	0.000473267	NR2F1
ENSG00000163728	328.226	0.686139	0.196087	3.49916	0.000466724	0.00745832	TTC14
ENSG00000074696	983.641	0.686978	0.135043	5.08712	3.63542e-07	1.62128e-05	HACD3
ENSG00000134153	488.256	0.689147	0.220005	3.13242	0.00173372	0.0205299	EMC7
ENSG00000168268	322.516	0.690878	0.183119	3.77284	0.000161402	0.0030985	NT5DC2
ENSG00000127314	225.08	0.691163	0.209623	3.29717	0.000976629	0.0132049	RAP1B
ENSG00000103769	626.588	0.692019	0.146537	4.72248	2.32992e-06	8.09827e-05	RAB11A
ENSG00000068323	244.868	0.694878	0.199495	3.48317	0.000495505	0.00783189	TFE3
ENSG00000139687	242.077	0.697028	0.194848	3.57729	0.000347171	0.00585785	RB1
ENSG00000188130	344.763	0.697981	0.176209	3.96109	7.46089e-05	0.00159027	MAPK12
ENSG00000177189	176.524	0.699424	0.217532	3.21527	0.00130323	0.0163967	RPS6KA3
ENSG00000128311	144.282	0.699522	0.238384	2.93443	0.00334163	0.0338697	TST
ENSG00000165389	528.457	0.70086	0.221274	3.16738	0.00153819	0.0186409	SPTSSA
ENSG00000186432	393.19	0.701665	0.171128	4.10023	4.12737e-05	0.000972717	KPNA4
ENSG00000073712	140.929	0.702349	0.241027	2.91399	0.00356847	0.0355229	FERMT2
ENSG00000185088	1233.52	0.703266	0.128834	5.45869	4.79666e-08	2.68428e-06	RPS27L
ENSG00000085998	406.433	0.704101	0.172685	4.07737	4.55473e-05	0.00105457	POMGNT1
ENSG00000148334	197.377	0.705345	0.223278	3.15904	0.0015829	0.0190237	PTGES2
ENSG00000118939	239.181	0.706189	0.200153	3.52825	0.000418322	0.00678205	UCHL3
ENSG00000123989	292.167	0.714097	0.200116	3.56841	0.000359152	0.00600409	CHPF
ENSG00000112186	227.66	0.715741	0.253155	2.82729	0.00469443	0.0435881	CAP2
ENSG00000131871	389.167	0.715848	0.168357	4.25196	2.1191e-05	0.00054945	SELENOS
ENSG00000111237	545.525	0.71659	0.148592	4.82252	1.41756e-06	5.26823e-05	VPS29
ENSG00000159592	436.338	0.717225	0.18432	3.8912	9.97496e-05	0.00203837	GPBP1L1
ENSG00000133460	237.628	0.717937	0.226479	3.16999	0.00152445	0.0185364	SLC2A11
ENSG00000166896	152.092	0.718359	0.234124	3.06829	0.0021529	0.0243592	ATP23
ENSG00000123178	162.187	0.718428	0.249582	2.87852	0.00399541	0.0387873	SPRYD7
ENSG00000171867	1706.38	0.722249	0.116337	6.20823	5.3584e-10	4.7647e-08	PRNP
ENSG00000043093	168.713	0.722714	0.243564	2.96724	0.00300482	0.0314896	DCUN1D1
ENSG00000165934	261.737	0.723419	0.198424	3.64582	0.000266539	0.00472276	CPSF2
ENSG00000102226	199.914	0.723902	0.225387	3.21182	0.00131899	0.0165375	USP11
ENSG00000142892	283.106	0.725588	0.202676	3.58003	0.000343553	0.00581712	PIGK
ENSG00000114503	407.848	0.726766	0.16974	4.28163	1.85527e-05	0.000490698	NCBP2
ENSG00000110047	274.098	0.727841	0.199594	3.64661	0.00026572	0.0047154	EHD1
ENSG00000180530	549.314	0.728665	0.177119	4.11398	3.88889e-05	0.000927065	NRIP1
ENSG00000241990	167.393	0.73021	0.227823	3.20516	0.00134988	0.0168086	PRR34-AS1
ENSG00000111897	294.987	0.730865	0.260662	2.80388	0.0050492	0.0458254	SERINC1
ENSG00000162244	1959.18	0.73109	0.13485	5.42149	5.91043e-08	3.25726e-06	RPL29
ENSG00000156113	405.744	0.731134	0.258533	2.82801	0.00468379	0.0435451	KCNMA1
ENSG00000173588	115.407	0.734056	0.256079	2.86652	0.0041501	0.0399413	CEP83
ENSG00000163882	392.316	0.735178	0.180628	4.07013	4.69866e-05	0.00107587	POLR2H
ENSG00000131171	288.694	0.735564	0.194388	3.784	0.000154328	0.00297451	SH3BGRL
ENSG00000246695	141.672	0.736871	0.247109	2.98196	0.00286407	0.0304339	RASSF8-AS1
ENSG00000084093	608.72	0.737819	0.166414	4.43364	9.2654e-06	0.000269664	REST
ENSG00000139278	589.533	0.738893	0.224564	3.29034	0.00100065	0.013454	GLIPR1
ENSG00000174953	582.357	0.739099	0.157662	4.68786	2.76072e-06	9.30903e-05	DHX36
ENSG00000086289	406.573	0.739297	0.175431	4.21417	2.50697e-05	0.000639718	EPDR1
ENSG00000064490	248.685	0.740975	0.201594	3.67558	0.000237312	0.00429413	RFXANK
ENSG00000120686	396.698	0.741767	0.169964	4.36426	1.27552e-05	0.00036179	UFM1
ENSG00000178761	263.679	0.741886	0.213183	3.48004	0.000501337	0.00788111	FAM219B
ENSG00000277443	1491.48	0.742064	0.175986	4.21661	2.48005e-05	0.000634543	MARCKS
ENSG00000158321	144.842	0.742758	0.246608	3.0119	0.0025962	0.0282291	AUTS2
ENSG00000077943	196.039	0.745709	0.212864	3.50322	0.000459676	0.00737006	ITGA8
ENSG00000085274	104.091	0.74718	0.266064	2.80828	0.00498076	0.0454318	MYNN
ENSG00000101474	666.136	0.749413	0.193784	3.86727	0.000110062	0.00219955	APMAP
ENSG00000116906	274.28	0.75077	0.204773	3.66634	0.000246044	0.00443002	GNPAT
ENSG00000178028	130.165	0.753118	0.26807	2.80941	0.00496317	0.0453921	DMAP1
ENSG00000117298	341.607	0.753768	0.24605	3.06347	0.00218785	0.0246968	ECE1
ENSG00000150551	614.745	0.75653	0.192686	3.92622	8.62898e-05	0.00179438	LYPD1
ENSG00000128891	187.04	0.756607	0.217238	3.48284	0.000496118	0.00783304	CCDC32
ENSG00000182195	232.045	0.759202	0.202809	3.74344	0.000181517	0.00342121	LDOC1
ENSG00000184277	153.604	0.759238	0.233862	3.24652	0.00116824	0.0151589	TM2D3
ENSG00000122068	475.898	0.759286	0.160664	4.72591	2.29085e-06	8.00088e-05	FYTTD1
ENSG00000113810	3990.86	0.759346	0.104324	7.27869	3.37067e-13	5.19729e-11	SMC4
ENSG00000041802	282.584	0.761689	0.179768	4.23708	2.2645e-05	0.000584016	LSG1
ENSG00000171862	536.999	0.763033	0.18364	4.15504	3.25224e-05	0.000794907	PTEN
ENSG00000183648	869.139	0.771729	0.174698	4.4175	9.9848e-06	0.000288286	NDUFB1
ENSG00000148444	131.109	0.773785	0.253358	3.05412	0.00225723	0.0253418	COMMD3
ENSG00000141873	108.958	0.7753	0.259843	2.98373	0.00284759	0.0303924	SLC39A3
ENSG00000184220	921.07	0.775622	0.159673	4.85755	1.18845e-06	4.54495e-05	CMSS1
ENSG00000073803	317.383	0.775708	0.185761	4.17583	2.96897e-05	0.000738118	MAP3K13
ENSG00000205302	263.598	0.776043	0.213853	3.62886	0.000284673	0.00498919	SNX2
ENSG00000159479	447.186	0.776581	0.171875	4.51829	6.23406e-06	0.000188636	MED8
ENSG00000013288	114.959	0.777992	0.259447	2.99865	0.00271174	0.0291789	MAN2B2
ENSG00000177614	128.136	0.781665	0.280099	2.79068	0.00525979	0.0472631	PGBD5
ENSG00000117411	466.227	0.786478	0.159381	4.93457	8.03264e-07	3.18973e-05	B4GALT2
ENSG00000165169	108.825	0.786483	0.278101	2.82805	0.00468322	0.0435451	DYNLT3
ENSG00000137815	936.953	0.786911	0.132161	5.95416	2.61407e-09	1.98368e-07	RTF1
ENSG00000102786	256.929	0.786941	0.189214	4.159	3.19638e-05	0.000785225	INTS6
ENSG00000072954	131.185	0.788047	0.265679	2.96616	0.00301539	0.031556	TMEM38A
ENSG00000137812	266.488	0.788541	0.185262	4.25637	2.07777e-05	0.000542616	KNL1
ENSG00000066322	594.946	0.789189	0.159503	4.9478	7.50558e-07	3.01346e-05	ELOVL1
ENSG00000101150	781.89	0.790951	0.137568	5.74952	8.94956e-09	6.06144e-07	TPD52L2
ENSG00000117385	160.031	0.791333	0.225125	3.51509	0.00043961	0.00709544	P3H1
ENSG00000233276	1077.39	0.791642	0.183181	4.32164	1.54876e-05	0.000425146	GPX1
ENSG00000119801	255.518	0.792488	0.22022	3.59862	0.000319912	0.00548086	YPEL5
ENSG00000137834	101.491	0.794054	0.273727	2.9009	0.00372098	0.0367134	SMAD6
ENSG00000171617	177.097	0.796748	0.270916	2.94094	0.00327221	0.0335413	ENC1
ENSG00000168827	268.158	0.798771	0.186333	4.28679	1.81275e-05	0.000482091	GFM1
ENSG00000182240	271.829	0.799954	0.20613	3.88083	0.000104101	0.00210437	BACE2
ENSG00000149177	387.896	0.801312	0.172954	4.63309	3.60256e-06	0.000117868	PTPRJ
ENSG00000070214	289.28	0.80132	0.199633	4.01396	5.97074e-05	0.0013132	SLC44A1
ENSG00000140455	170.362	0.802488	0.253122	3.17036	0.00152248	0.018528	USP3
ENSG00000079805	296.206	0.807404	0.185631	4.3495	1.36448e-05	0.000381055	DNM2
ENSG00000197429	138.913	0.80864	0.269099	3.00499	0.00265586	0.0287054	IPP
ENSG00000143153	1161.49	0.809377	0.195704	4.13572	3.53844e-05	0.000851929	ATP1B1
ENSG00000136111	136.885	0.809583	0.272334	2.97276	0.00295136	0.0311106	TBC1D4
ENSG00000117419	177.716	0.809958	0.251556	3.21979	0.00128284	0.0162388	ERI3
ENSG00000152952	1346.75	0.80997	0.163438	4.95582	7.20266e-07	2.89987e-05	PLOD2
ENSG00000166949	838.18	0.812258	0.15539	5.22721	1.7209e-07	8.42659e-06	SMAD3
ENSG00000064652	107.108	0.813936	0.270296	3.01127	0.00260154	0.0282659	SNX24
ENSG00000184831	133.343	0.81493	0.261912	3.11147	0.00186158	0.0217245	APOO
ENSG00000126522	92.7012	0.817168	0.287071	2.84657	0.00441931	0.0416743	ASL
ENSG00000186448	96.8104	0.817865	0.293822	2.78354	0.00537691	0.0479883	ZNF197
ENSG00000115363	169.266	0.818527	0.241299	3.39217	0.000693413	0.0100705	EVA1A
ENSG00000142669	713.135	0.822224	0.155813	5.277	1.31316e-07	6.65487e-06	SH3BGRL3
ENSG00000231607	223.187	0.824437	0.224295	3.67568	0.000237221	0.00429413	DLEU2
ENSG00000137936	213.486	0.824529	0.2657	3.10323	0.0019142	0.022231	BCAR3
ENSG00000237493	113.05	0.825845	0.293275	2.81594	0.0048634	0.0447273	AC034102.1
ENSG00000102225	184.667	0.827087	0.215057	3.8459	0.00012011	0.00237913	CDK16
ENSG00000101346	323.271	0.82762	0.175567	4.71399	2.42915e-06	8.34314e-05	POFUT1
ENSG00000136518	180.14	0.829154	0.245318	3.37992	0.000725074	0.0104396	ACTL6A
ENSG00000181061	480.013	0.829512	0.159085	5.21428	1.84528e-07	8.94496e-06	HIGD1A
ENSG00000145431	133.62	0.830764	0.281773	2.94834	0.00319486	0.0331232	PDGFC
ENSG00000101417	143.428	0.831638	0.243926	3.40939	0.000651085	0.00962942	PXMP4
ENSG00000198836	296.404	0.831687	0.194665	4.2724	1.9338e-05	0.000508684	OPA1
ENSG00000114331	383.309	0.832926	0.176603	4.71637	2.40085e-06	8.26554e-05	ACAP2
ENSG00000058063	106.372	0.833152	0.295194	2.82239	0.00476677	0.0440904	ATP11B
ENSG00000197296	166.741	0.834963	0.225248	3.70685	0.00020985	0.00387955	FITM2
ENSG00000107104	225.155	0.840079	0.198217	4.23818	2.25338e-05	0.000582184	KANK1
ENSG00000127870	127.925	0.841413	0.300498	2.80006	0.00510934	0.0462842	RNF6
ENSG00000103932	111.172	0.842938	0.29216	2.8852	0.00391167	0.038179	RPAP1
ENSG00000151090	112.507	0.842991	0.266743	3.16031	0.001576	0.0189565	THRB
ENSG00000159167	1100.17	0.84367	0.158006	5.33948	9.32151e-08	4.96713e-06	STC1
ENSG00000180304	248.066	0.844737	0.200346	4.2164	2.48231e-05	0.000634543	OAZ2
ENSG00000101463	154.469	0.848435	0.276148	3.07239	0.00212349	0.0240828	SYNDIG1
ENSG00000168273	429.394	0.850855	0.161307	5.27477	1.3292e-07	6.7127e-06	SMIM4
ENSG00000136156	1304.65	0.852319	0.180543	4.72088	2.34827e-06	8.14256e-05	ITM2B
ENSG00000161267	103.824	0.852579	0.303848	2.80594	0.00501702	0.0456269	BDH1
ENSG00000182117	322.765	0.859198	0.234285	3.66732	0.000245105	0.0044186	NOP10
ENSG00000180776	167.703	0.864505	0.251152	3.44216	0.000577084	0.00877677	ZDHHC20
ENSG00000167925	141.11	0.865531	0.247879	3.49175	0.000479871	0.00761802	GHDC
ENSG00000107020	149.368	0.866221	0.276161	3.13665	0.0017089	0.0202525	PLGRKT
ENSG00000005469	612.468	0.866786	0.149456	5.7996	6.64728e-09	4.63201e-07	CROT
ENSG00000144724	223.397	0.872677	0.230943	3.77875	0.000157615	0.00303383	PTPRG
ENSG00000166887	110.083	0.873294	0.273808	3.18944	0.00142548	0.0175689	VPS39
ENSG00000197183	177.207	0.87729	0.221661	3.9578	7.56445e-05	0.00160997	NOL4L
ENSG00000124107	1949.19	0.879455	0.169638	5.18431	2.16813e-07	1.02361e-05	SLPI
ENSG00000196781	68.5865	0.883664	0.307945	2.86955	0.00411061	0.0397195	TLE1
ENSG00000167380	114.316	0.88374	0.27044	3.26778	0.00108394	0.0142553	ZNF226
ENSG00000149218	122.177	0.883864	0.276351	3.19834	0.00138222	0.0171523	ENDOD1
ENSG00000185798	103.272	0.885484	0.29669	2.98454	0.00284005	0.0303567	WDR53
ENSG00000128908	136.95	0.886532	0.250891	3.53354	0.000410036	0.00669264	INO80
ENSG00000145675	188.463	0.893066	0.231396	3.85948	0.000113631	0.00225921	PIK3R1
ENSG00000243279	294.118	0.89577	0.184971	4.84276	1.28049e-06	4.85849e-05	PRAF2
ENSG00000119917	154.059	0.896928	0.237935	3.76964	0.000163482	0.00313148	IFIT3
ENSG00000104812	140.565	0.897576	0.28206	3.18222	0.00146151	0.0179419	GYS1
ENSG00000137801	1220.61	0.897733	0.214926	4.17693	2.95471e-05	0.000735833	THBS1
ENSG00000136521	529.029	0.900086	0.153357	5.86923	4.37836e-09	3.173e-07	NDUFB5
ENSG00000162694	203.058	0.900735	0.221269	4.07076	4.68598e-05	0.00107466	EXTL2
ENSG00000138434	663.716	0.901525	0.155158	5.81036	6.23371e-09	4.38599e-07	SSFA2
ENSG00000117620	97.7351	0.903794	0.273665	3.30255	0.000958084	0.0130267	SLC35A3
ENSG00000116670	93.6983	0.908352	0.325268	2.79263	0.00522822	0.0470465	MAD2L2
ENSG00000250479	1059.36	0.908802	0.13922	6.52783	6.67274e-11	7.00831e-09	CHCHD10
ENSG00000106524	103.831	0.910897	0.281265	3.23858	0.00120127	0.0154629	ANKMY2
ENSG00000127125	296.806	0.923115	0.194128	4.7552	1.98253e-06	7.07755e-05	PPCS
ENSG00000105518	233.813	0.928027	0.259853	3.57136	0.000355135	0.00595067	TMEM205
ENSG00000163961	285.179	0.929556	0.182501	5.09344	3.51632e-07	1.57788e-05	RNF168
ENSG00000068400	227.67	0.93038	0.228424	4.07304	4.64031e-05	0.00106926	GRIPAP1
ENSG00000114127	245.254	0.931686	0.19593	4.7552	1.98254e-06	7.07755e-05	XRN1
ENSG00000164291	71.25	0.934052	0.328766	2.84109	0.00449599	0.0422874	ARSK
ENSG00000247556	472.537	0.935222	0.164784	5.67545	1.38325e-08	8.95038e-07	OIP5-AS1
ENSG00000175054	204.803	0.937722	0.224411	4.1786	2.93315e-05	0.000732984	ATR
ENSG00000073169	113.465	0.938675	0.259319	3.61976	0.000294872	0.00512454	SELENOO
ENSG00000105404	128.304	0.94185	0.256578	3.67081	0.000241785	0.00436418	RABAC1
ENSG00000136522	570.072	0.941928	0.19467	4.83858	1.3077e-06	4.92308e-05	MRPL47
ENSG00000147416	316.234	0.945402	0.184285	5.1301	2.89584e-07	1.3367e-05	ATP6V1B2
ENSG00000186866	224.198	0.946529	0.209007	4.5287	5.93488e-06	0.000181375	POFUT2
ENSG00000138468	74.3917	0.947968	0.313368	3.02509	0.00248557	0.0272099	SENP7
ENSG00000114353	421.137	0.948299	0.207455	4.5711	4.85174e-06	0.000151228	GNAI2
ENSG00000245526	184.302	0.949577	0.236438	4.01618	5.9148e-05	0.00130486	LINC00461
ENSG00000168386	210.977	0.951666	0.239482	3.97386	7.07175e-05	0.0015252	FILIP1L
ENSG00000139318	191.396	0.953483	0.315564	3.02152	0.00251511	0.027471	DUSP6
ENSG00000066382	73.9242	0.957653	0.322091	2.97323	0.0029468	0.0310851	MPPED2
ENSG00000130755	119.761	0.958144	0.272189	3.52014	0.000431314	0.00698488	GMFG
ENSG00000118855	451.981	0.959365	0.183007	5.24223	1.58648e-07	7.90189e-06	MFSD1
ENSG00000165410	148.113	0.961934	0.230658	4.17038	3.04091e-05	0.00075085	CFL2
ENSG00000196507	163.558	0.962899	0.239217	4.02521	5.69256e-05	0.00126935	TCEAL3
ENSG00000092445	84.8572	0.966044	0.314271	3.07392	0.00211267	0.0240165	TYRO3
ENSG00000196998	187.77	0.970118	0.233868	4.14815	3.35178e-05	0.000816484	WDR45
ENSG00000088356	169.393	0.974645	0.222501	4.38041	1.18457e-05	0.000337974	PDRG1
ENSG00000144848	750.621	0.978623	0.188823	5.18276	2.18623e-07	1.02881e-05	ATG3
ENSG00000112769	643.001	0.984484	0.171514	5.73996	9.46999e-09	6.32525e-07	LAMA4
ENSG00000081803	94.7784	0.986901	0.347151	2.84286	0.00447112	0.0421082	CADPS2
ENSG00000091986	1071.77	0.9936	0.165446	6.00559	1.90642e-09	1.46977e-07	CCDC80
ENSG00000073792	423.224	1.0011	0.165211	6.05954	1.36513e-09	1.08715e-07	IGF2BP2
ENSG00000120742	991.102	1.00247	0.138428	7.24183	4.4267e-13	6.68339e-11	SERP1
ENSG00000174516	120.303	1.00308	0.28978	3.46153	0.000537121	0.00834568	PELI3
ENSG00000001626	82.3661	1.00438	0.328712	3.05548	0.00224699	0.0252856	CFTR
ENSG00000173905	689.96	1.00528	0.142907	7.03446	2.00027e-12	2.68444e-10	GOLIM4
ENSG00000256053	137.497	1.00628	0.282351	3.56394	0.000365323	0.0060932	APOPT1
ENSG00000105974	1685.06	1.00652	0.341279	2.94925	0.00318544	0.0330684	CAV1
ENSG00000070087	2098.92	1.00741	0.119158	8.45438	2.80568e-17	7.13431e-15	PFN2
ENSG00000165175	144.325	1.00765	0.268385	3.7545	0.000173686	0.00329073	MID1IP1
ENSG00000106484	155.536	1.01616	0.298568	3.40344	0.000665423	0.00980147	MEST
ENSG00000137970	175.622	1.01955	0.24961	4.08458	4.41572e-05	0.00103062	RPL7P9
ENSG00000137806	92.9564	1.02803	0.302697	3.39623	0.000683219	0.00997238	NDUFAF1
ENSG00000130159	278.1	1.02937	0.1909	5.39218	6.96069e-08	3.77859e-06	ECSIT
ENSG00000173706	372.921	1.03026	0.166819	6.17589	6.57913e-10	5.71006e-08	HEG1
ENSG00000250722	209.286	1.03102	0.207496	4.96886	6.73469e-07	2.75742e-05	SELENOP
ENSG00000124191	92.1287	1.03913	0.276089	3.76374	0.000167393	0.00318398	TOX2
ENSG00000166292	102.453	1.04563	0.320029	3.26731	0.00108574	0.0142553	TMEM100
ENSG00000119640	120.86	1.05012	0.278894	3.7653	0.000166352	0.00317177	ACYP1
ENSG00000123689	183.254	1.05025	0.295206	3.55769	0.000374137	0.00621161	G0S2
ENSG00000174007	104.584	1.05157	0.306734	3.42829	0.000607388	0.00913119	CEP19
ENSG00000075420	394.295	1.05198	0.168362	6.24832	4.1489e-10	3.73504e-08	FNDC3B
ENSG00000164056	91.6626	1.05466	0.344151	3.06454	0.00218004	0.0246278	SPRY1
ENSG00000154188	827.263	1.05511	0.213916	4.93236	8.12439e-07	3.21735e-05	ANGPT1
ENSG00000129515	172.557	1.06088	0.253875	4.17877	2.93085e-05	0.000732984	SNX6
ENSG00000101473	153.072	1.06184	0.244285	4.3467	1.38202e-05	0.000383024	ACOT8
ENSG00000054148	132.703	1.06458	0.288372	3.69167	0.000222785	0.00408224	PHPT1
ENSG00000178053	121.701	1.06751	0.346589	3.08006	0.00206962	0.0236756	MLF1
ENSG00000134146	48.8158	1.06856	0.385124	2.77459	0.00552718	0.0489975	DPH6
ENSG00000133106	63.0482	1.06931	0.351673	3.04065	0.00236071	0.0262796	EPSTI1
ENSG00000115461	15752.6	1.0748	0.188621	5.6982	1.21076e-08	7.90483e-07	IGFBP5
ENSG00000163867	51.1139	1.07564	0.387037	2.77917	0.00544983	0.0484702	ZMYM6
ENSG00000158292	184.26	1.07699	0.24065	4.47534	7.6289e-06	0.000226585	GPR153
ENSG00000175544	69.9663	1.0809	0.340334	3.17601	0.00149318	0.0182326	CABP4
ENSG00000188641	115.026	1.08193	0.298947	3.61914	0.00029558	0.0051307	DPYD
ENSG00000103657	163.218	1.08247	0.236728	4.57263	4.8164e-06	0.000150775	HERC1
ENSG00000150687	1327.22	1.0906	0.355852	3.06475	0.00217849	0.0246278	PRSS23
ENSG00000146674	889.795	1.09183	0.194231	5.62131	1.89518e-08	1.17891e-06	IGFBP3
ENSG00000075223	1048.92	1.09371	0.152147	7.18849	6.55099e-13	9.59092e-11	SEMA3C
ENSG00000139289	2620.82	1.09476	0.180501	6.06513	1.31844e-09	1.06164e-07	PHLDA1
ENSG00000107485	79.6451	1.09614	0.295426	3.71038	0.00020695	0.00383083	GATA3
ENSG00000284753	150.745	1.10012	0.230644	4.76977	1.84437e-06	6.6664e-05	EEF1AKMT4
ENSG00000129355	85.2257	1.10472	0.345722	3.1954	0.00139639	0.0172838	CDKN2D
ENSG00000168679	159.174	1.1056	0.269146	4.1078	3.99454e-05	0.00095058	SLC16A4
ENSG00000137824	155.327	1.11573	0.237276	4.70227	2.57288e-06	8.79513e-05	RMDN3
ENSG00000122033	378.016	1.11848	0.269383	4.15199	3.29598e-05	0.000804241	MTIF3
ENSG00000122861	586.889	1.12191	0.216283	5.18724	2.13438e-07	1.01429e-05	PLAU
ENSG00000104332	94.9335	1.1234	0.317575	3.53742	0.000404057	0.00662489	SFRP1
ENSG00000116285	403.505	1.12443	0.224307	5.0129	5.36163e-07	2.25251e-05	ERRFI1
ENSG00000136141	78.5403	1.12807	0.37543	3.00475	0.00265799	0.028707	LRCH1
ENSG00000245556	71.7409	1.12952	0.34318	3.29134	0.00099711	0.0134189	SCAMP1-AS1
ENSG00000106991	312.298	1.13264	0.199104	5.68867	1.28032e-08	8.32148e-07	ENG
ENSG00000146776	53.7644	1.13286	0.379776	2.98298	0.00285456	0.0304221	ATXN7L1
ENSG00000136816	94.0054	1.13846	0.292838	3.8877	0.0001012	0.00205434	TOR1B
ENSG00000170382	125.665	1.13951	0.274771	4.14712	3.36687e-05	0.000818783	LRRN2
ENSG00000115738	114.909	1.14101	0.265258	4.30153	1.69623e-05	0.000458677	ID2
ENSG00000114125	634.758	1.1431	0.147741	7.73723	1.01605e-14	2.07417e-12	RNF7
ENSG00000100564	79.5473	1.14499	0.309909	3.69462	0.00022022	0.00404546	PIGH
ENSG00000167703	44.0124	1.14629	0.413355	2.77314	0.00555174	0.0490952	SLC43A2
ENSG00000114698	93.2884	1.14674	0.320381	3.5793	0.000344514	0.00582658	PLSCR4
ENSG00000123472	341.338	1.1468	0.19047	6.02091	1.73444e-09	1.36625e-07	ATPAF1
ENSG00000188549	54.7885	1.14962	0.410757	2.79878	0.00512957	0.0463805	CCDC9B
ENSG00000171606	46.0661	1.152	0.410562	2.80592	0.00501736	0.0456269	ZNF274
ENSG00000071794	393.369	1.15396	0.186839	6.17621	6.56587e-10	5.71006e-08	HLTF
ENSG00000184887	91.3511	1.15731	0.293233	3.94673	7.92244e-05	0.00168123	BTBD6
ENSG00000169855	118.867	1.15768	0.285364	4.05684	4.97412e-05	0.00113001	ROBO1
ENSG00000162654	125.024	1.15833	0.304277	3.80683	0.000140761	0.00275702	GBP4
ENSG00000173482	145.802	1.16612	0.250017	4.66416	3.09878e-06	0.000102543	PTPRM
ENSG00000166140	99.3348	1.16717	0.287741	4.05631	4.98537e-05	0.0011308	ZFYVE19
ENSG00000145022	172.253	1.17155	0.229676	5.10086	3.38114e-07	1.52667e-05	TCTA
ENSG00000088826	133.864	1.17199	0.254476	4.60551	4.11465e-06	0.000132528	SMOX
ENSG00000149761	184.695	1.17749	0.225296	5.22642	1.72823e-07	8.434e-06	NUDT22
ENSG00000198682	243.637	1.17905	0.22108	5.33314	9.65301e-08	5.12493e-06	PAPSS2
ENSG00000114023	114.559	1.18055	0.285431	4.13604	3.53357e-05	0.000851929	FAM162A
ENSG00000100196	200.031	1.18085	0.223191	5.29078	1.21797e-07	6.28231e-06	KDELR3
ENSG00000196083	69.7039	1.18499	0.404302	2.93095	0.00337929	0.0341558	IL1RAP
ENSG00000171246	2306.93	1.18567	0.158579	7.47679	7.61583e-14	1.28353e-11	NPTX1
ENSG00000169105	61.6519	1.18663	0.36152	3.28235	0.00102947	0.0137269	CHST14
ENSG00000125841	143.099	1.18977	0.257053	4.62851	3.68312e-06	0.000120232	NRSN2
ENSG00000156976	518.445	1.20046	0.152828	7.85497	3.99861e-15	8.65013e-13	EIF4A2
ENSG00000138587	163.773	1.2027	0.23723	5.06975	3.98331e-07	1.74952e-05	MNS1
ENSG00000121653	68.5181	1.20275	0.337585	3.56281	0.000366909	0.00611262	MAPK8IP1
ENSG00000187446	466.557	1.20294	0.192639	6.24455	4.25012e-10	3.80255e-08	CHP1
ENSG00000121879	227.647	1.20704	0.210595	5.73158	9.9497e-09	6.61518e-07	PIK3CA
ENSG00000144827	119.974	1.21732	0.257707	4.72367	2.3163e-06	8.0703e-05	ABHD10
ENSG00000117020	110.564	1.2249	0.298641	4.10158	4.10346e-05	0.000971822	AKT3
ENSG00000145016	63.7183	1.23323	0.361013	3.41602	0.000635441	0.00945594	RUBCN
ENSG00000130558	365.513	1.23409	0.17088	7.22194	5.12518e-13	7.65819e-11	OLFM1
ENSG00000136153	105.106	1.23738	0.318015	3.89095	9.98511e-05	0.00203837	LMO7
ENSG00000128596	42.1542	1.24219	0.439422	2.82688	0.00470046	0.0436162	CCDC136
ENSG00000115232	77.3171	1.24499	0.360693	3.45166	0.000557147	0.0085816	ITGA4
ENSG00000174939	141.38	1.24526	0.281734	4.41997	9.87141e-06	0.000285581	ASPHD1
ENSG00000121350	53.7871	1.24889	0.371126	3.36514	0.000765043	0.0109128	PYROXD1
ENSG00000139410	49.5527	1.24965	0.381859	3.27254	0.00106586	0.0140765	SDSL
ENSG00000198843	365.545	1.25066	0.17531	7.13395	9.75273e-13	1.37239e-10	SELENOT
ENSG00000184500	57.1519	1.25221	0.443104	2.82601	0.00471322	0.0436508	PROS1
ENSG00000275180	94.0479	1.25305	0.280343	4.4697	7.83312e-06	0.000232174	AC048341.2
ENSG00000099994	93.7993	1.25322	0.286291	4.37743	1.20087e-05	0.000341952	SUSD2
ENSG00000071575	300.568	1.25483	0.192443	6.52053	7.00581e-11	7.3052e-09	TRIB2
ENSG00000065923	85.0696	1.27083	0.320572	3.96425	7.36279e-05	0.00157167	SLC9A7
ENSG00000123094	337.644	1.27585	0.200856	6.35206	2.12454e-10	2.05287e-08	RASSF8
ENSG00000104863	37.8057	1.27671	0.447911	2.85037	0.00436685	0.0413341	LIN7B
ENSG00000101665	42.8504	1.27744	0.39031	3.27289	0.00106455	0.0140765	SMAD7
ENSG00000178802	228.533	1.28097	0.210977	6.07161	1.26636e-09	1.03116e-07	MPI
ENSG00000103888	34.6591	1.29495	0.456621	2.83595	0.00456902	0.0427799	CEMIP
ENSG00000129473	85.0952	1.29859	0.30853	4.20897	2.56543e-05	0.000652338	BCL2L2
ENSG00000242574	81.166	1.30107	0.327818	3.96889	7.22076e-05	0.00155048	HLA-DMB
ENSG00000169251	307.577	1.30313	0.191497	6.80498	1.01061e-11	1.19087e-09	NMD3
ENSG00000140564	130.521	1.30934	0.27464	4.76748	1.86544e-06	6.72581e-05	FURIN
ENSG00000167202	57.6786	1.31454	0.363123	3.62009	0.000294499	0.00512422	TBC1D2B
ENSG00000138613	70.3501	1.31692	0.380415	3.46181	0.000536564	0.00834568	APH1B
ENSG00000163513	321.397	1.32176	0.176932	7.47047	7.99109e-14	1.3313e-11	TGFBR2
ENSG00000196517	55.163	1.3248	0.407502	3.25104	0.00114984	0.0149335	SLC6A9
ENSG00000164077	62.4782	1.33019	0.380669	3.49435	0.000475214	0.00756895	MON1A
ENSG00000237550	202.086	1.33303	0.327255	4.07337	4.63369e-05	0.00106926	RPL9P9
ENSG00000156642	359.646	1.33602	0.210831	6.33693	2.34392e-10	2.24985e-08	NPTN
ENSG00000125968	2359.85	1.3368	0.192117	6.95828	3.44441e-12	4.37923e-10	ID1
ENSG00000150556	71.0394	1.34546	0.335047	4.01575	5.92583e-05	0.0013053	LYPD6B
ENSG00000140320	40.8108	1.35096	0.427229	3.16214	0.00156612	0.0188532	BAHD1
ENSG00000164292	2038.78	1.35118	0.132388	10.2063	1.85906e-24	8.16524e-22	RHOBTB3
ENSG00000137809	197.866	1.35182	0.228873	5.90641	3.49643e-09	2.59883e-07	ITGA11
ENSG00000168779	214.959	1.35467	0.228914	5.91783	3.26226e-09	2.44991e-07	SHOX2
ENSG00000156475	152.794	1.35906	0.339778	3.99984	6.33854e-05	0.00138568	PPP2R2B
ENSG00000136603	208.153	1.3649	0.205699	6.63542	3.2358e-11	3.66404e-09	SKIL
ENSG00000176641	101.143	1.36718	0.274227	4.98559	6.17744e-07	2.55817e-05	RNF152
ENSG00000106089	39.2608	1.37158	0.492121	2.78709	0.00531835	0.0475535	STX1A
ENSG00000247095	67.4165	1.37604	0.394339	3.48949	0.00048394	0.0076742	MIR210HG
ENSG00000162496	66.065	1.38347	0.378651	3.6537	0.000258491	0.00462232	DHRS3
ENSG00000169169	208.697	1.38548	0.225204	6.15209	7.64696e-10	6.59732e-08	CPT1C
ENSG00000166206	317.048	1.3901	0.186999	7.43373	1.05579e-13	1.68161e-11	GABRB3
ENSG00000146859	38.1724	1.39414	0.471799	2.95495	0.00312715	0.0325377	TMEM140
ENSG00000149948	63.3243	1.40154	0.384592	3.64422	0.000268202	0.00474064	HMGA2
ENSG00000047634	245.847	1.40304	0.215558	6.50886	7.57257e-11	7.83111e-09	SCML1
ENSG00000166681	556.166	1.40718	0.162287	8.67093	4.28605e-18	1.21808e-15	BEX3
ENSG00000129353	122.485	1.41343	0.267553	5.28282	1.27209e-07	6.5151e-06	SLC44A2
ENSG00000177707	199.117	1.42042	0.229066	6.20091	5.61392e-10	4.96147e-08	NECTIN3
ENSG00000168243	63.4013	1.42058	0.379684	3.74148	0.000182941	0.00344356	GNG4
ENSG00000104290	52.1239	1.42973	0.386632	3.69791	0.000217378	0.00400341	FZD3
ENSG00000137558	57.0765	1.43	0.447802	3.19337	0.00140623	0.0173611	PI15
ENSG00000162840	52.287	1.43695	0.416572	3.44945	0.000561723	0.00862458	MT2P1
ENSG00000168874	58.3595	1.44067	0.370387	3.88964	0.000100392	0.00204653	ATOH8
ENSG00000067840	53.7223	1.44276	0.369579	3.90379	9.46961e-05	0.00194684	PDZD4
ENSG00000057019	777.669	1.44311	0.145745	9.90155	4.0987e-23	1.56333e-20	DCBLD2
ENSG00000161203	1564.24	1.46905	0.194721	7.54437	4.54472e-14	7.93628e-12	AP2M1
ENSG00000153904	87.1435	1.47351	0.308876	4.77056	1.83718e-06	6.65702e-05	DDAH1
ENSG00000041353	65.2906	1.48045	0.451472	3.27917	0.00104114	0.0138443	RAB27B
ENSG00000120675	203.727	1.48423	0.24528	6.05115	1.43816e-09	1.13906e-07	DNAJC15
ENSG00000137752	211.794	1.49225	0.26067	5.72466	1.03643e-08	6.8282e-07	CASP1
ENSG00000150636	213.933	1.49792	0.246518	6.07631	1.22983e-09	1.01279e-07	CCDC102B
ENSG00000115267	288.251	1.51786	0.220921	6.87057	6.39456e-12	7.65973e-10	IFIH1
ENSG00000166128	290.973	1.53531	0.206226	7.44478	9.71036e-14	1.5638e-11	RAB8B
ENSG00000118515	104.44	1.53593	0.385094	3.98846	6.65034e-05	0.00144513	SGK1
ENSG00000105290	204.712	1.54428	0.252477	6.11652	9.56387e-10	8.01264e-08	APLP1
ENSG00000204397	277.757	1.55033	0.198382	7.81488	5.50139e-15	1.16967e-12	CARD16
ENSG00000144959	111.205	1.55527	0.343868	4.52286	6.10096e-06	0.000185382	NCEH1
ENSG00000161149	31.8143	1.56543	0.488839	3.20234	0.00136317	0.016945	TUBA3FP
ENSG00000125772	201.791	1.5694	0.241229	6.50584	7.7263e-11	7.83111e-09	GPCPD1
ENSG00000172667	273.962	1.57317	0.214608	7.33043	2.2941e-13	3.61421e-11	ZMAT3
ENSG00000163590	88.7524	1.57416	0.32881	4.78743	1.68929e-06	6.18296e-05	PPM1L
ENSG00000198910	208.436	1.57845	0.236922	6.66232	2.69545e-11	3.10062e-09	L1CAM
ENSG00000197457	1275.03	1.58463	0.13186	12.0175	2.87444e-33	1.98391e-30	STMN3
ENSG00000083844	68.2844	1.58512	0.402119	3.94191	8.08358e-05	0.00170792	ZNF264
ENSG00000073756	63.0326	1.58754	0.449623	3.53082	0.000414277	0.00673909	PTGS2
ENSG00000115844	33.9095	1.59236	0.564521	2.82073	0.00479149	0.0442625	DLX2
ENSG00000137941	63.5883	1.60163	0.395554	4.04907	5.14222e-05	0.00116092	TTLL7
ENSG00000168917	60.8304	1.62992	0.380179	4.28725	1.80898e-05	0.000481974	SLC35G2
ENSG00000134363	47.6415	1.63275	0.510675	3.19725	0.00138747	0.017194	FST
ENSG00000134138	241.639	1.64201	0.215725	7.61158	2.70773e-14	5.16393e-12	MEIS2
ENSG00000280734	31.9835	1.65426	0.52042	3.17871	0.00147934	0.0180789	LINC01232
ENSG00000185386	131.014	1.67297	0.260279	6.42761	1.29625e-10	1.29571e-08	MAPK11
ENSG00000138741	21.6519	1.69186	0.592204	2.85689	0.00427816	0.0407677	TRPC3
ENSG00000118922	39.5259	1.69471	0.458926	3.69277	0.000221821	0.00406971	KLF12
ENSG00000237950	25.6386	1.70289	0.572644	2.97373	0.00294203	0.0310574	AL357079.1
ENSG00000080031	44.818	1.7039	0.470271	3.62322	0.000290956	0.00508086	PTPRH
ENSG00000121989	88.3439	1.72094	0.315388	5.45657	4.85425e-08	2.70606e-06	ACVR2A
ENSG00000105497	44.3798	1.73679	0.39927	4.34992	1.36189e-05	0.000381055	ZNF175
ENSG00000113763	28.3513	1.73929	0.572875	3.03606	0.00239688	0.0265396	UNC5A
ENSG00000100504	125.49	1.74563	0.267315	6.53024	6.56648e-11	6.94704e-09	PYGL
ENSG00000176697	193.693	1.75096	0.278655	6.28362	3.30768e-10	3.093e-08	BDNF
ENSG00000139364	182.288	1.75643	0.339081	5.17998	2.21912e-07	1.0409e-05	TMEM132B
ENSG00000171316	76.7416	1.76325	0.342501	5.14816	2.63059e-07	1.22204e-05	CHD7
ENSG00000121858	118.8	1.79004	0.280188	6.38869	1.67313e-10	1.62754e-08	TNFSF10
ENSG00000143995	134.156	1.80172	0.288273	6.25004	4.10343e-10	3.71719e-08	MEIS1
ENSG00000127124	44.8611	1.81645	0.453711	4.00355	6.24003e-05	0.00136621	HIVEP3
ENSG00000180875	49.8359	1.82904	0.627415	2.9152	0.00355458	0.035409	GREM2
ENSG00000145247	78.6434	1.83923	0.362894	5.06824	4.0151e-07	1.75286e-05	OCIAD2
ENSG00000143867	29.8856	1.84762	0.568192	3.25175	0.00114698	0.0149196	OSR1
ENSG00000041982	56.2974	1.85413	0.470512	3.94067	8.12554e-05	0.0017118	TNC
ENSG00000081177	33.1298	1.85454	0.518799	3.57467	0.000350668	0.00589627	EXD2
ENSG00000235609	29.2629	1.86056	0.54458	3.41651	0.000634297	0.00945008	AF127577.4
ENSG00000105520	68.1907	1.88907	0.37288	5.06618	4.05885e-07	1.76663e-05	PLPPR2
ENSG00000169554	17.9679	1.89629	0.665647	2.8488	0.00438849	0.0414377	ZEB2
ENSG00000178075	17.866	1.90659	0.668995	2.84994	0.00437281	0.0413434	GRAMD1C
ENSG00000165449	18.6402	1.91096	0.676297	2.82563	0.00471879	0.0436744	SLC16A9
ENSG00000070759	15.9083	1.92413	0.677364	2.84062	0.00450259	0.0423048	TESK2
ENSG00000175264	25.0134	1.93983	0.568495	3.41222	0.000644366	0.00956035	CHST1
ENSG00000158966	49.9263	1.95606	0.459607	4.25593	2.0818e-05	0.00054269	CACHD1
ENSG00000111728	35.7905	1.96364	0.52737	3.72346	0.000196511	0.00365627	ST8SIA1
ENSG00000107105	76.1829	1.97179	0.347767	5.66984	1.42927e-08	9.12593e-07	ELAVL2
ENSG00000111885	29.0919	1.97633	0.613026	3.22389	0.00126461	0.0160643	MAN1A1
ENSG00000117318	1199.74	1.98262	0.179445	11.0486	2.22625e-28	1.11267e-25	ID3
ENSG00000140323	134.554	1.98593	0.278924	7.11998	1.07943e-12	1.50435e-10	DISP2
ENSG00000135363	34.0049	2.00615	0.532736	3.76575	0.000166049	0.0031709	LMO2
ENSG00000163617	18.1429	2.02168	0.701185	2.88324	0.00393609	0.0382998	CCDC191
ENSG00000165475	28.7612	2.04835	0.697072	2.93851	0.00329792	0.0336287	CRYL1
ENSG00000244405	157.162	2.0508	0.286815	7.15025	8.66176e-13	1.25544e-10	ETV5
ENSG00000188760	77.8188	2.08083	0.355005	5.86142	4.5893e-09	3.29293e-07	TMEM198
ENSG00000238197	19.3603	2.10459	0.737332	2.85433	0.00431274	0.0410163	PAXBP1-AS1
ENSG00000013297	36.4262	2.10574	0.629446	3.34539	0.000821661	0.0115511	CLDN11
ENSG00000171931	33.884	2.12287	0.490648	4.32667	1.51383e-05	0.000416345	FBXW10
ENSG00000187123	21.7246	2.13061	0.570846	3.73237	0.00018969	0.00355215	LYPD6
ENSG00000150907	14.7094	2.13707	0.759083	2.81533	0.00487273	0.0447562	FOXO1
ENSG00000125378	94.3138	2.15877	0.343847	6.2783	3.42303e-10	3.18035e-08	BMP4
ENSG00000171408	20.3033	2.18433	0.735797	2.96867	0.00299096	0.031383	PDE7B
ENSG00000171873	72.7687	2.1967	0.387129	5.67432	1.39237e-08	8.96931e-07	ADRA1D
ENSG00000162078	25.7125	2.23088	0.672966	3.315	0.000916443	0.0126867	ZG16B
ENSG00000198947	14.1998	2.23659	0.696304	3.21209	0.00131773	0.016536	DMD
ENSG00000176490	15.9553	2.23788	0.719877	3.1087	0.00187911	0.0219113	DIRAS1
ENSG00000144476	35.266	2.24695	0.647517	3.47011	0.00052025	0.00814309	ACKR3
ENSG00000106772	86.4765	2.26895	0.474841	4.77834	1.76744e-06	6.43651e-05	PRUNE2
ENSG00000188158	60.3993	2.2783	0.52822	4.31316	1.60935e-05	0.000437634	NHS
ENSG00000259802	17.3437	2.2816	0.79443	2.872	0.00407887	0.0394654	AC012640.2
ENSG00000226380	14.6504	2.29903	0.797664	2.88221	0.003949	0.0383882	AC016831.1
ENSG00000198513	121.893	2.30077	0.299049	7.69362	1.43033e-14	2.87934e-12	ATL1
ENSG00000182870	55.3716	2.31259	0.465666	4.96621	6.82742e-07	2.78339e-05	GALNT9
ENSG00000171450	31.0769	2.32117	0.558243	4.15799	3.21061e-05	0.000787387	CDK5R2
ENSG00000164683	72.1679	2.32866	0.350071	6.65197	2.89193e-11	3.30044e-09	HEY1
ENSG00000087116	75.4867	2.33714	0.345192	6.77056	1.28285e-11	1.49949e-09	ADAMTS2
ENSG00000174938	612.881	2.33898	0.184151	12.7015	5.8038e-37	4.94825e-34	SEZ6L2
ENSG00000163923	100.517	2.34356	0.307286	7.62664	2.4095e-14	4.71936e-12	RPL39L
ENSG00000185634	39.9739	2.34884	0.642974	3.65308	0.000259113	0.00462511	SHC4
ENSG00000275718	15.2862	2.40932	0.80396	2.99682	0.00272811	0.0293169	CCL15
ENSG00000132122	22.3039	2.41024	0.722467	3.33613	0.000849544	0.0119084	SPATA6
ENSG00000125744	64.7867	2.45452	0.374592	6.55253	5.65722e-11	6.0291e-09	RTN2
ENSG00000157064	39.6901	2.51715	0.538682	4.67279	2.97131e-06	9.90026e-05	NMNAT2
ENSG00000168280	43.4144	2.54923	0.484736	5.25901	1.44832e-07	7.28261e-06	KIF5C
ENSG00000172915	53.9552	2.55349	0.639602	3.99231	6.54322e-05	0.00142827	NBEA
ENSG00000171723	27.4971	2.55737	0.561207	4.55692	5.19095e-06	0.00015974	GPHN
ENSG00000141837	9.58906	2.63393	0.919635	2.8641	0.00418196	0.0401413	CACNA1A
ENSG00000162433	118.21	2.67838	0.356427	7.51452	5.71192e-14	9.85579e-12	AK4
ENSG00000079156	14.5276	2.69836	0.795006	3.39415	0.00068843	0.010024	OSBPL6
ENSG00000143469	119.904	2.72301	0.377194	7.21911	5.23286e-13	7.73929e-11	SYT14
ENSG00000183150	27.3031	2.72372	0.813717	3.34725	0.00081617	0.0115074	GPR19
ENSG00000150627	13.1156	2.75101	0.947846	2.90238	0.00370335	0.0365892	WDR17
ENSG00000204103	155.174	2.78018	0.297432	9.34726	8.99438e-21	2.89699e-18	MAFB
ENSG00000233321	11.6267	2.86087	0.851001	3.36177	0.000774442	0.0110155	AL357833.1
ENSG00000126259	27.4942	2.87205	0.699588	4.10534	4.03718e-05	0.000957691	KIRREL2
ENSG00000157150	128.072	2.87318	0.297512	9.65734	4.57578e-22	1.65803e-19	TIMP4
ENSG00000156103	50.6819	2.87381	0.623201	4.61137	4.00025e-06	0.000129419	MMP16
ENSG00000187634	56.0588	2.88024	0.41324	6.96989	3.172e-12	4.06858e-10	SAMD11
ENSG00000132205	24.7854	2.96068	0.5649	5.24106	1.59654e-07	7.92476e-06	EMILIN2
ENSG00000186472	17.217	2.99441	0.880148	3.40216	0.000668549	0.0098111	PCLO
ENSG00000163888	330.127	3.01135	0.216556	13.9056	5.85369e-44	7.71304e-41	CAMK2N2
ENSG00000267649	10.3827	3.01783	1.06722	2.82775	0.00468764	0.043553	AC010327.4
ENSG00000106031	30.8385	3.02989	0.566537	5.34809	8.8885e-08	4.75387e-06	HOXA13
ENSG00000162981	88.3364	3.0662	0.392431	7.81336	5.56833e-15	1.16967e-12	FAM84A
ENSG00000115525	30.7907	3.08727	0.579668	5.32593	1.00438e-07	5.31296e-06	ST3GAL5
ENSG00000271447	20.9704	3.10022	0.986801	3.14169	0.00167977	0.019989	MMP28
ENSG00000183307	15.9295	3.11457	0.925267	3.36614	0.000762292	0.0108854	TMEM121B
ENSG00000177679	138.224	3.11564	0.303944	10.2507	1.17478e-24	5.321e-22	SRRM3
ENSG00000104381	534.188	3.14988	0.247538	12.7248	4.30407e-37	3.89895e-34	GDAP1
ENSG00000164176	296.532	3.1546	0.682569	4.62165	3.80696e-06	0.000123718	EDIL3
ENSG00000240476	12.2672	3.16314	1.13544	2.78583	0.00533902	0.0476794	LINC00973
ENSG00000156453	54.9701	3.16849	0.638219	4.96458	6.88482e-07	2.7952e-05	PCDH1
ENSG00000128510	36.0127	3.1806	0.523571	6.07481	1.24134e-09	1.0165e-07	CPA4
ENSG00000132639	273.282	3.20251	0.263703	12.1444	6.14381e-34	4.45242e-31	SNAP25
ENSG00000152580	18.5536	3.22744	0.829049	3.89295	9.9034e-05	0.00203314	IGSF10
ENSG00000196876	44.0444	3.22853	0.606907	5.31964	1.03972e-07	5.46002e-06	SCN8A
ENSG00000223764	17.0319	3.23722	0.853409	3.79328	0.000148673	0.00289566	AL645608.1
ENSG00000021645	16.1501	3.24454	1.00477	3.22912	0.00124171	0.0158847	NRXN3
ENSG00000175040	10.4123	3.26813	1.07597	3.03738	0.00238642	0.0264643	CHST2
ENSG00000162407	141.049	3.2809	0.373401	8.78653	1.54251e-18	4.5627e-16	PLPP3
ENSG00000134339	45.1621	3.32603	0.511214	6.50613	7.71132e-11	7.83111e-09	SAA2
ENSG00000103723	357.965	3.35426	0.250594	13.3852	7.37772e-41	8.2256e-38	AP3B2
ENSG00000174564	76.5653	3.37506	0.394648	8.55208	1.20888e-17	3.30595e-15	IL20RB
ENSG00000173432	483.397	3.38122	0.482777	7.0037	2.49296e-12	3.28482e-10	SAA1
ENSG00000149295	147.957	3.4057	0.341345	9.9773	1.91607e-23	7.71432e-21	DRD2
ENSG00000182809	46.591	3.43242	0.620651	5.53035	3.19594e-08	1.87539e-06	CRIP2
ENSG00000159753	11.3624	3.43536	1.06423	3.22801	0.00124653	0.0159323	CARMIL2
ENSG00000185052	9.21073	3.46307	1.02773	3.36964	0.000752658	0.0107903	SLC24A3
ENSG00000125848	10.5076	3.47886	0.885554	3.92845	8.54939e-05	0.00178039	FLRT3
ENSG00000154310	9.69074	3.4795	0.973565	3.57397	0.000351604	0.00590515	TNIK
ENSG00000011347	13.5201	3.52581	0.9405	3.74887	0.000177632	0.00335672	SYT7
ENSG00000184792	28.1468	3.54236	0.774099	4.57611	4.73691e-06	0.00014893	OSBP2
ENSG00000148680	14.1032	3.57676	1.06619	3.35472	0.000794468	0.0112561	HTR7
ENSG00000250320	43.8296	3.68507	0.533268	6.91035	4.83443e-12	5.93816e-10	AC113383.1
ENSG00000225465	88.0827	3.76226	0.541514	6.94766	3.71392e-12	4.68084e-10	RFPL1S
ENSG00000198794	286.336	3.79124	0.291811	12.9921	1.35588e-38	1.40373e-35	SCAMP5
ENSG00000154736	19.51	3.79669	0.695069	5.46233	4.69926e-08	2.65024e-06	ADAMTS5
ENSG00000135549	13.7636	3.82443	0.881873	4.33671	1.4463e-05	0.00039929	PKIB
ENSG00000144810	965.44	3.85435	0.434824	8.86417	7.70769e-19	2.3274e-16	COL8A1
ENSG00000128564	401.447	3.87015	0.254911	15.1824	4.62781e-52	1.10265e-48	VGF
ENSG00000177283	29.6017	4.0248	1.201	3.35122	0.000804556	0.011366	FZD8
ENSG00000054356	374.562	4.05062	0.286779	14.1245	2.68145e-45	3.88649e-42	PTPRN
ENSG00000163531	45.4322	4.10747	0.803796	5.11009	3.22e-07	1.46774e-05	NFASC
ENSG00000139329	6.62118	4.10752	1.2337	3.32944	0.000870203	0.0121744	LUM
ENSG00000056487	40.0816	4.1091	0.739916	5.55347	2.80056e-08	1.67042e-06	PHF21B
ENSG00000170214	7.4558	4.1542	1.35172	3.07328	0.00211719	0.0240422	ADRA1B
ENSG00000105409	15.3268	4.16559	0.939004	4.43618	9.15686e-06	0.00026758	ATP1A3
ENSG00000142552	26.8133	4.18585	0.866741	4.82942	1.36934e-06	5.14178e-05	RCN3
ENSG00000102003	232.914	4.47496	0.363848	12.299	9.17039e-35	6.99556e-32	SYP
ENSG00000120658	27.98	4.55312	0.857684	5.30862	1.10461e-07	5.77987e-06	ENOX1
ENSG00000132970	63.8182	4.58409	0.561137	8.16929	3.10216e-16	7.37095e-14	WASF3
ENSG00000008735	178.432	4.64952	0.401976	11.5667	6.08034e-31	3.67202e-28	MAPK8IP2
ENSG00000079841	29.9071	4.83434	0.833154	5.80246	6.53491e-09	4.5757e-07	RIMS1
ENSG00000135318	31.3053	4.8439	0.99279	4.87908	1.06583e-06	4.13248e-05	NT5E
ENSG00000131914	13.0616	4.84881	1.52868	3.17189	0.00151452	0.0184621	LIN28A
ENSG00000171303	124.833	4.93605	0.529009	9.33074	1.05133e-20	3.31262e-18	KCNK3
ENSG00000147852	7.1575	4.94159	1.63127	3.02928	0.00245135	0.0269984	VLDLR
ENSG00000248079	7.06795	4.99904	1.67818	2.97885	0.0028933	0.0306322	DPH6-AS1
ENSG00000144583	69.2696	5.02112	0.724015	6.9351	4.05932e-12	5.07205e-10	MARCHF4
ENSG00000198732	7.16338	5.14561	1.69398	3.03759	0.00238477	0.0264643	SMOC1
ENSG00000162415	12.2545	5.15127	1.51497	3.40025	0.000673243	0.0098466	ZSWIM5
ENSG00000276248	4.40129	5.26876	1.79112	2.9416	0.00326523	0.0335236	AL442125.1
ENSG00000261963	5.61869	5.28144	1.72084	3.06911	0.00214698	0.0243303	CCDC92B
ENSG00000063015	20.9578	5.28941	1.13323	4.66757	3.04789e-06	0.000101321	SEZ6
ENSG00000215397	6.12918	5.3264	1.71009	3.11468	0.00184143	0.0216055	SCRT2
ENSG00000167619	22.1669	5.35136	1.14199	4.68601	2.78587e-06	9.32525e-05	TMEM145
ENSG00000204442	24.3491	5.3906	1.21146	4.44968	8.59998e-06	0.000252836	FAM155A
ENSG00000177181	8.52538	5.4157	1.63222	3.31799	0.000906671	0.0125874	RIMKLA
ENSG00000179331	6.40343	5.48849	1.70421	3.22055	0.00127943	0.0162098	RAB39A
ENSG00000069667	16.3474	5.59663	1.15268	4.85532	1.2019e-06	4.57226e-05	RORA
ENSG00000100505	40.0665	5.60273	1.0867	5.1557	2.52681e-07	1.17761e-05	TRIM9
ENSG00000125966	175.696	5.61718	0.499941	11.2357	2.72325e-29	1.51811e-26	MMP24
ENSG00000130477	308.319	5.67474	0.484344	11.7164	1.05089e-31	6.62246e-29	UNC13A
ENSG00000080573	12.4246	5.78167	1.5838	3.6505	0.000261731	0.00466609	COL5A3
ENSG00000164061	26.4698	5.78478	1.45721	3.96976	7.19456e-05	0.00154715	BSN
ENSG00000116544	4.92833	5.81091	1.77851	3.26729	0.00108582	0.0142553	DLGAP3
ENSG00000137975	85.028	5.8787	1.49175	3.94081	8.12068e-05	0.0017118	CLCA2
ENSG00000213088	7.57812	6.02489	1.66896	3.60996	0.000306243	0.00528415	ACKR1
ENSG00000175426	16.8413	6.03804	1.55458	3.88403	0.000102738	0.00208263	PCSK1
ENSG00000261678	4.55766	6.04946	1.76709	3.4234	0.000618434	0.00925989	SCRT1
ENSG00000169116	10.5818	6.19287	1.54153	4.01734	5.88579e-05	0.00130242	PARM1
ENSG00000117114	12.4013	6.19524	1.54184	4.01807	5.86763e-05	0.00130039	ADGRL2
ENSG00000152578	3.4078	6.22485	1.99571	3.11911	0.00181398	0.0213408	GRIA4
ENSG00000166111	7.14777	6.24678	1.66805	3.74497	0.000180417	0.0034049	SVOP
ENSG00000286391	16.2599	6.25811	1.55699	4.01937	5.83537e-05	0.00129681	NA
ENSG00000135127	34.6068	6.34281	1.44114	4.40126	1.07626e-05	0.000310127	BICDL1
ENSG00000147571	6.81276	6.53603	1.68103	3.88811	0.000101029	0.00205374	CRH
ENSG00000168993	95.8507	6.56791	0.865848	7.58553	3.31136e-14	6.15318e-12	CPLX1
ENSG00000176406	81.839	6.75372	1.05025	6.43056	1.27134e-10	1.27964e-08	RIMS2
ENSG00000118160	10.8225	6.81052	1.58896	4.28616	1.81787e-05	0.000482569	SLC8A2
ENSG00000179292	9.63996	6.90824	1.60067	4.31584	1.58996e-05	0.000433175	TMEM151A
ENSG00000166862	90.4665	6.94078	1.41139	4.91769	8.75724e-07	3.44912e-05	CACNG2
ENSG00000197444	10.398	7.14398	1.59328	4.48381	7.33222e-06	0.00021822	OGDHL
ENSG00000108309	50.404	7.14729	1.43416	4.98361	6.24102e-07	2.57713e-05	RUNDC3A
ENSG00000234688	33.9102	7.27811	1.49805	4.8584	1.18337e-06	4.53749e-05	AL049749.1
ENSG00000103056	41.1107	7.34347	1.49298	4.91867	8.71324e-07	3.44114e-05	SMPD3
ENSG00000180720	21.9482	7.41068	1.51922	4.87796	1.07188e-06	4.14288e-05	CHRM4
ENSG00000145681	64.695	7.43283	0.885258	8.39622	4.61071e-17	1.1522e-14	HAPLN1
ENSG00000260903	13.1682	7.47368	1.57403	4.74811	2.05324e-06	7.27619e-05	XKR7
ENSG00000008056	72.3806	7.47563	1.41617	5.27877	1.30051e-07	6.61391e-06	SYN1
ENSG00000152932	27.5399	7.48118	1.5065	4.96595	6.83652e-07	2.78339e-05	RAB3C
ENSG00000175445	8.92437	7.5613	1.64603	4.59366	4.35538e-06	0.000139353	LPL
ENSG00000006468	73.5366	7.63003	1.48546	5.13646	2.79958e-07	1.29639e-05	ETV1
ENSG00000278012	15.8971	7.64235	1.54844	4.93551	7.99436e-07	3.18973e-05	AL031658.2
ENSG00000162706	60.3051	7.67636	1.4184	5.41199	6.23266e-08	3.40891e-06	CADM3
ENSG00000196873	11.066	7.78736	2.76008	2.82143	0.00478104	0.0441941	CBWD3
ENSG00000048740	13.6439	7.9086	1.57515	5.02085	5.14434e-07	2.17382e-05	CELF2
ENSG00000261115	39.3459	8.11091	1.84355	4.39961	1.08446e-05	0.000311869	TMEM178B
ENSG00000160716	58.8701	8.24435	1.47779	5.57884	2.42132e-08	1.47456e-06	CHRNB2
ENSG00000277200	37.2347	8.30876	1.49278	5.56598	2.6069e-08	1.56781e-06	AC005696.4
ENSG00000172201	22.0049	8.31341	1.5398	5.39903	6.70032e-08	3.65092e-06	ID4
ENSG00000078725	24.4037	8.43663	1.51533	5.56751	2.58412e-08	1.56059e-06	BRINP1
ENSG00000170091	19.1952	8.6761	1.53646	5.64679	1.63467e-08	1.02567e-06	NSG2
ENSG00000171951	1786.72	8.71582	0.692694	12.5825	2.63599e-36	2.12256e-33	SCG2
ENSG00000171243	20.2609	8.78141	1.53285	5.72882	1.0113e-08	6.69303e-07	SOSTDC1
ENSG00000100285	99.839	8.78769	1.47211	5.96945	2.38058e-09	1.81601e-07	NEFH
ENSG00000145920	73.4128	8.91758	1.47104	6.06209	1.34363e-09	1.07594e-07	CPLX2
ENSG00000133169	459.486	9.21232	1.39424	6.60741	3.91111e-11	4.35261e-09	BEX1
ENSG00000089199	604.585	9.77781	1.39865	6.99091	2.73107e-12	3.56614e-10	CHGB
ENSG00000104112	192.171	10.0337	1.45555	6.89339	5.44764e-12	6.63513e-10	SCG3

## Sheet: 4.T98G_DEGs_G2_vs_Control
	baseMean	log2FoldChange	lfcSE	stat	pvalue	padj	SYMBOL
ENSG00000170955	80.4411	-9.86916	1.47148	-6.70695	1.98738e-11	8.54751e-10	CAVIN3
ENSG00000065833	18.4114	-9.62686	1.54864	-6.21634	5.08881e-10	1.60691e-08	ME1
ENSG00000170153	17.948	-9.28403	1.54926	-5.99256	2.06558e-09	5.70257e-08	RNF150
ENSG00000164825	253.893	-8.89574	0.576621	-15.4274	1.07163e-53	1.94152e-50	DEFB1
ENSG00000174469	29.7069	-8.86838	1.50443	-5.89486	3.75008e-09	9.68871e-08	CNTNAP2
ENSG00000138829	27.5539	-8.61778	1.52024	-5.66868	1.43899e-08	3.2949e-07	FBN2
ENSG00000197632	21.7913	-8.36932	1.54944	-5.4015	6.60856e-08	1.32665e-06	SERPINB2
ENSG00000137872	21.4763	-8.35597	1.52621	-5.47497	4.3759e-08	9.0606e-07	SEMA6D
ENSG00000167941	8.47901	-8.32345	1.65733	-5.02221	5.10794e-07	8.28372e-06	SOST
ENSG00000115232	77.3171	-8.28211	1.48327	-5.5837	2.35461e-08	5.1166e-07	ITGA4
ENSG00000112530	6.90994	-8.19887	1.70815	-4.79984	1.5879e-06	2.2992e-05	PACRG
ENSG00000184937	22.7266	-8.12887	1.52399	-5.33395	9.61001e-08	1.86213e-06	WT1
ENSG00000170396	13.6522	-7.95666	1.56364	-5.08854	3.60833e-07	6.17436e-06	ZNF804A
ENSG00000110328	10.7272	-7.86271	1.60536	-4.89779	9.69217e-07	1.4679e-05	GALNT18
ENSG00000116711	31.7539	-7.60886	1.50788	-5.04608	4.5097e-07	7.40244e-06	PLA2G4A
ENSG00000182168	5.95288	-7.56414	1.72499	-4.38502	1.15975e-05	0.000133939	UNC5C
ENSG00000148426	4.36072	-7.50855	1.8915	-3.96962	7.19868e-05	0.000657452	PROSER2
ENSG00000185053	4.4197	-7.48014	1.82632	-4.09575	4.20809e-05	0.000413225	SGCZ
ENSG00000178538	4.12738	-7.40277	1.86126	-3.9773	6.97028e-05	0.000640629	CA8
ENSG00000175899	217.535	-7.30764	0.933543	-7.82786	4.96255e-15	3.93045e-13	A2M
ENSG00000165092	4.24406	-7.12845	1.89952	-3.75277	0.00017489	0.00140825	ALDH1A1
ENSG00000138738	5.76018	-7.06303	1.70143	-4.15123	3.30698e-05	0.000335889	PRDM5
ENSG00000169752	8.57684	-6.85079	1.62429	-4.2177	2.46802e-05	0.000258651	NRG4
ENSG00000169126	4.10377	-6.45652	1.90137	-3.39572	0.000684471	0.00456755	ARMC4
ENSG00000007237	5.99223	-6.41072	1.72534	-3.71563	0.000202694	0.0016089	GAS7
ENSG00000102755	8.08532	-6.30833	1.6362	-3.85548	0.000115501	0.000993514	FLT1
ENSG00000249242	4.26373	-6.25903	1.81994	-3.43914	0.000583574	0.00399732	TMEM150C
ENSG00000128591	24.2235	-6.25269	0.947526	-6.59897	4.14018e-11	1.66688e-09	FLNC
ENSG00000176971	33.7349	-6.14553	0.841861	-7.29994	2.87902e-13	1.71019e-11	FIBIN
ENSG00000167912	5.27272	-5.98538	1.71596	-3.48807	0.000486523	0.0034165	AC090152.1
ENSG00000129151	8.69649	-5.93293	1.67032	-3.55198	0.000382345	0.00279461	BBOX1
ENSG00000146122	12.4498	-5.82441	1.08748	-5.3559	8.5132e-08	1.67195e-06	DAAM2
ENSG00000133019	8.8466	-5.81335	1.28632	-4.51935	6.203e-06	7.77736e-05	CHRM3
ENSG00000122592	3.99313	-5.74541	1.84277	-3.11781	0.00182201	0.0102756	HOXA7
ENSG00000266378	3.92585	-5.71119	1.86257	-3.0663	0.00216726	0.0118918	AC005224.3
ENSG00000146250	7.52969	-5.68486	1.38998	-4.08988	4.31595e-05	0.000422958	PRSS35
ENSG00000154736	19.51	-5.67924	1.59771	-3.55461	0.000378534	0.00277655	ADAMTS5
ENSG00000151883	34.2851	-5.67263	0.944152	-6.00818	1.87623e-09	5.2096e-08	PARP8
ENSG00000125430	22.2582	-5.657	1.1314	-5	5.73297e-07	9.19177e-06	HS3ST3B1
ENSG00000101311	12.5895	-5.58406	1.21771	-4.58569	4.52492e-06	5.86096e-05	FERMT1
ENSG00000133687	36.5022	-5.52829	0.939943	-5.88151	4.06529e-09	1.04472e-07	TMTC1
ENSG00000137331	41.1797	-5.44058	1.16102	-4.68605	2.78531e-06	3.77645e-05	IER3
ENSG00000237943	8.80718	-5.3833	1.65558	-3.2516	0.00114757	0.00701515	PRKCQ-AS1
ENSG00000112541	17.5295	-5.25306	1.16827	-4.49644	6.91003e-06	8.57766e-05	PDE10A
ENSG00000185352	115.222	-5.23433	0.514289	-10.1778	2.49137e-24	6.4482e-22	HS6ST3
ENSG00000121552	15.1661	-5.20505	1.65206	-3.15064	0.00162911	0.00937367	CSTA
ENSG00000198846	9.04457	-5.19263	1.12975	-4.59625	4.30159e-06	5.61182e-05	TOX
ENSG00000122641	13.3772	-5.16252	1.5908	-3.24524	0.0011735	0.00714354	INHBA
ENSG00000188868	10.8686	-5.15529	1.60162	-3.21881	0.00128725	0.00772565	ZNF563
ENSG00000206538	4.68363	-5.11053	1.95518	-2.61384	0.00895309	0.0374289	VGLL3
ENSG00000166387	18.467	-5.09739	0.914584	-5.57346	2.49733e-08	5.41862e-07	PPFIBP2
ENSG00000236609	4.52848	-5.01395	1.75918	-2.85016	0.00436969	0.0212602	ZNF853
ENSG00000154310	9.69074	-4.89473	1.73316	-2.82417	0.0047404	0.0226532	TNIK
ENSG00000166573	5.21364	-4.855	1.76164	-2.75595	0.00585217	0.0266986	GALR1
ENSG00000023445	240.718	-4.75677	0.324143	-14.6749	9.33105e-49	1.22949e-45	BIRC3
ENSG00000115165	3.61566	-4.67186	1.87112	-2.49682	0.0125312	0.048864	CYTIP
ENSG00000139200	7.77765	-4.59829	1.6729	-2.7487	0.00598325	0.0271939	PIANP
ENSG00000151468	8.91221	-4.56406	1.101	-4.14536	3.3928e-05	0.000343642	CCDC3
ENSG00000124615	23.1587	-4.55314	0.686254	-6.63478	3.24997e-11	1.34586e-09	MOCS1
ENSG00000108852	11.3262	-4.55161	1.22616	-3.7121	0.000205547	0.00162798	MPP2
ENSG00000125851	51.543	-4.54476	0.502087	-9.05175	1.40698e-19	2.19277e-17	PCSK2
ENSG00000135914	6.28459	-4.52815	1.17606	-3.85026	0.000117993	0.00101118	HTR2B
ENSG00000168824	9.93504	-4.46624	0.990104	-4.51088	6.45581e-06	8.07339e-05	NSG1
ENSG00000117791	9.08287	-4.46566	1.0951	-4.07788	4.54487e-05	0.000443592	MTARC2
ENSG00000213988	10.8212	-4.44722	1.07362	-4.14227	3.4389e-05	0.000347341	ZNF90
ENSG00000152661	111.077	-4.43154	0.333758	-13.2777	3.11788e-40	2.37845e-37	GJA1
ENSG00000121966	4.3136	-4.40869	1.46141	-3.01674	0.00255507	0.0136352	CXCR4
ENSG00000176204	5.15078	-4.33012	1.40489	-3.08218	0.00205488	0.0113807	LRRTM4
ENSG00000064655	8.7213	-4.29038	1.01913	-4.20986	2.55525e-05	0.000266062	EYA2
ENSG00000064763	4.3486	-4.28425	1.49146	-2.87252	0.00407215	0.0200891	FAR2
ENSG00000146592	6.1262	-4.26115	1.19947	-3.55252	0.000381556	0.00279387	CREB5
ENSG00000137691	6.29348	-4.18842	1.3423	-3.12034	0.00180645	0.0102116	C11orf70
ENSG00000082074	42.7076	-4.17592	0.558331	-7.47929	7.47244e-14	4.9007e-12	FYB1
ENSG00000126970	34.9651	-4.04989	0.700077	-5.78492	7.25469e-09	1.76722e-07	ZC4H2
ENSG00000198885	11.8556	-3.92006	0.812278	-4.82602	1.39292e-06	2.04549e-05	ITPRIPL1
ENSG00000152527	3.97699	-3.90237	1.49102	-2.61725	0.00886407	0.0370889	PLEKHH2
ENSG00000065320	5.09385	-3.90231	1.3033	-2.99418	0.00275186	0.0145196	NTN1
ENSG00000156298	43.4122	-3.87148	0.770459	-5.02491	5.03672e-07	8.1841e-06	TSPAN7
ENSG00000169884	6.13447	-3.82653	1.35668	-2.8205	0.00479484	0.0228531	WNT10B
ENSG00000176771	16.7013	-3.78428	0.729769	-5.18559	2.15336e-07	3.86273e-06	NCKAP5
ENSG00000228232	34.6215	-3.72006	1.33933	-2.77755	0.00547709	0.0253697	GAPDHP1
ENSG00000232677	30.9515	-3.70939	0.553496	-6.70175	2.05937e-11	8.75324e-10	LINC00665
ENSG00000234284	5.88637	-3.66762	1.212	-3.02608	0.00247746	0.0132994	ZNF879
ENSG00000113645	36.2268	-3.63572	0.546226	-6.65606	2.81267e-11	1.17823e-09	WWC1
ENSG00000166446	9.33197	-3.62244	1.29809	-2.7906	0.00526102	0.0245424	CDYL2
ENSG00000125845	17.8339	-3.60018	0.726001	-4.95891	7.08889e-07	1.11197e-05	BMP2
ENSG00000166086	81.5989	-3.56519	0.40806	-8.73692	2.39552e-18	3.04567e-16	JAM3
ENSG00000050344	69.0275	-3.56024	0.405684	-8.7759	1.69541e-18	2.21381e-16	NFE2L3
ENSG00000165795	9.4696	-3.55455	1.01989	-3.48523	0.000491717	0.00344963	NDRG2
ENSG00000253452	8.45694	-3.52155	1.10446	-3.18847	0.00143027	0.00843383	AC100818.1
ENSG00000134853	12.7943	-3.49967	0.759929	-4.60526	4.11952e-06	5.38884e-05	PDGFRA
ENSG00000196549	44.8633	-3.44955	0.540523	-6.38188	1.74932e-10	5.99402e-09	MME
ENSG00000198947	14.1998	-3.40765	1.07641	-3.16574	0.00154687	0.00900778	DMD
ENSG00000107731	25.2062	-3.345	0.531446	-6.29415	3.09098e-10	1.0113e-08	UNC5B
ENSG00000154734	52.1778	-3.34409	0.514427	-6.5006	7.99979e-11	2.98837e-09	ADAMTS1
ENSG00000106366	28.7322	-3.33427	0.497246	-6.70546	2.00771e-11	8.584e-10	SERPINE1
ENSG00000178773	4.62127	-3.2908	1.24083	-2.6521	0.00799924	0.034211	CPNE7
ENSG00000131016	68.0254	-3.28463	0.41616	-7.8927	2.95727e-15	2.4493e-13	AKAP12
ENSG00000182985	364.761	-3.26828	0.550414	-5.93786	2.8877e-09	7.67969e-08	CADM1
ENSG00000259417	7.55276	-3.26002	1.13305	-2.87721	0.00401213	0.0198946	CTXND1
ENSG00000285722	13.8309	-3.25451	0.836666	-3.88986	0.000100303	0.000878421	NA
ENSG00000280079	10.9256	-3.21286	0.853277	-3.76531	0.00016634	0.0013484	AC011447.7
ENSG00000250802	5.36573	-3.20639	1.17949	-2.71845	0.00655882	0.0293039	ZBED3-AS1
ENSG00000105996	6.04911	-3.20364	1.23354	-2.59711	0.00940115	0.0389426	HOXA2
ENSG00000132359	13.3178	-3.19679	0.763966	-4.18447	2.85834e-05	0.000294448	RAP1GAP2
ENSG00000177788	5.95918	-3.12167	1.23795	-2.52164	0.011681	0.0462961	AL162595.1
ENSG00000132846	29.0834	-3.09768	0.53608	-5.7784	7.54153e-09	1.82482e-07	ZBED3
ENSG00000175155	7.93236	-3.08584	0.995674	-3.09925	0.00194011	0.0108404	YPEL2
ENSG00000066583	136.568	-3.08394	0.337993	-9.12427	7.22211e-20	1.26117e-17	ISOC1
ENSG00000125355	5.2651	-3.06308	1.16537	-2.62842	0.00857823	0.0361643	TMEM255A
ENSG00000170891	76.524	-3.05779	0.375331	-8.14692	3.73313e-16	3.49083e-14	CYTL1
ENSG00000164220	394.858	-3.05268	0.183456	-16.6399	3.58504e-62	1.73205e-58	F2RL2
ENSG00000076554	46.8791	-3.03261	0.492814	-6.15366	7.57136e-10	2.28624e-08	TPD52
ENSG00000162591	5.32101	-3.03144	1.10268	-2.74915	0.00597497	0.0271647	MEGF6
ENSG00000202337	8.15424	-2.99915	1.02931	-2.91376	0.00357103	0.0180658	RNU6-8
ENSG00000111859	25.9874	-2.95673	0.49523	-5.97042	2.36646e-09	6.39917e-08	NEDD9
ENSG00000176678	8.17898	-2.95267	0.865122	-3.41301	0.000642486	0.00433933	FOXL1
ENSG00000163624	11.5573	-2.93712	0.86132	-3.41003	0.000649561	0.00438303	CDS1
ENSG00000110693	6.98869	-2.92635	1.05146	-2.78313	0.00538373	0.0250263	SOX6
ENSG00000131203	7.29146	-2.89022	0.892515	-3.23829	0.00120248	0.00728628	IDO1
ENSG00000038427	180.589	-2.87402	0.315794	-9.10094	8.95516e-20	1.46014e-17	VCAN
ENSG00000184307	18.6376	-2.86442	0.76227	-3.75775	0.000171445	0.00138359	ZDHHC23
ENSG00000138641	7.42741	-2.82404	0.992561	-2.84521	0.00443827	0.0215361	HERC3
ENSG00000042062	98.1629	-2.81458	0.304297	-9.24945	2.25655e-20	4.08831e-18	RIPOR3
ENSG00000254911	9.71743	-2.8138	0.942858	-2.98433	0.00284197	0.014957	SCARNA9
ENSG00000107738	9.18325	-2.80991	0.943044	-2.97961	0.00288613	0.0151235	VSIR
ENSG00000135842	98.2927	-2.80987	0.371342	-7.56681	3.82514e-14	2.67834e-12	FAM129A
ENSG00000165868	23.8142	-2.79167	0.57815	-4.82863	1.37476e-06	2.02087e-05	HSPA12A
ENSG00000171608	16.7117	-2.78029	0.670566	-4.14619	3.38054e-05	0.00034264	PIK3CD
ENSG00000154639	24.5002	-2.77606	0.62099	-4.47038	7.8082e-06	9.55039e-05	CXADR
ENSG00000172159	11.2399	-2.77106	0.768107	-3.60765	0.000308983	0.00232282	FRMD3
ENSG00000261327	26.5355	-2.748	0.586878	-4.68241	2.83527e-06	3.83343e-05	AC134312.5
ENSG00000104081	20.7635	-2.72686	0.578426	-4.71428	2.42564e-06	3.33244e-05	BMF
ENSG00000177098	19.3804	-2.71341	0.640949	-4.23342	2.30166e-05	0.000242973	SCN4B
ENSG00000122378	21.453	-2.70843	0.596569	-4.54002	5.62494e-06	7.15785e-05	FAM213A
ENSG00000144908	6.36448	-2.68338	1.04887	-2.55835	0.0105169	0.042611	ALDH1L1
ENSG00000003137	74.1649	-2.65733	0.427827	-6.21123	5.25721e-10	1.64931e-08	CYP26B1
ENSG00000165272	6.57748	-2.65236	0.995758	-2.66366	0.00772951	0.0332734	AQP3
ENSG00000147166	7.94676	-2.64607	0.969434	-2.7295	0.00634305	0.0285073	ITGB1BP2
ENSG00000265485	5.76627	-2.64028	1.02693	-2.57105	0.010139	0.0414308	LINC01915
ENSG00000072422	32.4188	-2.62411	0.504738	-5.19895	2.00416e-07	3.62198e-06	RHOBTB1
ENSG00000116774	25.2335	-2.59657	0.652981	-3.97648	6.99437e-05	0.000641623	OLFML3
ENSG00000246273	65.0066	-2.59007	0.324335	-7.98577	1.39644e-15	1.21198e-13	SBF2-AS1
ENSG00000154319	11.6806	-2.56527	0.756049	-3.393	0.000691317	0.00460218	FAM167A
ENSG00000006016	36.1583	-2.56133	0.494117	-5.18365	2.1758e-07	3.89814e-06	CRLF1
ENSG00000228649	17.4369	-2.55625	0.695138	-3.67733	0.000235686	0.00183461	SNHG26
ENSG00000106018	11.3156	-2.55458	0.767993	-3.3263	0.00088006	0.00563409	VIPR2
ENSG00000186104	38.452	-2.54706	0.502671	-5.06705	4.04022e-07	6.75421e-06	CYP2R1
ENSG00000132330	25.935	-2.53999	0.530633	-4.78671	1.69536e-06	2.43052e-05	SCLY
ENSG00000165626	9.86283	-2.5349	0.893911	-2.83574	0.00457195	0.0220299	BEND7
ENSG00000147364	100.602	-2.53114	0.308587	-8.20235	2.35724e-16	2.26264e-14	FBXO25
ENSG00000104321	26.4374	-2.50262	0.553025	-4.52533	6.03006e-06	7.58019e-05	TRPA1
ENSG00000267383	24.6687	-2.49359	0.545388	-4.57214	4.82764e-06	6.20868e-05	AC011447.3
ENSG00000111224	29.4871	-2.48892	0.51576	-4.82573	1.39492e-06	2.04636e-05	PARP11
ENSG00000223784	13.1519	-2.47947	0.752138	-3.29656	0.000978776	0.00615194	LINP1
ENSG00000237883	16.6175	-2.44994	0.715233	-3.42538	0.000613945	0.00417575	DGUOK-AS1
ENSG00000205426	88.6396	-2.44844	0.356986	-6.85866	6.95114e-12	3.21884e-10	KRT81
ENSG00000141384	13.6216	-2.44812	0.744726	-3.28727	0.00101163	0.00631735	TAF4B
ENSG00000154864	27.7689	-2.44274	0.495158	-4.93326	8.08693e-07	1.24429e-05	PIEZO2
ENSG00000271933	25.4993	-2.44148	0.548907	-4.44789	8.67176e-06	0.00010435	AL603756.1
ENSG00000107984	28.8104	-2.43945	0.601846	-4.05328	5.05043e-05	0.000487681	DKK1
ENSG00000176595	20.7242	-2.43943	0.617129	-3.95287	7.72195e-05	0.000699075	KBTBD11
ENSG00000184254	82.9113	-2.43134	0.309919	-7.84509	4.32649e-15	3.48378e-13	ALDH1A3
ENSG00000163584	296.359	-2.40751	0.251013	-9.59119	8.70762e-22	1.82911e-19	RPL22L1
ENSG00000113356	125.322	-2.40348	0.287693	-8.35432	6.58121e-17	6.91218e-15	POLR3G
ENSG00000214192	31.8157	-2.39332	0.612723	-3.90603	9.38233e-05	0.000829192	UBE2V1P2
ENSG00000160229	13.5763	-2.39272	0.664037	-3.60329	0.00031421	0.002356	ZNF66
ENSG00000167771	27.4447	-2.37096	0.53354	-4.44383	8.83722e-06	0.000105944	RCOR2
ENSG00000184058	11.3838	-2.36959	0.732439	-3.2352	0.00121556	0.0073471	TBX1
ENSG00000151388	32.0966	-2.36634	0.524314	-4.51322	6.38501e-06	7.99864e-05	ADAMTS12
ENSG00000180611	28.5089	-2.36077	0.549675	-4.29485	1.74811e-05	0.000192678	MB21D2
ENSG00000196172	11.5598	-2.35864	0.836574	-2.8194	0.00481136	0.0229017	ZNF681
ENSG00000116729	84.162	-2.33234	0.781306	-2.98518	0.00283413	0.0149211	WLS
ENSG00000153291	16.6514	-2.32344	0.68596	-3.38714	0.00070625	0.00468484	SLC25A27
ENSG00000021826	50.3151	-2.32098	0.4038	-5.74785	9.03858e-09	2.1618e-07	CPS1
ENSG00000173391	76.8339	-2.28519	0.305161	-7.48846	6.96854e-14	4.591e-12	OLR1
ENSG00000130208	16.6194	-2.28024	0.620391	-3.67549	0.000237396	0.00184552	APOC1
ENSG00000115457	95.031	-2.27437	0.356139	-6.3862	1.70059e-10	5.84084e-09	IGFBP2
ENSG00000180638	18.7445	-2.25686	0.613198	-3.68047	0.000232806	0.00181316	SLC47A2
ENSG00000076706	96.4801	-2.25446	0.345577	-6.52376	6.85648e-11	2.61241e-09	MCAM
ENSG00000186197	11.4898	-2.24295	0.77873	-2.88027	0.00397336	0.0197564	EDARADD
ENSG00000131389	314.028	-2.24141	0.209816	-10.6827	1.22624e-26	3.82096e-24	SLC6A6
ENSG00000146054	133.521	-2.23489	0.265812	-8.40777	4.17868e-17	4.48635e-15	TRIM7
ENSG00000204388	149.391	-2.23413	0.241076	-9.26735	1.90834e-20	3.5012e-18	HSPA1B
ENSG00000127528	22.3301	-2.22417	0.517991	-4.29384	1.75612e-05	0.00019312	KLF2
ENSG00000132819	43.9384	-2.22093	0.410481	-5.41055	6.28319e-08	1.26484e-06	RBM38
ENSG00000151892	43.7292	-2.19792	0.411506	-5.34117	9.2347e-08	1.79421e-06	GFRA1
ENSG00000228929	70.0236	-2.19359	0.338364	-6.48292	8.99648e-11	3.3134e-09	RPS13P2
ENSG00000160886	22.029	-2.18743	0.620666	-3.52432	0.000424572	0.0030449	LY6K
ENSG00000287001	51.9148	-2.17497	0.496426	-4.38127	1.1799e-05	0.000135726	NA
ENSG00000210107	10.6544	-2.1515	0.755553	-2.84758	0.00440529	0.0213904	MT-TQ
ENSG00000146281	51.322	-2.14253	0.356262	-6.01391	1.81098e-09	5.03808e-08	PM20D2
ENSG00000176845	205.649	-2.13985	0.21744	-9.84107	7.49077e-23	1.69643e-20	METRNL
ENSG00000197857	20.3716	-2.13541	0.664984	-3.21122	0.00132174	0.00790317	ZNF44
ENSG00000075891	20.3627	-2.10854	0.632683	-3.3327	0.000860086	0.0055275	PAX2
ENSG00000048162	412.596	-2.10711	0.178445	-11.8082	3.54148e-32	1.60407e-29	NOP16
ENSG00000281398	225.429	-2.09879	0.202391	-10.37	3.39612e-25	9.36286e-23	SNHG4
ENSG00000046889	106.094	-2.09792	0.259672	-8.07912	6.52343e-16	5.90942e-14	PREX2
ENSG00000106351	63.8507	-2.09613	0.370546	-5.65686	1.54169e-08	3.51891e-07	AGFG2
ENSG00000159733	14.2745	-2.08171	0.683728	-3.04464	0.00232957	0.0126623	ZFYVE28
ENSG00000259207	29.2704	-2.07977	0.532638	-3.90467	9.43548e-05	0.000832874	ITGB3
ENSG00000225067	25.2103	-2.07557	0.540931	-3.83703	0.000124531	0.00105245	RPL23AP2
ENSG00000112294	10.8156	-2.07515	0.830388	-2.49902	0.0124538	0.0486406	ALDH5A1
ENSG00000004660	36.3528	-2.07178	0.470647	-4.40199	1.07263e-05	0.000125275	CAMKK1
ENSG00000090447	43.937	-2.06388	0.417166	-4.94737	7.52222e-07	1.17233e-05	TFAP4
ENSG00000003989	41.4966	-2.05616	0.421872	-4.8739	1.09416e-06	1.6366e-05	SLC7A2
ENSG00000163083	35.5636	-2.05596	0.438537	-4.68822	2.7559e-06	3.74358e-05	INHBB
ENSG00000157557	163.814	-2.04797	0.224894	-9.1064	8.51594e-20	1.43523e-17	ETS2
ENSG00000079819	284.446	-2.04788	0.189166	-10.8258	2.59699e-27	8.55472e-25	EPB41L2
ENSG00000179111	19.715	-2.04589	0.58025	-3.52587	0.000422089	0.00303159	HES7
ENSG00000285294	12.2504	-2.04226	0.730101	-2.79723	0.00515426	0.0241767	LINC00842
ENSG00000116667	118.302	-2.03827	0.276189	-7.37999	1.58306e-13	9.97606e-12	C1orf21
ENSG00000172985	11.5623	-2.03302	0.740499	-2.74547	0.00604235	0.0274029	SH3RF3
ENSG00000187951	17.8562	-2.03173	0.581532	-3.49375	0.000476278	0.00335921	ARHGAP11B
ENSG00000266402	197.095	-2.02983	0.204184	-9.94118	2.75533e-23	6.44124e-21	SNHG25
ENSG00000164176	296.532	-2.01164	0.701297	-2.86846	0.00412471	0.0202931	EDIL3
ENSG00000147509	74.3841	-2.00395	0.317014	-6.32134	2.59297e-10	8.58047e-09	RGS20
ENSG00000121104	57.0217	-1.99579	0.372697	-5.35499	8.5561e-08	1.67811e-06	FAM117A
ENSG00000166912	70.359	-1.99511	0.317226	-6.28923	3.1905e-10	1.03684e-08	MTMR10
ENSG00000181359	14.7577	-1.99271	0.689301	-2.89092	0.00384117	0.0192244	HSP90AA6P
ENSG00000029153	42.7236	-1.9845	0.490459	-4.0462	5.20548e-05	0.000499327	ARNTL2
ENSG00000166402	56.5322	-1.98028	0.355794	-5.5658	2.60955e-08	5.61169e-07	TUB
ENSG00000178573	26.8814	-1.97851	0.546376	-3.62115	0.000293296	0.00222565	MAF
ENSG00000138944	93.9213	-1.9714	0.394786	-4.99358	5.9269e-07	9.46085e-06	SHISAL1
ENSG00000146233	21.2152	-1.96722	0.604523	-3.25416	0.00113728	0.00697427	CYP39A1
ENSG00000243071	14.3983	-1.96464	0.72037	-2.72726	0.00638625	0.028686	AC107032.1
ENSG00000169684	97.6023	-1.95259	0.298762	-6.5356	6.33542e-11	2.42284e-09	CHRNA5
ENSG00000062822	68.098	-1.94889	0.341434	-5.70796	1.14342e-08	2.67416e-07	POLD1
ENSG00000226950	266.647	-1.93622	0.213572	-9.06586	1.23628e-19	1.94768e-17	DANCR
ENSG00000247596	98.407	-1.93587	0.305233	-6.34228	2.26382e-10	7.59533e-09	TWF2
ENSG00000100077	34.9955	-1.92891	0.51254	-3.76344	0.000167591	0.00135778	GRK3
ENSG00000204128	18.6987	-1.92886	0.608569	-3.16949	0.00152706	0.0089175	C2orf72
ENSG00000182272	40.8852	-1.92692	0.417442	-4.61603	3.91153e-06	5.14929e-05	B4GALNT4
ENSG00000171488	27.8792	-1.91731	0.497139	-3.85669	0.000114933	0.00098922	LRRC8C
ENSG00000185641	93.726	-1.90194	0.306499	-6.20538	5.45658e-10	1.69716e-08	AC034236.1
ENSG00000198826	476.542	-1.89382	0.156137	-12.1292	7.3944e-34	4.12209e-31	ARHGAP11A
ENSG00000178752	15.8977	-1.88492	0.672024	-2.80484	0.0050342	0.0237133	ERFE
ENSG00000186854	68.706	-1.8707	0.366352	-5.10628	3.28556e-07	5.7031e-06	TRABD2A
ENSG00000167840	46.9453	-1.86958	0.392076	-4.7684	1.85691e-06	2.63863e-05	ZNF232
ENSG00000223802	35.0761	-1.86112	0.460558	-4.04101	5.32216e-05	0.000509508	CERS1
ENSG00000275185	21.7586	-1.8602	0.570058	-3.26317	0.00110173	0.00679798	AC130324.3
ENSG00000140678	21.7951	-1.85122	0.524789	-3.52755	0.000419417	0.00301839	ITGAX
ENSG00000111186	149.969	-1.83935	0.242981	-7.56994	3.73387e-14	2.62712e-12	WNT5B
ENSG00000137491	47.2906	-1.83871	0.592922	-3.1011	0.00192806	0.0107897	SLCO2B1
ENSG00000188643	153.364	-1.83461	0.344581	-5.32418	1.01408e-07	1.9442e-06	S100A16
ENSG00000197905	43.3037	-1.83393	0.443613	-4.13408	3.56382e-05	0.000358049	TEAD4
ENSG00000136040	34.5136	-1.82739	0.412194	-4.43333	9.27903e-06	0.000110419	PLXNC1
ENSG00000269893	431.847	-1.81538	0.249189	-7.28515	3.21303e-13	1.89307e-11	SNHG8
ENSG00000157399	24.6325	-1.81474	0.532061	-3.41077	0.000647798	0.00437316	ARSE
ENSG00000239911	46.8485	-1.81123	0.404956	-4.47264	7.72584e-06	9.48969e-05	PRKAG2-AS1
ENSG00000178860	228.033	-1.79632	0.226759	-7.92174	2.34217e-15	1.951e-13	MSC
ENSG00000077348	71.7398	-1.79427	0.335554	-5.3472	8.93256e-08	1.74251e-06	EXOSC5
ENSG00000111962	54.4867	-1.78683	0.370716	-4.81994	1.43604e-06	2.10242e-05	UST
ENSG00000137700	50.398	-1.78575	0.359458	-4.9679	6.76829e-07	1.06514e-05	SLC37A4
ENSG00000166922	94.2742	-1.78567	0.378258	-4.72076	2.34968e-06	3.24964e-05	SCG5
ENSG00000118707	139.499	-1.78557	0.256049	-6.97354	3.09057e-12	1.57728e-10	TGIF2
ENSG00000241322	75.3692	-1.78186	0.32387	-5.50178	3.75973e-08	7.87478e-07	CDRT1
ENSG00000196781	68.5865	-1.78166	0.346631	-5.13993	2.74841e-07	4.84027e-06	TLE1
ENSG00000137309	313.021	-1.77836	0.229024	-7.76492	8.16954e-15	6.26505e-13	HMGA1
ENSG00000234851	32.2359	-1.77339	0.449186	-3.948	7.88065e-05	0.000711797	RPL23AP42
ENSG00000267519	488.343	-1.77272	0.233172	-7.60265	2.90122e-14	2.0817e-12	AC020916.1
ENSG00000167543	34.392	-1.76846	0.464219	-3.80953	0.000139232	0.00115978	TP53I13
ENSG00000073578	157.5	-1.76816	0.228844	-7.7265	1.10548e-14	8.25917e-13	SDHA
ENSG00000183655	14.5043	-1.75939	0.671757	-2.61909	0.00881659	0.0369328	KLHL25
ENSG00000129255	223.188	-1.7563	0.232706	-7.54732	4.44312e-14	3.05206e-12	MPDU1
ENSG00000169683	20.783	-1.75613	0.61363	-2.86187	0.00421149	0.020657	LRRC45
ENSG00000224189	15.3254	-1.75069	0.634027	-2.76123	0.00575839	0.0264015	HAGLR
ENSG00000063438	14.3977	-1.74906	0.653372	-2.67697	0.00742904	0.0322675	AHRR
ENSG00000181350	176.768	-1.74552	0.304088	-5.74017	9.45832e-09	2.23636e-07	LRRC75A
ENSG00000135929	17.2305	-1.74006	0.618147	-2.81496	0.00487827	0.0231568	CYP27A1
ENSG00000056998	12.8868	-1.73925	0.674843	-2.57726	0.00995857	0.0408894	GYG2
ENSG00000176170	69.122	-1.73859	0.344502	-5.04668	4.49556e-07	7.3876e-06	SPHK1
ENSG00000110080	71.2515	-1.73371	0.367306	-4.72007	2.35763e-06	3.25168e-05	ST3GAL4
ENSG00000153814	54.2096	-1.72757	0.365346	-4.72859	2.26083e-06	3.13874e-05	JAZF1
ENSG00000145284	74.1113	-1.72609	0.362922	-4.75607	1.97394e-06	2.775e-05	SCD5
ENSG00000147202	56.8447	-1.72377	0.417061	-4.13313	3.57853e-05	0.000359191	DIAPH2
ENSG00000263272	18.7066	-1.72241	0.590337	-2.91767	0.00352656	0.0178908	AC004148.2
ENSG00000006062	142.588	-1.71268	0.236328	-7.24706	4.25906e-13	2.43995e-11	MAP3K14
ENSG00000124225	254.984	-1.71164	0.263119	-6.50517	7.76042e-11	2.90645e-09	PMEPA1
ENSG00000198690	154.295	-1.70843	0.241044	-7.08764	1.36421e-12	7.29627e-11	FAN1
ENSG00000213430	24.8367	-1.70477	0.537029	-3.17445	0.00150121	0.00878066	HSPD1P1
ENSG00000051596	152.002	-1.69945	0.336732	-5.04688	4.49076e-07	7.3876e-06	THOC3
ENSG00000262814	140.728	-1.69944	0.256081	-6.63633	3.21593e-11	1.33558e-09	MRPL12
ENSG00000141499	41.8316	-1.69529	0.431446	-3.92933	8.51836e-05	0.00076166	WRAP53
ENSG00000174840	119.61	-1.69282	0.256263	-6.60579	3.95414e-11	1.60087e-09	PDE12
ENSG00000233429	25.0872	-1.6916	0.542729	-3.11684	0.00182802	0.0103001	HOTAIRM1
ENSG00000170745	29.0802	-1.6906	0.5687	-2.97275	0.00295143	0.0154155	KCNS3
ENSG00000183087	30.2605	-1.69042	0.491869	-3.43672	0.000588806	0.00402744	GAS6
ENSG00000272398	91.9986	-1.68495	0.276501	-6.09384	1.10237e-09	3.22132e-08	CD24
ENSG00000160957	154.229	-1.68479	0.22488	-7.49196	6.78501e-14	4.4905e-12	RECQL4
ENSG00000261236	477.155	-1.68403	0.187577	-8.97781	2.76219e-19	4.00351e-17	BOP1
ENSG00000121210	43.4766	-1.68122	0.389784	-4.31321	1.60901e-05	0.000179531	TMEM131L
ENSG00000114541	81.6791	-1.679	0.330734	-5.07659	3.84263e-07	6.49867e-06	FRMD4B
ENSG00000169926	114.187	-1.67894	0.250407	-6.70484	2.01622e-11	8.59501e-10	KLF13
ENSG00000070814	1220.99	-1.6747	0.146279	-11.4486	2.38842e-30	8.87636e-28	TCOF1
ENSG00000168280	43.4144	-1.67305	0.595635	-2.80885	0.00497192	0.0234886	KIF5C
ENSG00000101220	468.487	-1.66776	0.160397	-10.3977	2.53909e-25	7.21599e-23	C20orf27
ENSG00000151276	24.8453	-1.66462	0.54905	-3.03181	0.0024309	0.0130931	MAGI1
ENSG00000167191	54.9492	-1.66067	0.379413	-4.37695	1.20349e-05	0.000138002	GPRC5B
ENSG00000142910	25.2668	-1.65805	0.49182	-3.37127	0.000748238	0.00492058	TINAGL1
ENSG00000213967	17.6763	-1.65188	0.599196	-2.75684	0.00583633	0.026653	ZNF726
ENSG00000178921	132.874	-1.6491	0.24039	-6.8601	6.88126e-12	3.20698e-10	PFAS
ENSG00000105676	175.197	-1.64789	0.239959	-6.86738	6.5394e-12	3.06738e-10	ARMC6
ENSG00000165124	20.1561	-1.64612	0.542775	-3.03279	0.00242305	0.0130556	SVEP1
ENSG00000136068	336.514	-1.64586	0.208817	-7.88184	3.22599e-15	2.64167e-13	FLNB
ENSG00000231290	54.4943	-1.64326	0.45287	-3.62855	0.000285013	0.00217649	APCDD1L-AS1
ENSG00000278619	31.2157	-1.63164	0.49207	-3.31588	0.00091356	0.00581893	MRM1
ENSG00000107833	329.354	-1.63154	0.174188	-9.36655	7.49454e-21	1.42929e-18	NPM3
ENSG00000136997	295.942	-1.63037	0.201126	-8.10619	5.22337e-16	4.82214e-14	MYC
ENSG00000132361	231.996	-1.62879	0.196823	-8.27537	1.28052e-16	1.27999e-14	CLUH
ENSG00000159685	53.6784	-1.62824	0.36613	-4.44718	8.70069e-06	0.000104559	CHCHD6
ENSG00000085117	72.7631	-1.62767	0.388458	-4.19008	2.78854e-05	0.000288693	CD82
ENSG00000142544	69.0667	-1.62505	0.322992	-5.03124	4.87328e-07	7.93633e-06	CTU1
ENSG00000164347	132.682	-1.62432	0.256428	-6.33439	2.3828e-10	7.95766e-09	GFM2
ENSG00000204514	70.4875	-1.62427	0.329816	-4.92477	8.44576e-07	1.29264e-05	ZNF814
ENSG00000183763	40.2635	-1.62319	0.440657	-3.68356	0.000229999	0.00179599	TRAIP
ENSG00000240694	31.3283	-1.62181	0.457351	-3.5461	0.000390984	0.0028477	PNMA2
ENSG00000225614	37.5899	-1.61147	0.445564	-3.61671	0.000298374	0.00225711	ZNF469
ENSG00000183688	254.344	-1.61106	0.200392	-8.03954	9.0173e-16	7.92102e-14	RFLNB
ENSG00000167601	423.144	-1.60893	0.231359	-6.95427	3.54393e-12	1.77289e-10	AXL
ENSG00000272711	80.7104	-1.60749	0.301444	-5.33266	9.67869e-08	1.87044e-06	AC019069.1
ENSG00000100292	256.733	-1.60737	0.220857	-7.27787	3.39123e-13	1.98195e-11	HMOX1
ENSG00000157168	183.427	-1.60336	0.226943	-7.06501	1.606e-12	8.49538e-11	NRG1
ENSG00000213261	29.0799	-1.60179	0.470958	-3.40113	0.000671089	0.00450522	EEF1B2P6
ENSG00000082269	15.3715	-1.60108	0.610579	-2.62223	0.00873567	0.0367106	FAM135A
ENSG00000196497	24.5984	-1.5994	0.540737	-2.95781	0.00309834	0.016067	IPO4
ENSG00000171291	23.1189	-1.59467	0.54114	-2.94687	0.00321007	0.0165753	ZNF439
ENSG00000272269	43.0812	-1.58853	0.390201	-4.07107	4.67983e-05	0.000454926	AL138724.1
ENSG00000140465	25.2292	-1.58704	0.506754	-3.13178	0.00173748	0.00986794	CYP1A1
ENSG00000077942	172.313	-1.58023	0.302749	-5.21959	1.79324e-07	3.26113e-06	FBLN1
ENSG00000213397	31.1894	-1.5788	0.45663	-3.4575	0.000545205	0.00376834	HAUS7
ENSG00000109881	1131.51	-1.57768	0.136414	-11.5654	6.1698e-31	2.4169e-28	CCDC34
ENSG00000275464	18.7349	-1.57724	0.599016	-2.63306	0.00846203	0.0357472	FP565260.1
ENSG00000204381	73.0845	-1.5636	0.357067	-4.37901	1.19218e-05	0.000136921	LAYN
ENSG00000203867	25.7137	-1.56155	0.499051	-3.12903	0.00175381	0.00994125	RBM20
ENSG00000183691	34.8602	-1.55679	0.459873	-3.38527	0.000711094	0.00470621	NOG
ENSG00000164087	203.755	-1.55135	0.204201	-7.59718	3.02644e-14	2.16085e-12	POC1A
ENSG00000104835	33.0768	-1.54254	0.464939	-3.31773	0.000907527	0.00578948	SARS2
ENSG00000249992	709.109	-1.54099	0.20778	-7.41645	1.20301e-13	7.71526e-12	TMEM158
ENSG00000161970	2443.51	-1.54054	0.130932	-11.7659	5.84767e-32	2.42161e-29	RPL26
ENSG00000141994	28.3067	-1.54049	0.544182	-2.83083	0.00464275	0.0222969	DUS3L
ENSG00000215016	33.9047	-1.54043	0.486333	-3.16744	0.00153788	0.00896624	RPL24P7
ENSG00000173638	174.68	-1.53973	0.259763	-5.92745	3.07674e-09	8.13765e-08	SLC19A1
ENSG00000221823	205.708	-1.53449	0.258698	-5.93158	3.00042e-09	7.96485e-08	PPP3R1
ENSG00000006453	47.2325	-1.53289	0.392826	-3.90222	9.53137e-05	0.000839293	BAIAP2L1
ENSG00000105696	17.1974	-1.53252	0.616105	-2.48743	0.012867	0.049905	TMEM59L
ENSG00000121440	30.3342	-1.52794	0.477872	-3.19738	0.00138684	0.00822457	PDZRN3
ENSG00000148459	50.902	-1.52741	0.371634	-4.10997	3.95704e-05	0.000391757	PDSS1
ENSG00000137760	29.2454	-1.51804	0.498162	-3.04729	0.00230917	0.0125729	ALKBH8
ENSG00000214756	200.009	-1.51506	0.206397	-7.34052	2.12768e-13	1.30672e-11	CSKMT
ENSG00000179041	234.885	-1.51066	0.210805	-7.16614	7.71423e-13	4.30039e-11	RRS1
ENSG00000104432	59.9637	-1.50968	0.372016	-4.05811	4.94717e-05	0.000478667	IL7
ENSG00000106688	32.6792	-1.49973	0.448849	-3.34127	0.00083395	0.0053937	SLC1A1
ENSG00000233461	19.953	-1.49926	0.56461	-2.65538	0.0079219	0.0339202	AL445524.1
ENSG00000170954	20.7184	-1.49748	0.531399	-2.818	0.00483244	0.0229794	ZNF415
ENSG00000071539	147.465	-1.49669	0.255469	-5.8586	4.66776e-09	1.18484e-07	TRIP13
ENSG00000175183	108.5	-1.49317	0.282566	-5.28432	1.2617e-07	2.36573e-06	CSRP2
ENSG00000198074	1687.17	-1.49268	0.323076	-4.62022	3.83334e-06	5.06321e-05	AKR1B10
ENSG00000278845	296.841	-1.49234	0.223322	-6.68245	2.34973e-11	9.92916e-10	MRPL45
ENSG00000141480	137.589	-1.49213	0.234222	-6.3706	1.88291e-10	6.39132e-09	ARRB2
ENSG00000069011	448.591	-1.49006	0.201493	-7.39506	1.4134e-13	8.98504e-12	PITX1
ENSG00000109674	156.915	-1.48273	0.253394	-5.85147	4.87242e-09	1.23248e-07	NEIL3
ENSG00000161682	24.6646	-1.48127	0.504015	-2.93894	0.00329335	0.0169449	FAM171A2
ENSG00000105173	47.1268	-1.48095	0.366371	-4.04221	5.29502e-05	0.000507244	CCNE1
ENSG00000170854	349.905	-1.48007	0.20388	-7.25948	3.8857e-13	2.2438e-11	RIOX2
ENSG00000249628	284.331	-1.47942	0.190665	-7.75926	8.5428e-15	6.51681e-13	LINC00942
ENSG00000273301	52.943	-1.47891	0.371866	-3.977	6.97897e-05	0.000641021	AC016717.2
ENSG00000140263	114.2	-1.47485	0.265489	-5.55523	2.77251e-08	5.93572e-07	SORD
ENSG00000030066	176.97	-1.47444	0.225401	-6.54143	6.09349e-11	2.34891e-09	NUP160
ENSG00000164647	338.805	-1.47372	0.212229	-6.94398	3.81191e-12	1.89212e-10	STEAP1
ENSG00000182240	271.829	-1.47126	0.219204	-6.71185	1.92169e-11	8.28959e-10	BACE2
ENSG00000185483	17.8592	-1.47122	0.559354	-2.63021	0.0085333	0.0359958	ROR1
ENSG00000163702	34.3092	-1.46904	0.467725	-3.14083	0.00168472	0.0096249	IL17RC
ENSG00000110042	50.5428	-1.46652	0.354226	-4.14007	3.47196e-05	0.000350192	DTX4
ENSG00000110172	447.164	-1.46311	0.181973	-8.04024	8.96627e-16	7.92102e-14	CHORDC1
ENSG00000164638	33.7585	-1.46182	0.501554	-2.91459	0.00356158	0.0180306	SLC29A4
ENSG00000132507	728.661	-1.45735	0.17543	-8.3073	9.79016e-17	1.00637e-14	EIF5A
ENSG00000103257	355.536	-1.45502	0.261238	-5.56971	2.5517e-08	5.50363e-07	SLC7A5
ENSG00000103966	99.4543	-1.45356	0.305943	-4.75106	2.02355e-06	2.84199e-05	EHD4
ENSG00000182704	257.455	-1.45316	0.187927	-7.73255	1.05415e-14	7.91648e-13	TSKU
ENSG00000106070	78.1829	-1.44573	0.284044	-5.08981	3.58414e-07	6.15415e-06	GRB10
ENSG00000128059	102.549	-1.43935	0.317312	-4.53606	5.73135e-06	7.25504e-05	PPAT
ENSG00000128731	214.165	-1.42913	0.200935	-7.11242	1.14026e-12	6.21314e-11	HERC2
ENSG00000154146	46.2627	-1.42216	0.370716	-3.83625	0.000124929	0.0010552	NRGN
ENSG00000164236	71.7908	-1.4187	0.320187	-4.43086	9.38596e-06	0.000111508	ANKRD33B
ENSG00000127586	137.877	-1.4155	0.286642	-4.93822	7.884e-07	1.22345e-05	CHTF18
ENSG00000112877	29.7096	-1.41473	0.490117	-2.88652	0.00389533	0.0194619	CEP72
ENSG00000131187	82.1117	-1.41418	0.304888	-4.63837	3.51168e-06	4.66957e-05	F12
ENSG00000224186	71.6827	-1.41371	0.321919	-4.39152	1.12563e-05	0.000130311	C5orf66
ENSG00000276529	53.9479	-1.41332	0.368583	-3.83446	0.00012584	0.00106043	AP001505.1
ENSG00000115541	2000.76	-1.41304	0.118943	-11.88	1.50386e-32	7.03128e-30	HSPE1
ENSG00000180198	238.739	-1.41087	0.200844	-7.02468	2.14555e-12	1.12266e-10	RCC1
ENSG00000109814	625.713	-1.40952	0.218821	-6.44141	1.18369e-10	4.22571e-09	UGDH
ENSG00000241015	18.8741	-1.40728	0.562079	-2.50371	0.01229	0.0481046	TPM3P9
ENSG00000133315	27.9325	-1.40622	0.48591	-2.89399	0.00380383	0.0190614	MACROD1
ENSG00000140280	92.2518	-1.40455	0.292758	-4.79766	1.60531e-06	2.31747e-05	LYSMD2
ENSG00000249859	71.3984	-1.40447	0.331105	-4.24176	2.21771e-05	0.000234796	PVT1
ENSG00000028116	92.2728	-1.40404	0.326244	-4.30364	1.68012e-05	0.000186746	VRK2
ENSG00000133026	220.853	-1.40401	0.197943	-7.09301	1.31226e-12	7.09697e-11	MYH10
ENSG00000184428	203.362	-1.40328	0.241046	-5.82165	5.82686e-09	1.44862e-07	TOP1MT
ENSG00000144381	1914.88	-1.40226	0.116137	-12.0742	1.44531e-33	7.75864e-31	HSPD1
ENSG00000039139	44.5277	-1.40058	0.386626	-3.62258	0.000291681	0.0022169	DNAH5
ENSG00000154127	88.5183	-1.40009	0.313814	-4.46153	8.1378e-06	9.88678e-05	UBASH3B
ENSG00000219928	23.4315	-1.39803	0.528681	-2.64438	0.0081841	0.0348269	AL161787.1
ENSG00000189410	35.313	-1.39364	0.424529	-3.2828	0.00102783	0.00641024	SH2D5
ENSG00000163291	32.8542	-1.39253	0.455727	-3.05564	0.00224584	0.0122696	PAQR3
ENSG00000169371	56.7592	-1.39194	0.392264	-3.54847	0.00038747	0.00282637	SNUPN
ENSG00000110104	372.898	-1.3917	0.212809	-6.53968	6.16486e-11	2.37012e-09	CCDC86
ENSG00000154917	40.1436	-1.39004	0.444232	-3.1291	0.00175344	0.00994125	RAB6B
ENSG00000136149	105.91	-1.38971	0.28082	-4.94877	7.46822e-07	1.16643e-05	RPL13AP25
ENSG00000136982	114.829	-1.38453	0.245444	-5.64093	1.6913e-08	3.7947e-07	DSCC1
ENSG00000227694	24.4186	-1.38365	0.510223	-2.71186	0.00669069	0.0296741	RPL23AP74
ENSG00000217236	28.3703	-1.38299	0.462979	-2.98714	0.00281596	0.0148363	SP9
ENSG00000144366	84.9953	-1.38088	0.327464	-4.2169	2.47689e-05	0.000259206	GULP1
ENSG00000124787	118.181	-1.37976	0.265285	-5.20105	1.98168e-07	3.58583e-06	RPP40
ENSG00000167900	551.9	-1.37942	0.155056	-8.89626	5.77604e-19	7.89792e-17	TK1
ENSG00000170291	122.92	-1.37729	0.262779	-5.24124	1.59504e-07	2.92269e-06	ELP5
ENSG00000221955	430.203	-1.37484	0.17293	-7.95031	1.86038e-15	1.57686e-13	SLC12A8
ENSG00000129250	493.888	-1.37436	0.1721	-7.98583	1.39579e-15	1.21198e-13	KIF1C
ENSG00000128805	55.4731	-1.37007	0.33828	-4.05009	5.11976e-05	0.000492408	ARHGAP22
ENSG00000137822	173.715	-1.36942	0.218179	-6.27661	3.46037e-10	1.12203e-08	TUBGCP4
ENSG00000164051	49.8773	-1.36678	0.377341	-3.62213	0.000292188	0.00221959	CCDC51
ENSG00000125740	302.126	-1.36672	0.212204	-6.4406	1.19006e-10	4.23801e-09	FOSB
ENSG00000165244	29.1091	-1.36437	0.490802	-2.77987	0.00543804	0.0252125	ZNF367
ENSG00000065328	267.153	-1.36365	0.186278	-7.32053	2.47e-13	1.49791e-11	MCM10
ENSG00000075702	30.2222	-1.36315	0.457317	-2.98075	0.00287539	0.015089	WDR62
ENSG00000239672	1753.99	-1.36103	0.116653	-11.6673	1.87253e-31	7.53903e-29	NME1
ENSG00000127804	155.966	-1.36063	0.235628	-5.7745	7.7182e-09	1.86136e-07	METTL16
ENSG00000130147	145.764	-1.3583	0.233657	-5.81321	6.12852e-09	1.51323e-07	SH3BP4
ENSG00000091656	74.1937	-1.35689	0.336418	-4.03334	5.499e-05	0.000522982	ZFHX4
ENSG00000014641	469.66	-1.3543	0.395548	-3.42386	0.000617388	0.0041913	MDH1
ENSG00000121897	67.869	-1.35421	0.318586	-4.25069	2.13116e-05	0.000227125	LIAS
ENSG00000181097	31.7689	-1.35302	0.464711	-2.91154	0.00359658	0.0181823	AC105219.1
ENSG00000164920	28.4001	-1.3526	0.501226	-2.69859	0.00696347	0.0306774	OSR2
ENSG00000158315	26.3239	-1.35132	0.536643	-2.51811	0.0117988	0.0465987	RHBDL2
ENSG00000147586	25.3627	-1.35071	0.526389	-2.56599	0.0102883	0.0419225	MRPS28
ENSG00000150556	71.0394	-1.34907	0.368522	-3.66077	0.000251455	0.00194274	LYPD6B
ENSG00000162851	40.8975	-1.3482	0.439186	-3.06977	0.00214227	0.0117725	TFB2M
ENSG00000142611	31.9332	-1.34478	0.476835	-2.82022	0.00479907	0.0228583	PRDM16
ENSG00000166411	312.978	-1.34167	0.198209	-6.76899	1.29683e-11	5.83733e-10	IDH3A
ENSG00000106617	64.8109	-1.34049	0.324677	-4.12868	3.64859e-05	0.00036496	PRKAG2
ENSG00000013588	208.311	-1.33917	0.245103	-5.4637	4.66321e-08	9.62799e-07	GPRC5A
ENSG00000198805	93.4203	-1.33913	0.301591	-4.44021	8.98702e-06	0.000107385	PNP
ENSG00000164715	38.3269	-1.33912	0.444618	-3.01183	0.00259675	0.0138271	LMTK2
ENSG00000198624	100.103	-1.33273	0.354878	-3.75546	0.000173026	0.00139557	CCDC69
ENSG00000155962	81.9775	-1.33248	0.330015	-4.03763	5.39929e-05	0.000514851	CLIC2
ENSG00000269416	65.6071	-1.33172	0.35008	-3.80405	0.00014235	0.00118101	LINC01224
ENSG00000187607	22.9962	-1.33164	0.529835	-2.5133	0.0119608	0.0471341	ZNF286A
ENSG00000123179	292.21	-1.33163	0.205915	-6.46689	1.0004e-10	3.64315e-09	EBPL
ENSG00000272599	55.0465	-1.3305	0.376226	-3.53644	0.000405552	0.00293513	AC016394.2
ENSG00000104611	203.363	-1.32808	0.203599	-6.523	6.8913e-11	2.61473e-09	SH2D4A
ENSG00000111799	233.208	-1.32565	0.220112	-6.02262	1.71613e-09	4.81425e-08	COL12A1
ENSG00000203668	284.662	-1.32433	0.182597	-7.25276	4.0836e-13	2.34872e-11	CHML
ENSG00000167600	129.401	-1.32282	0.278784	-4.74498	2.08529e-06	2.92303e-05	CYP2S1
ENSG00000066827	34.4035	-1.32122	0.428026	-3.08678	0.00202334	0.0112318	ZFAT
ENSG00000145220	310.194	-1.32082	0.20115	-6.56634	5.15668e-11	2.04195e-09	LYAR
ENSG00000214706	409.775	-1.31978	0.167323	-7.88766	3.07904e-15	2.53566e-13	IFRD2
ENSG00000164300	43.5499	-1.3192	0.389642	-3.38566	0.000710071	0.00470158	SERINC5
ENSG00000156804	777.633	-1.31886	0.142209	-9.27407	1.79178e-20	3.3295e-18	FBXO32
ENSG00000124126	85.8828	-1.31638	0.308763	-4.26339	2.01347e-05	0.000216654	PREX1
ENSG00000226986	55.3849	-1.31424	0.378173	-3.47523	0.000510423	0.003564	AC092017.1
ENSG00000147813	34.3618	-1.31394	0.419129	-3.13493	0.00171892	0.00978558	NAPRT
ENSG00000073111	271.719	-1.30876	0.185208	-7.06642	1.58979e-12	8.44042e-11	MCM2
ENSG00000073536	94.1106	-1.30741	0.273718	-4.77648	1.7839e-06	2.53738e-05	NLE1
ENSG00000136450	769.23	-1.30443	0.15548	-8.38971	4.8736e-17	5.19396e-15	SRSF1
ENSG00000034152	128.1	-1.30311	0.255677	-5.0967	3.45625e-07	5.95658e-06	MAP2K3
ENSG00000159063	278.062	-1.30226	0.18703	-6.96281	3.33542e-12	1.68445e-10	ALG8
ENSG00000162337	44.1481	-1.30132	0.382097	-3.40573	0.000659877	0.00444229	LRP5
ENSG00000264350	70.1982	-1.30115	0.328012	-3.96676	7.28569e-05	0.000663726	SNRPGP2
ENSG00000224032	130.627	-1.30083	0.232186	-5.60253	2.11247e-08	4.63912e-07	EPB41L4A-AS1
ENSG00000141574	198.395	-1.29953	0.228446	-5.68855	1.28124e-08	2.96651e-07	SECTM1
ENSG00000152953	68.0318	-1.29929	0.332097	-3.91238	9.13896e-05	0.000809658	STK32B
ENSG00000165526	90.7638	-1.29887	0.275177	-4.72011	2.35712e-06	3.25168e-05	RPUSD4
ENSG00000103995	316.769	-1.29833	0.178017	-7.29329	3.0247e-13	1.78939e-11	CEP152
ENSG00000104691	51.5518	-1.2981	0.372593	-3.48395	0.000494066	0.00346443	UBXN8
ENSG00000006283	32.2251	-1.29433	0.457162	-2.83122	0.00463705	0.0222843	CACNA1G
ENSG00000168781	38.0636	-1.29338	0.43629	-2.9645	0.00303174	0.0157781	PPIP5K1
ENSG00000144647	99.1343	-1.29282	0.307571	-4.2033	2.63052e-05	0.000273115	POMGNT2
ENSG00000164983	175.628	-1.29118	0.215232	-5.99905	1.98477e-09	5.48993e-08	TMEM65
ENSG00000170017	683.11	-1.28923	0.409617	-3.14741	0.00164721	0.0094441	ALCAM
ENSG00000173848	333.808	-1.28922	0.192453	-6.69887	2.10032e-11	8.90119e-10	NET1
ENSG00000160214	276.038	-1.28526	0.186324	-6.89801	5.27351e-12	2.51429e-10	RRP1
ENSG00000183605	74.9085	-1.28421	0.340729	-3.76902	0.00016389	0.00133236	SFXN4
ENSG00000139211	82.1007	-1.28419	0.361793	-3.54952	0.000385939	0.00281662	AMIGO2
ENSG00000124614	498.545	-1.28337	0.16987	-7.55501	4.18838e-14	2.89078e-12	RPS10
ENSG00000196739	98.5117	-1.28221	0.296294	-4.3275	1.50811e-05	0.000170106	COL27A1
ENSG00000166012	847.251	-1.28108	0.13997	-9.15251	5.56259e-20	9.83221e-18	TAF1D
ENSG00000005020	95.0071	-1.27967	0.296914	-4.30989	1.63338e-05	0.00018211	SKAP2
ENSG00000163131	54.3668	-1.27933	0.36881	-3.4688	0.000522779	0.00363587	CTSS
ENSG00000007202	136.542	-1.27905	0.255526	-5.00555	5.57035e-07	8.96078e-06	KIAA0100
ENSG00000111716	1239.13	-1.2783	0.135504	-9.4337	3.95871e-21	7.65034e-19	LDHB
ENSG00000164045	142.668	-1.2746	0.23903	-5.33237	9.6938e-08	1.87048e-06	CDC25A
ENSG00000110660	118.166	-1.27421	0.261241	-4.87752	1.07426e-06	1.61517e-05	SLC35F2
ENSG00000165732	1347.57	-1.2704	0.122636	-10.3592	3.8023e-25	1.02056e-22	DDX21
ENSG00000239559	112.536	-1.26843	0.277487	-4.57114	4.85075e-06	6.23007e-05	RPL37P2
ENSG00000100591	355.062	-1.26785	0.184637	-6.86672	6.56947e-12	3.07154e-10	AHSA1
ENSG00000113657	1194.27	-1.26762	0.172784	-7.33644	2.19352e-13	1.34147e-11	DPYSL3
ENSG00000132423	93.6219	-1.26761	0.313155	-4.04788	5.16843e-05	0.000496759	COQ3
ENSG00000100162	151.916	-1.26631	0.221854	-5.70788	1.14391e-08	2.67416e-07	CENPM
ENSG00000174442	285.678	-1.26477	0.18557	-6.81562	9.38595e-12	4.31873e-10	ZWILCH
ENSG00000239382	101.549	-1.26275	0.280249	-4.5058	6.61221e-06	8.24054e-05	ALKBH6
ENSG00000115365	195.86	-1.26173	0.20446	-6.17102	6.78516e-10	2.07346e-08	LANCL1
ENSG00000168005	125.359	-1.25953	0.250087	-5.03635	4.74488e-07	7.74463e-06	SPINDOC
ENSG00000214530	25.473	-1.25811	0.47987	-2.62176	0.00874767	0.0367397	STARD10
ENSG00000105329	52.2403	-1.25638	0.401641	-3.1281	0.00175938	0.00996498	TGFB1
ENSG00000156113	405.744	-1.25592	0.263448	-4.76726	1.86746e-06	2.64844e-05	KCNMA1
ENSG00000154719	99.8305	-1.25485	0.304167	-4.12553	3.69878e-05	0.00036947	MRPL39
ENSG00000172269	169.426	-1.25458	0.215848	-5.81235	6.16012e-09	1.51845e-07	DPAGT1
ENSG00000123643	31.0702	-1.25373	0.476224	-2.63266	0.00847203	0.035779	SLC36A1
ENSG00000152404	211.333	-1.25043	0.204074	-6.12736	8.93483e-10	2.67013e-08	CWF19L2
ENSG00000159307	119.847	-1.2469	0.294161	-4.23882	2.24698e-05	0.00023772	SCUBE1
ENSG00000176182	63.9666	-1.2463	0.343754	-3.62557	0.000288328	0.00219718	MYPOP
ENSG00000037474	279.005	-1.24299	0.218598	-5.68619	1.29907e-08	2.99819e-07	NSUN2
ENSG00000277161	138.161	-1.24233	0.278334	-4.46343	8.06566e-06	9.81558e-05	PIGW
ENSG00000165490	148.663	-1.24134	0.226624	-5.4775	4.31365e-08	8.95732e-07	DDIAS
ENSG00000179409	180.531	-1.24015	0.216996	-5.7151	1.09638e-08	2.57552e-07	GEMIN4
ENSG00000137522	123.406	-1.24003	0.259046	-4.78692	1.69362e-06	2.43043e-05	RNF121
ENSG00000135931	500.133	-1.23675	0.210738	-5.86866	4.39328e-09	1.12106e-07	ARMC9
ENSG00000183647	34.5736	-1.23612	0.436692	-2.83064	0.00464543	0.0223018	ZNF530
ENSG00000129757	45.5167	-1.23568	0.406282	-3.04143	0.00235454	0.0127672	CDKN1C
ENSG00000063241	329.956	-1.23331	0.195997	-6.29251	3.12382e-10	1.01975e-08	ISOC2
ENSG00000163931	2164.03	-1.23154	0.170225	-7.23479	4.66258e-13	2.65017e-11	TKT
ENSG00000115307	454.452	-1.22958	0.189291	-6.49569	8.26525e-11	3.07263e-09	AUP1
ENSG00000105722	69.6992	-1.22805	0.324091	-3.78922	0.00015112	0.00124806	ERF
ENSG00000239900	121.661	-1.22325	0.287764	-4.25088	2.12931e-05	0.000227095	ADSL
ENSG00000119950	91.305	-1.22228	0.285658	-4.27883	1.87878e-05	0.000204284	MXI1
ENSG00000112667	75.6457	-1.21865	0.343756	-3.54511	0.000392448	0.00285549	DNPH1
ENSG00000001084	597.205	-1.21603	0.230578	-5.27383	1.33607e-07	2.49227e-06	GCLC
ENSG00000006744	450.01	-1.21577	0.151219	-8.03982	8.99692e-16	7.92102e-14	ELAC2
ENSG00000100401	778.003	-1.21564	0.152969	-7.94698	1.91121e-15	1.61052e-13	RANGAP1
ENSG00000126457	264.404	-1.21563	0.217289	-5.59453	2.21214e-08	4.83602e-07	PRMT1
ENSG00000163933	144.352	-1.21485	0.23269	-5.22087	1.78083e-07	3.24263e-06	RFT1
ENSG00000146386	184.456	-1.21462	0.216249	-5.61677	1.94564e-08	4.30536e-07	ABRACL
ENSG00000058804	275.521	-1.21374	0.223804	-5.42321	5.85375e-08	1.18498e-06	NDC1
ENSG00000170464	61.9021	-1.21133	0.326164	-3.71386	0.000204118	0.00161843	DNAJC18
ENSG00000245910	765.372	-1.20886	0.156484	-7.7251	1.11765e-14	8.30727e-13	SNHG6
ENSG00000163171	616.751	-1.20844	0.188239	-6.41971	1.36531e-10	4.80312e-09	CDC42EP3
ENSG00000171320	114.34	-1.20719	0.274255	-4.40172	1.07397e-05	0.000125277	ESCO2
ENSG00000128274	32.5371	-1.20711	0.461169	-2.6175	0.00885765	0.0370834	A4GALT
ENSG00000120129	424.415	-1.20569	0.255441	-4.72005	2.35789e-06	3.25168e-05	DUSP1
ENSG00000145912	701.08	-1.20557	0.161955	-7.44389	9.77619e-14	6.35408e-12	NHP2
ENSG00000188677	170.381	-1.20478	0.207737	-5.79954	6.64971e-09	1.62859e-07	PARVB
ENSG00000158186	64.0502	-1.20404	0.333647	-3.60871	0.000307718	0.00231451	MRAS
ENSG00000106628	543.85	-1.20401	0.146666	-8.20918	2.22706e-16	2.15193e-14	POLD2
ENSG00000242779	30.9891	-1.2035	0.473446	-2.542	0.0110219	0.0442441	ZNF702P
ENSG00000136448	669.196	-1.20144	0.164428	-7.30677	2.73634e-13	1.63212e-11	NMT1
ENSG00000185115	88.3361	-1.20079	0.272784	-4.40199	1.07261e-05	0.000125275	NSMCE3
ENSG00000106404	32.2199	-1.20048	0.435306	-2.75778	0.00581948	0.0266036	CLDN15
ENSG00000114738	61.5637	-1.20035	0.345566	-3.47357	0.000513584	0.00358051	MAPKAPK3
ENSG00000234171	114.826	-1.19891	0.246331	-4.86707	1.13265e-06	1.6907e-05	RNASEH1-AS1
ENSG00000065665	37.654	-1.19781	0.420046	-2.85162	0.00434971	0.02122	SEC61A2
ENSG00000151632	4809.74	-1.19644	0.343807	-3.47998	0.000501449	0.00350942	AKR1C2
ENSG00000198720	56.7192	-1.19508	0.332065	-3.59894	0.000319523	0.00239106	ANKRD13B
ENSG00000168003	722.169	-1.19503	0.180204	-6.63153	3.32228e-11	1.37188e-09	SLC3A2
ENSG00000283498	126.01	-1.19457	0.286665	-4.16713	3.08457e-05	0.000315288	MIR1244-2
ENSG00000052749	169.822	-1.19416	0.234384	-5.0949	3.48927e-07	6.00636e-06	RRP12
ENSG00000148840	128.042	-1.1933	0.254146	-4.69534	2.66166e-06	3.62577e-05	PPRC1
ENSG00000152409	52.2694	-1.19254	0.382438	-3.11827	0.00181919	0.0102687	JMY
ENSG00000104299	49.5759	-1.19126	0.39451	-3.01959	0.00253121	0.0135425	INTS9
ENSG00000137692	662.7	-1.19123	0.153894	-7.7406	9.89482e-15	7.46956e-13	DCUN1D5
ENSG00000113719	773.858	-1.19011	0.181594	-6.55369	5.61314e-11	2.18701e-09	ERGIC1
ENSG00000113739	534.751	-1.18957	0.399891	-2.97472	0.00293252	0.0153444	STC2
ENSG00000212719	48.5006	-1.18486	0.374819	-3.16115	0.0015715	0.00912919	C17orf51
ENSG00000101084	360.398	-1.18307	0.263116	-4.49637	6.91231e-06	8.57766e-05	C20orf24
ENSG00000185630	32.43	-1.18293	0.423127	-2.79568	0.00517908	0.0242382	PBX1
ENSG00000143942	31.5378	-1.1818	0.471294	-2.50757	0.0121564	0.0477364	CHAC2
ENSG00000223509	39.5364	-1.18097	0.409267	-2.88557	0.00390706	0.0195071	AC135983.2
ENSG00000187736	32.7588	-1.18071	0.437226	-2.70046	0.00692438	0.0305423	NHEJ1
ENSG00000109099	180.517	-1.18032	0.211859	-5.57127	2.52887e-08	5.46251e-07	PMP22
ENSG00000149554	214.61	-1.18024	0.211775	-5.57312	2.50221e-08	5.42109e-07	CHEK1
ENSG00000052850	109.966	-1.17898	0.26304	-4.48211	7.39077e-06	9.10126e-05	ALX4
ENSG00000254726	148.143	-1.17863	0.240457	-4.90162	9.50488e-07	1.44406e-05	MEX3A
ENSG00000172167	39.0819	-1.17853	0.41636	-2.83055	0.00464686	0.0223018	MTBP
ENSG00000170089	77.0255	-1.1765	0.389587	-3.01985	0.00252898	0.0135358	AC106795.1
ENSG00000131899	42.0573	-1.17637	0.38713	-3.03871	0.00237594	0.0128544	LLGL1
ENSG00000173145	245.689	-1.1734	0.190679	-6.1538	7.56468e-10	2.28624e-08	NOC3L
ENSG00000246334	36.8946	-1.17258	0.428721	-2.73508	0.00623659	0.0281248	PRR7-AS1
ENSG00000103365	110.991	-1.17005	0.264538	-4.423	9.73385e-06	0.000114608	GGA2
ENSG00000131368	375.88	-1.16903	0.177654	-6.58037	4.69278e-11	1.8686e-09	MRPS25
ENSG00000108774	462.757	-1.16751	0.163595	-7.13656	9.56959e-13	5.27383e-11	RAB5C
ENSG00000108578	265.057	-1.16671	0.2203	-5.29599	1.18371e-07	2.24271e-06	BLMH
ENSG00000154096	1282.23	-1.16485	0.172533	-6.75142	1.46402e-11	6.46936e-10	THY1
ENSG00000178035	515.35	-1.16407	0.40847	-2.84983	0.0043742	0.0212687	IMPDH2
ENSG00000086827	92.4205	-1.16401	0.318262	-3.65739	0.000254799	0.00196544	ZW10
ENSG00000164114	79.9068	-1.16192	0.28797	-4.03488	5.46309e-05	0.000519984	MAP9
ENSG00000116691	74.5614	-1.16179	0.311245	-3.73272	0.000189422	0.001511	MIIP
ENSG00000153107	48.3262	-1.16178	0.370276	-3.13761	0.0017033	0.0097119	ANAPC1
ENSG00000144741	75.599	-1.15979	0.302226	-3.8375	0.000124294	0.00105206	SLC25A26
ENSG00000189046	61.085	-1.15785	0.325255	-3.55982	0.000371116	0.00272905	ALKBH2
ENSG00000104907	80.4217	-1.15736	0.297458	-3.89083	9.99028e-05	0.000875978	TRMT1
ENSG00000187840	410.239	-1.15722	0.194645	-5.94531	2.75928e-09	7.35167e-08	EIF4EBP1
ENSG00000127837	608.992	-1.15634	0.199434	-5.79812	6.70644e-09	1.63918e-07	AAMP
ENSG00000170085	49.8387	-1.1561	0.370757	-3.11822	0.00181944	0.0102687	SIMC1
ENSG00000164649	287.508	-1.15315	0.180084	-6.40336	1.51991e-10	5.28289e-09	CDCA7L
ENSG00000131373	46.4867	-1.15191	0.393161	-2.92987	0.003391	0.0173611	HACL1
ENSG00000108179	764.102	-1.15182	0.178477	-6.4536	1.09223e-10	3.94783e-09	PPIF
ENSG00000165912	236.46	-1.1516	0.217645	-5.29118	1.21533e-07	2.29961e-06	PACSIN3
ENSG00000151849	395.08	-1.15002	0.162238	-7.08848	1.35592e-12	7.2788e-11	CENPJ
ENSG00000171763	36.9918	-1.14807	0.418441	-2.74369	0.00607529	0.0275001	SPATA5L1
ENSG00000132718	47.2178	-1.14595	0.380665	-3.01039	0.0026091	0.0138712	SYT11
ENSG00000206527	175.651	-1.14553	0.252577	-4.53536	5.75066e-06	7.27313e-05	HACD2
ENSG00000166477	385.887	-1.14518	0.169356	-6.76195	1.36147e-11	6.10933e-10	LEO1
ENSG00000213977	45.2995	-1.14465	0.416173	-2.75043	0.00595179	0.0270934	TAX1BP3
ENSG00000065882	234.509	-1.14456	0.241476	-4.73984	2.1389e-06	2.98951e-05	TBC1D1
ENSG00000113368	461.836	-1.14443	0.191549	-5.9746	2.30652e-09	6.26042e-08	LMNB1
ENSG00000100726	67.1503	-1.14442	0.341786	-3.34835	0.000812957	0.00527577	TELO2
ENSG00000105926	283.246	-1.14172	0.214228	-5.32947	9.84993e-08	1.89343e-06	MPP6
ENSG00000130935	305.836	-1.14138	0.190581	-5.98893	2.11226e-09	5.78736e-08	NOL11
ENSG00000108651	205.446	-1.14134	0.253161	-4.50835	6.53348e-06	8.15644e-05	UTP6
ENSG00000147324	80.5395	-1.14011	0.301554	-3.78079	0.00015633	0.0012845	MFHAS1
ENSG00000075336	171.166	-1.13702	0.232379	-4.89295	9.93333e-07	1.50129e-05	TIMM21
ENSG00000185024	55.0305	-1.13521	0.378921	-2.9959	0.00273636	0.0144484	BRF1
ENSG00000065534	484.058	-1.13502	0.168836	-6.72261	1.78496e-11	7.76913e-10	MYLK
ENSG00000105447	366.652	-1.13479	0.171883	-6.60212	4.05309e-11	1.63636e-09	GRWD1
ENSG00000163950	415.79	-1.13469	0.189599	-5.98464	2.16862e-09	5.93057e-08	SLBP
ENSG00000183048	114.7	-1.13355	0.250138	-4.53171	5.85083e-06	7.3805e-05	SLC25A10
ENSG00000224531	104.758	-1.13349	0.268852	-4.21605	2.48618e-05	0.000259803	SMIM13
ENSG00000130810	115.258	-1.13344	0.276654	-4.09694	4.18648e-05	0.000411661	PPAN
ENSG00000171903	110.182	-1.13237	0.302399	-3.74462	0.000180669	0.00144755	CYP4F11
ENSG00000147536	120.228	-1.13125	0.272348	-4.15367	3.2718e-05	0.00033325	GINS4
ENSG00000135372	329.76	-1.12941	0.192938	-5.85375	4.80624e-09	1.21786e-07	NAT10
ENSG00000136371	33.3778	-1.12879	0.445013	-2.53654	0.0111954	0.0447877	MTHFS
ENSG00000150990	114.736	-1.12858	0.270359	-4.17438	2.98801e-05	0.000305849	DHX37
ENSG00000166788	234.16	-1.12655	0.193918	-5.80942	6.2691e-09	1.54007e-07	SAAL1
ENSG00000109084	414.822	-1.12639	0.178127	-6.32352	2.55674e-10	8.47994e-09	TMEM97
ENSG00000166228	189.94	-1.12562	0.217646	-5.17178	2.31869e-07	4.13371e-06	PCBD1
ENSG00000179431	122.105	-1.12523	0.312819	-3.59706	0.000321839	0.00240656	FJX1
ENSG00000169727	247.275	-1.12229	0.21369	-5.25195	1.50496e-07	2.77165e-06	GPS1
ENSG00000130748	75.1184	-1.12176	0.338306	-3.31582	0.000913749	0.00581893	TMEM160
ENSG00000198189	111.25	-1.12167	0.28301	-3.96337	7.39003e-05	0.000671543	HSD17B11
ENSG00000231663	48.5976	-1.1209	0.387762	-2.89068	0.00384415	0.0192327	AL355472.1
ENSG00000070950	151.342	-1.1189	0.22849	-4.89691	9.73543e-07	1.47291e-05	RAD18
ENSG00000008394	2196	-1.11869	0.325094	-3.44112	0.000579301	0.0039718	MGST1
ENSG00000198912	70.6827	-1.1179	0.335717	-3.3299	0.000868774	0.00557169	C1orf174
ENSG00000160072	59.1489	-1.11691	0.344639	-3.2408	0.00119193	0.00723139	ATAD3B
ENSG00000279799	35.5488	-1.11689	0.41877	-2.66707	0.00765162	0.0330127	AC006077.2
ENSG00000138399	81.2548	-1.11596	0.2926	-3.81395	0.000136765	0.00114186	FASTKD1
ENSG00000091527	504.091	-1.11591	0.205743	-5.42379	5.83484e-08	1.1828e-06	CDV3
ENSG00000141562	159.594	-1.1159	0.218862	-5.09863	3.4212e-07	5.9032e-06	NARF
ENSG00000144554	235.435	-1.11494	0.188598	-5.91172	3.38559e-09	8.86832e-08	FANCD2
ENSG00000127423	34.7162	-1.1147	0.426891	-2.6112	0.00902252	0.0376432	AUNIP
ENSG00000204519	45.5815	-1.11381	0.391516	-2.84488	0.00444288	0.0215512	ZNF551
ENSG00000110063	86.2254	-1.11298	0.294618	-3.77771	0.000158278	0.00129317	DCPS
ENSG00000162302	96.4597	-1.1122	0.276475	-4.0228	5.75115e-05	0.000541632	RPS6KA4
ENSG00000125454	48.1821	-1.11205	0.377862	-2.943	0.00325044	0.0167479	SLC25A19
ENSG00000164338	182.547	-1.11185	0.22692	-4.89976	9.59515e-07	1.45625e-05	UTP15
ENSG00000180900	89.7689	-1.11098	0.291701	-3.80862	0.000139747	0.00116341	SCRIB
ENSG00000170545	117.106	-1.11074	0.253355	-4.38414	1.16447e-05	0.000134271	SMAGP
ENSG00000074201	375.107	-1.10994	0.191916	-5.78345	7.3183e-09	1.77972e-07	CLNS1A
ENSG00000065413	51.0916	-1.10887	0.350887	-3.16019	0.00157664	0.00914859	ANKRD44
ENSG00000170264	73.1467	-1.1082	0.316682	-3.49941	0.000466293	0.00329996	FAM161A
ENSG00000141198	56.5041	-1.10741	0.38711	-2.86072	0.00422677	0.0207249	TOM1L1
ENSG00000110107	740.646	-1.10593	0.141198	-7.83248	4.78329e-15	3.80929e-13	PRPF19
ENSG00000163002	88.5141	-1.10574	0.280396	-3.9435	8.02993e-05	0.000723343	NUP35
ENSG00000169136	151.857	-1.10569	0.238412	-4.63773	3.52259e-06	4.67978e-05	ATF5
ENSG00000181472	95.4529	-1.10504	0.277688	-3.97941	6.90854e-05	0.000635761	ZBTB2
ENSG00000185238	64.0322	-1.10422	0.334528	-3.30083	0.000964004	0.00607226	PRMT3
ENSG00000220804	33.5687	-1.10363	0.426791	-2.58589	0.00971291	0.0400395	LINC01881
ENSG00000232346	36.7513	-1.10289	0.43707	-2.52338	0.0116232	0.0461047	Z74021.1
ENSG00000105810	908.781	-1.10217	0.153986	-7.15759	8.21067e-13	4.54219e-11	CDK6
ENSG00000175634	105.768	-1.1019	0.275739	-3.99617	6.43757e-05	0.0005985	RPS6KB2
ENSG00000104131	1064.65	-1.10028	0.148981	-7.38534	1.52059e-13	9.62419e-12	EIF3J
ENSG00000152465	288.034	-1.09812	0.192729	-5.69773	1.21413e-08	2.82013e-07	NMT2
ENSG00000163781	328.256	-1.0972	0.179323	-6.1186	9.44002e-10	2.80376e-08	TOPBP1
ENSG00000128050	897.347	-1.09627	0.150007	-7.30812	2.70915e-13	1.62258e-11	PAICS
ENSG00000011260	258.158	-1.09618	0.194561	-5.63415	1.75925e-08	3.93496e-07	UTP18
ENSG00000260804	70.1598	-1.0937	0.309664	-3.53189	0.000412607	0.00298122	LINC01963
ENSG00000099904	40.5788	-1.09259	0.39782	-2.74644	0.00602454	0.0273558	ZDHHC8
ENSG00000160972	68.7875	-1.09196	0.307398	-3.55227	0.000381916	0.00279387	PPP1R16A
ENSG00000123485	881.921	-1.09027	0.140088	-7.78274	7.09714e-15	5.53043e-13	HJURP
ENSG00000151465	382.805	-1.0898	0.172268	-6.32618	2.51309e-10	8.35431e-09	CDC123
ENSG00000155850	156.026	-1.0895	0.285241	-3.81957	0.000133685	0.00111937	SLC26A2
ENSG00000151929	285.014	-1.08858	0.182721	-5.95761	2.55956e-09	6.87006e-08	BAG3
ENSG00000133028	296.248	-1.08816	0.173019	-6.28926	3.18991e-10	1.03684e-08	SCO1
ENSG00000161513	74.7722	-1.08669	0.322784	-3.36662	0.000760967	0.00499522	FDXR
ENSG00000135972	252.454	-1.08593	0.213466	-5.08715	3.63479e-07	6.20115e-06	MRPS9
ENSG00000115392	164.034	-1.08567	0.252485	-4.29992	1.70861e-05	0.000189332	FANCL
ENSG00000213593	516.029	-1.08548	0.202253	-5.36694	8.00835e-08	1.5857e-06	TMX2
ENSG00000108984	58.1776	-1.08377	0.358276	-3.02497	0.00248658	0.0133434	MAP2K6
ENSG00000120526	217.652	-1.08374	0.20519	-5.28164	1.28033e-07	2.39429e-06	NUDCD1
ENSG00000114767	242.372	-1.08298	0.202777	-5.34075	9.25608e-08	1.79595e-06	RRP9
ENSG00000148908	112.37	-1.08146	0.254185	-4.25461	2.09411e-05	0.000224101	RGS10
ENSG00000156026	52.2469	-1.07869	0.371009	-2.90744	0.00364399	0.0183772	MCU
ENSG00000008324	196.796	-1.0782	0.212782	-5.06714	4.03828e-07	6.75421e-06	SS18L2
ENSG00000168496	658.734	-1.07711	0.140396	-7.67193	1.69424e-14	1.22782e-12	FEN1
ENSG00000184162	170.43	-1.07651	0.233015	-4.61991	3.83915e-06	5.06321e-05	NR2C2AP
ENSG00000204220	177.995	-1.07574	0.22727	-4.73331	2.20884e-06	3.07244e-05	PFDN6
ENSG00000278259	279.232	-1.07227	0.191233	-5.60713	2.05712e-08	4.5313e-07	MYO19
ENSG00000277693	36.9189	-1.07137	0.398037	-2.69164	0.00711017	0.0311792	AP003900.1
ENSG00000154134	111.654	-1.07137	0.279518	-3.83292	0.000126631	0.00106585	ROBO3
ENSG00000141378	321.442	-1.07136	0.172331	-6.21687	5.0718e-10	1.60504e-08	PTRH2
ENSG00000120896	148.605	-1.07105	0.240476	-4.45387	8.43369e-06	0.000101917	SORBS3
ENSG00000095485	119.331	-1.0702	0.238387	-4.48935	7.14403e-06	8.82742e-05	CWF19L1
ENSG00000135763	47.941	-1.07008	0.399153	-2.68087	0.00734314	0.031971	URB2
ENSG00000149503	65.5578	-1.06703	0.340836	-3.13062	0.00174437	0.00989931	INCENP
ENSG00000228716	584.001	-1.06685	0.155084	-6.87917	6.02008e-12	2.83296e-10	DHFR
ENSG00000076928	44.12	-1.06537	0.416725	-2.55653	0.0105721	0.0427782	ARHGEF1
ENSG00000101442	53.9072	-1.06384	0.368756	-2.88493	0.00391503	0.0195401	ACTR5
ENSG00000118181	2366.5	-1.06376	0.164529	-6.46549	1.00971e-10	3.66785e-09	RPS25
ENSG00000204392	617.979	-1.06283	0.149988	-7.08608	1.37968e-12	7.35185e-11	LSM2
ENSG00000176208	246.439	-1.06212	0.184639	-5.7524	8.79875e-09	2.10792e-07	ATAD5
ENSG00000263731	94.7016	-1.06177	0.288939	-3.67472	0.00023811	0.0018495	AC145207.5
ENSG00000135912	62.8428	-1.0614	0.356403	-2.97809	0.00290053	0.0151825	TTLL4
ENSG00000108262	84.3453	-1.06126	0.301999	-3.51412	0.000441216	0.0031425	GIT1
ENSG00000239213	75.9444	-1.06028	0.29982	-3.5364	0.000405621	0.00293513	NCK1-AS1
ENSG00000006118	239.894	-1.05952	0.193746	-5.4686	4.53604e-08	9.37879e-07	TMEM132A
ENSG00000178096	46.9174	-1.05946	0.383842	-2.76015	0.00577754	0.0264601	BOLA1
ENSG00000183943	62.2042	-1.05835	0.342846	-3.08697	0.00202208	0.0112318	PRKX
ENSG00000172009	246.499	-1.05797	0.207868	-5.08962	3.58787e-07	6.15415e-06	THOP1
ENSG00000131503	72.4651	-1.0574	0.315088	-3.35587	0.000791145	0.00515828	ANKHD1
ENSG00000242299	120.227	-1.05453	0.29206	-3.61066	0.000305417	0.0022984	AC073861.1
ENSG00000137513	54.4887	-1.05323	0.375949	-2.80153	0.00508614	0.0239035	NARS2
ENSG00000149548	89.3916	-1.05293	0.285056	-3.69377	0.000220951	0.00173763	CCDC15
ENSG00000153395	124.845	-1.05277	0.34466	-3.05452	0.0022542	0.0123014	LPCAT1
ENSG00000125755	55.6822	-1.05217	0.368056	-2.85873	0.00425345	0.0208416	SYMPK
ENSG00000168924	237.813	-1.05135	0.237011	-4.43584	9.17123e-06	0.000109316	LETM1
ENSG00000115919	712.473	-1.0512	0.193204	-5.44089	5.3014e-08	1.08376e-06	KYNU
ENSG00000255717	231.138	-1.05088	0.213989	-4.91092	9.06494e-07	1.38302e-05	SNHG1
ENSG00000178209	347.066	-1.04913	0.225467	-4.65315	3.269e-06	4.379e-05	PLEC
ENSG00000165637	503.333	-1.0484	0.171451	-6.11485	9.66485e-10	2.86467e-08	VDAC2
ENSG00000159674	57.3965	-1.04824	0.383197	-2.73553	0.00622806	0.0280951	SPON2
ENSG00000055732	86.7264	-1.04798	0.296052	-3.53984	0.000400369	0.00290584	MCOLN3
ENSG00000144867	527.225	-1.04706	0.1676	-6.24739	4.17359e-10	1.33832e-08	SRPRB
ENSG00000111666	363.241	-1.04696	0.206848	-5.06148	4.16012e-07	6.9227e-06	CHPT1
ENSG00000112640	155.931	-1.04694	0.222381	-4.70788	2.50301e-06	3.42898e-05	PPP2R5D
ENSG00000156795	89.0949	-1.04646	0.280915	-3.72519	0.000195171	0.00155515	WDYHV1
ENSG00000183665	79.7553	-1.04531	0.281542	-3.71279	0.000204984	0.00162441	TRMT12
ENSG00000166352	62.8986	-1.04467	0.3736	-2.79623	0.00517023	0.0242124	C11orf74
ENSG00000160256	111.694	-1.04383	0.261486	-3.99193	6.55372e-05	0.000607739	FAM207A
ENSG00000237649	123.05	-1.04354	0.277345	-3.76261	0.000168149	0.00136154	KIFC1
ENSG00000131153	413.846	-1.04325	0.153756	-6.78514	1.15971e-11	5.26923e-10	GINS2
ENSG00000005801	89.0018	-1.04323	0.293453	-3.55501	0.000377962	0.00277376	ZNF195
ENSG00000164818	169.674	-1.04276	0.226081	-4.61233	3.98177e-06	5.21866e-05	DNAAF5
ENSG00000076382	332.724	-1.04202	0.205363	-5.07403	3.89475e-07	6.56895e-06	SPAG5
ENSG00000186010	73.5731	-1.04183	0.373373	-2.79032	0.00526552	0.0245555	NDUFA13
ENSG00000112578	147.631	-1.04084	0.269827	-3.85743	0.000114584	0.000986797	BYSL
ENSG00000137273	96.9676	-1.04051	0.306309	-3.39692	0.000681483	0.00455049	FOXF2
ENSG00000085760	416.461	-1.03839	0.166074	-6.25259	4.03705e-10	1.29864e-08	MTIF2
ENSG00000197381	69.9405	-1.03823	0.306221	-3.39047	0.000697734	0.00463684	ADARB1
ENSG00000132478	99.5879	-1.03763	0.259497	-3.99862	6.37118e-05	0.000594234	UNK
ENSG00000250519	39.2871	-1.03628	0.398979	-2.59733	0.00939519	0.0389291	AP002784.1
ENSG00000152413	232.305	-1.03469	0.208352	-4.96607	6.83244e-07	1.07407e-05	HOMER1
ENSG00000186493	60.2466	-1.03276	0.351997	-2.93401	0.00334609	0.0171554	C5orf38
ENSG00000141698	176.28	-1.03205	0.207122	-4.9828	6.26711e-07	9.94912e-06	NT5C3B
ENSG00000106853	2714.41	-1.03071	0.200831	-5.13222	2.8635e-07	5.01857e-06	PTGR1
ENSG00000182871	366.34	-1.02738	0.172711	-5.94852	2.70571e-09	7.2222e-08	COL18A1
ENSG00000254858	67.1252	-1.02638	0.367688	-2.79143	0.00524759	0.0244876	MPV17L2
ENSG00000110075	397.653	-1.02586	0.169383	-6.05648	1.39134e-09	3.98539e-08	PPP6R3
ENSG00000181544	55.3215	-1.02565	0.357234	-2.8711	0.00409052	0.0201591	FANCB
ENSG00000105202	1162.29	-1.02521	0.122375	-8.3776	5.40192e-17	5.71499e-15	FBL
ENSG00000164346	1410.69	-1.02476	0.12888	-7.95123	1.84664e-15	1.57442e-13	NSA2
ENSG00000005100	324.945	-1.02403	0.181113	-5.65406	1.56697e-08	3.55983e-07	DHX33
ENSG00000025770	175.689	-1.02398	0.240769	-4.25298	2.10942e-05	0.000225305	NCAPH2
ENSG00000249353	323.114	-1.02179	0.184684	-5.53264	3.15446e-08	6.69412e-07	NPM1P27
ENSG00000123136	402.887	-1.01993	0.201053	-5.07297	3.9165e-07	6.58535e-06	DDX39A
ENSG00000152558	1286.26	-1.01891	0.146441	-6.95784	3.45531e-12	1.73893e-10	TMEM123
ENSG00000164934	559.046	-1.01776	0.174999	-5.8158	6.03437e-09	1.49508e-07	DCAF13
ENSG00000154814	55.6355	-1.01704	0.36249	-2.8057	0.00502068	0.0236573	OXNAD1
ENSG00000171016	65.6598	-1.01505	0.303697	-3.34232	0.0008308	0.00537812	PYGO1
ENSG00000159131	505.946	-1.01473	0.157645	-6.43681	1.22008e-10	4.32368e-09	GART
ENSG00000130513	457.011	-1.01248	0.167503	-6.04454	1.49836e-09	4.24996e-08	GDF15
ENSG00000154237	97.5919	-1.01195	0.265178	-3.81611	0.000135572	0.00113256	LRRK1
ENSG00000141232	59.3424	-1.01119	0.338919	-2.98357	0.00284909	0.0149836	TOB1
ENSG00000154102	50.4417	-1.00861	0.348432	-2.89471	0.00379508	0.0190332	C16orf74
ENSG00000087191	1825.72	-1.00803	0.114196	-8.82718	1.07345e-18	1.44061e-16	PSMC5
ENSG00000164182	552.738	-1.008	0.16624	-6.06354	1.33155e-09	3.84037e-08	NDUFAF2
ENSG00000087088	99.4264	-1.00789	0.282788	-3.56412	0.000365076	0.00269146	BAX
ENSG00000104549	428.487	-1.00746	0.151953	-6.63009	3.35471e-11	1.38134e-09	SQLE
ENSG00000173207	409.656	-1.00738	0.154422	-6.52353	6.86717e-11	2.61241e-09	CKS1B
ENSG00000110711	175.237	-1.00642	0.211256	-4.764	1.89793e-06	2.68639e-05	AIP
ENSG00000140534	85.9479	-1.00599	0.327314	-3.07347	0.00211581	0.0116692	TICRR
ENSG00000153898	158.128	-1.00529	0.23228	-4.32792	1.50526e-05	0.000169916	MCOLN2
ENSG00000110108	644.522	-1.00465	0.136768	-7.34566	2.04744e-13	1.27363e-11	TMEM109
ENSG00000114126	158.407	-1.00442	0.233458	-4.30237	1.68979e-05	0.000187389	TFDP2
ENSG00000166831	55.0661	-1.00241	0.372766	-2.68912	0.00716411	0.0313706	RBPMS2
ENSG00000113048	575.958	-1.00083	0.169628	-5.90015	3.63161e-09	9.4162e-08	MRPS27
ENSG00000152117	130.961	-0.999268	0.236141	-4.23166	2.31974e-05	0.000244526	AC073869.1
ENSG00000174444	4383.04	-0.996244	0.104135	-9.56689	1.10175e-21	2.28124e-19	RPL4
ENSG00000161013	307.782	-0.995308	0.1844	-5.39754	6.75591e-08	1.35436e-06	MGAT4B
ENSG00000142279	66.9431	-0.995028	0.316471	-3.14414	0.00166576	0.00953617	WTIP
ENSG00000182957	74.1755	-0.994223	0.29752	-3.3417	0.000832666	0.00538779	SPATA13
ENSG00000100605	73.9856	-0.992784	0.309347	-3.20929	0.00133062	0.00794641	ITPK1
ENSG00000184640	551.133	-0.992485	0.147644	-6.72216	1.79053e-11	7.77006e-10	SEPTIN9
ENSG00000105373	613.574	-0.99215	0.164362	-6.03637	1.57615e-09	4.45317e-08	NOP53
ENSG00000165392	78.0365	-0.991764	0.324788	-3.05357	0.00226136	0.0123358	WRN
ENSG00000126453	186.875	-0.991433	0.231502	-4.28261	1.84715e-05	0.000201753	BCL2L12
ENSG00000176390	42.9127	-0.99069	0.395903	-2.50236	0.012337	0.0482234	CRLF3
ENSG00000104164	448.438	-0.989986	0.154523	-6.40671	1.48689e-10	5.18051e-09	BLOC1S6
ENSG00000055483	230.235	-0.989016	0.206703	-4.78472	1.71228e-06	2.44993e-05	USP36
ENSG00000114270	205.265	-0.988741	0.252276	-3.91928	8.88125e-05	0.000790208	COL7A1
ENSG00000120647	165.861	-0.988119	0.216169	-4.57105	4.85287e-06	6.23007e-05	CCDC77
ENSG00000197136	62.2685	-0.988008	0.363507	-2.71799	0.00656798	0.0293273	PCNX3
ENSG00000187118	108.857	-0.986809	0.290709	-3.39449	0.000687554	0.00457974	CMC1
ENSG00000108344	492.244	-0.986735	0.150519	-6.55556	5.54324e-11	2.17059e-09	PSMD3
ENSG00000104738	1005.32	-0.984672	0.14186	-6.94115	3.88914e-12	1.91732e-10	MCM4
ENSG00000183527	359.899	-0.98462	0.165132	-5.96263	2.48205e-09	6.67437e-08	PSMG1
ENSG00000250786	192.657	-0.983712	0.217625	-4.52021	6.17785e-06	7.75253e-05	SNHG18
ENSG00000132275	114.362	-0.983296	0.287268	-3.42292	0.000619526	0.00420384	RRP8
ENSG00000148843	291.5	-0.982436	0.193059	-5.08877	3.60385e-07	6.17426e-06	PDCD11
ENSG00000184220	921.07	-0.981142	0.162628	-6.03306	1.60888e-09	4.5368e-08	CMSS1
ENSG00000146263	116.216	-0.981081	0.246653	-3.97758	6.96202e-05	0.000640276	MMS22L
ENSG00000168078	524.742	-0.977376	0.150466	-6.49565	8.26772e-11	3.07263e-09	PBK
ENSG00000070495	154.719	-0.976793	0.220478	-4.43035	9.40821e-06	0.000111681	JMJD6
ENSG00000115568	84.7651	-0.971902	0.308806	-3.14729	0.0016479	0.00944429	ZNF142
ENSG00000020922	243.875	-0.97169	0.192858	-5.03838	4.69488e-07	7.67166e-06	MRE11
ENSG00000108423	50.2769	-0.971578	0.351291	-2.76573	0.00567952	0.0260842	TUBD1
ENSG00000112312	280.852	-0.971139	0.197142	-4.9261	8.38871e-07	1.28526e-05	GMNN
ENSG00000166441	5758.34	-0.970578	0.129107	-7.51762	5.57826e-14	3.75459e-12	RPL27A
ENSG00000010278	260.677	-0.970418	0.216706	-4.47803	7.53337e-06	9.26898e-05	CD9
ENSG00000141556	206.877	-0.969775	0.201478	-4.8133	1.48455e-06	2.16688e-05	TBCD
ENSG00000126602	562.827	-0.968364	0.141176	-6.85925	6.92207e-12	3.21566e-10	TRAP1
ENSG00000166900	128.343	-0.968035	0.268979	-3.59892	0.000319545	0.00239106	STX3
ENSG00000108840	40.9726	-0.967651	0.387811	-2.49516	0.01259	0.0490404	HDAC5
ENSG00000183696	173.786	-0.967495	0.298241	-3.244	0.00117863	0.00716085	UPP1
ENSG00000205339	1138.62	-0.967443	0.139996	-6.91051	4.82906e-12	2.32533e-10	IPO7
ENSG00000006695	145.015	-0.967258	0.248809	-3.88755	0.00010126	0.000884665	COX10
ENSG00000094804	437.496	-0.965923	0.163165	-5.91993	3.22088e-09	8.46578e-08	CDC6
ENSG00000114491	197.582	-0.965551	0.211057	-4.57483	4.76611e-06	6.13498e-05	UMPS
ENSG00000096746	603.941	-0.965204	0.148911	-6.48173	9.06784e-11	3.32595e-09	HNRNPH3
ENSG00000114686	471.052	-0.964466	0.156296	-6.17078	6.79519e-10	2.07346e-08	MRPL3
ENSG00000166881	107.462	-0.964324	0.265881	-3.62691	0.000286836	0.00218926	NEMP1
ENSG00000184967	78.5491	-0.963461	0.320955	-3.00185	0.00268342	0.0142094	NOC4L
ENSG00000142409	168.36	-0.96331	0.233812	-4.12002	3.78844e-05	0.000377127	ZNF787
ENSG00000184897	406.08	-0.962965	0.162429	-5.92854	3.05641e-09	8.09865e-08	H1FX
ENSG00000159692	246.178	-0.962817	0.189666	-5.07638	3.84701e-07	6.49867e-06	CTBP1
ENSG00000185049	63.3659	-0.961663	0.360328	-2.66885	0.00761108	0.0329004	NELFA
ENSG00000148824	59.5893	-0.960951	0.340012	-2.82623	0.00470996	0.0225493	MTG1
ENSG00000187514	10182.4	-0.959555	0.157641	-6.08696	1.15074e-09	3.34916e-08	PTMA
ENSG00000198242	3572.55	-0.959094	0.117116	-8.18925	2.6287e-16	2.5066e-14	RPL23A
ENSG00000132382	283.624	-0.958979	0.176863	-5.42217	5.88814e-08	1.19027e-06	MYBBP1A
ENSG00000196655	247.489	-0.958444	0.204479	-4.68724	2.76912e-06	3.75802e-05	TRAPPC4
ENSG00000065268	93.1623	-0.958021	0.308607	-3.10434	0.00190705	0.0106804	WDR18
ENSG00000232956	73.3431	-0.957933	0.33735	-2.83959	0.00451721	0.0218314	SNHG15
ENSG00000122547	146.746	-0.957073	0.273788	-3.49568	0.000472863	0.00333837	EEPD1
ENSG00000165507	62.6628	-0.956808	0.335601	-2.85103	0.00435774	0.0212246	DEPP1
ENSG00000142252	151.647	-0.956625	0.276136	-3.46432	0.000531565	0.00368637	GEMIN7
ENSG00000136261	572.241	-0.956442	0.16568	-5.77282	7.79568e-09	1.8754e-07	BZW2
ENSG00000137070	45.3105	-0.955982	0.364854	-2.62018	0.00878842	0.0368468	IL11RA
ENSG00000110400	63.1572	-0.955331	0.332311	-2.87481	0.00404276	0.0199985	NECTIN1
ENSG00000082516	129.858	-0.955288	0.245605	-3.88953	0.000100439	0.000879085	GEMIN5
ENSG00000166197	614.224	-0.955236	0.15904	-6.00625	1.8986e-09	5.26164e-08	NOLC1
ENSG00000169288	258.716	-0.954158	0.183908	-5.18822	2.12311e-07	3.81318e-06	MRPL1
ENSG00000221968	130.559	-0.951783	0.25178	-3.78022	0.00015669	0.00128526	FADS3
ENSG00000108064	430.936	-0.951361	0.164546	-5.78173	7.39347e-09	1.79416e-07	TFAM
ENSG00000077514	263.317	-0.950117	0.182842	-5.19639	2.03191e-07	3.66299e-06	POLD3
ENSG00000167302	88.5382	-0.950081	0.291967	-3.25407	0.00113764	0.00697427	TEPSIN
ENSG00000003509	135.435	-0.948532	0.24718	-3.83742	0.000124334	0.00105206	NDUFAF7
ENSG00000197771	202.377	-0.947728	0.210135	-4.51008	6.48018e-06	8.09688e-05	MCMBP
ENSG00000111775	686.077	-0.947429	0.160805	-5.8918	3.82004e-09	9.85191e-08	COX6A1
ENSG00000091640	556.985	-0.947145	0.155953	-6.07327	1.25333e-09	3.62591e-08	SPAG7
ENSG00000101871	262.168	-0.947061	0.230395	-4.1106	3.9463e-05	0.000391229	MID1
ENSG00000112787	69.8844	-0.945602	0.323949	-2.91898	0.00351178	0.0178595	FBRSL1
ENSG00000125630	142.667	-0.944368	0.228021	-4.14159	3.44908e-05	0.000348126	POLR1B
ENSG00000126790	85.7479	-0.943952	0.294142	-3.20917	0.0013312	0.0079466	L3HYPDH
ENSG00000174371	174.673	-0.943913	0.211269	-4.46783	7.90178e-06	9.64856e-05	EXO1
ENSG00000138035	234.716	-0.94387	0.189776	-4.97359	6.57247e-07	1.03771e-05	PNPT1
ENSG00000162174	60.4996	-0.943213	0.351535	-2.68312	0.00729382	0.0318281	ASRGL1
ENSG00000210195	109.743	-0.94175	0.277041	-3.39932	0.000675543	0.00452464	MT-TT
ENSG00000137656	63.7523	-0.941324	0.33818	-2.7835	0.00537761	0.0250058	BUD13
ENSG00000104408	1163.25	-0.94118	0.132203	-7.11919	1.0856e-12	5.93762e-11	EIF3E
ENSG00000103005	306.733	-0.94102	0.187795	-5.01088	5.4182e-07	8.75489e-06	USB1
ENSG00000124831	2658.96	-0.93952	0.113919	-8.24727	1.62058e-16	1.59787e-14	LRRFIP1
ENSG00000129197	241.278	-0.939313	0.187972	-4.99709	5.82021e-07	9.31105e-06	RPAIN
ENSG00000214753	446.927	-0.939252	0.178269	-5.26873	1.37374e-07	2.54941e-06	HNRNPUL2
ENSG00000080819	106.775	-0.939078	0.294813	-3.18533	0.00144589	0.00851556	CPOX
ENSG00000071894	86.9482	-0.936958	0.279087	-3.35723	0.000787275	0.0051423	CPSF1
ENSG00000204370	287.691	-0.936153	0.237416	-3.9431	8.0436e-05	0.000724124	SDHD
ENSG00000113361	216.913	-0.93526	0.240341	-3.89139	9.96702e-05	0.000874468	CDH6
ENSG00000123505	500.442	-0.935086	0.162323	-5.76063	8.37992e-09	2.0109e-07	AMD1
ENSG00000137767	265.567	-0.934834	0.206732	-4.52196	6.1269e-06	7.69526e-05	SQOR
ENSG00000143179	112.231	-0.934365	0.26192	-3.56738	0.000360575	0.00266505	UCK2
ENSG00000077044	253.449	-0.933934	0.194605	-4.79913	1.59359e-06	2.30514e-05	DGKD
ENSG00000109016	177.831	-0.933138	0.217342	-4.29341	1.75948e-05	0.000193197	DHRS7B
ENSG00000170619	197.643	-0.932459	0.22964	-4.06052	4.89635e-05	0.000474383	COMMD5
ENSG00000145041	108.838	-0.93228	0.292772	-3.18432	0.00145094	0.00852523	DCAF1
ENSG00000240509	70.8356	-0.931742	0.349832	-2.6634	0.00773548	0.0332892	RPL34P18
ENSG00000174177	45.271	-0.930527	0.36287	-2.56435	0.0103368	0.042061	CTU2
ENSG00000102048	65.2493	-0.929919	0.335248	-2.77382	0.00554019	0.0256057	ASB9
ENSG00000168763	65.1297	-0.929301	0.322137	-2.8848	0.00391659	0.0195412	CNNM3
ENSG00000130844	50.8588	-0.927318	0.361367	-2.56614	0.0102836	0.0419225	ZNF331
ENSG00000138326	5718.48	-0.926915	0.103534	-8.95277	3.46668e-19	4.87826e-17	RPS24
ENSG00000116830	292.396	-0.926679	0.175318	-5.28571	1.25218e-07	2.35703e-06	TTF2
ENSG00000247077	231.15	-0.92656	0.201758	-4.59243	4.38117e-06	5.70024e-05	PGAM5
ENSG00000183077	106.568	-0.923763	0.276846	-3.33674	0.000847667	0.00546291	AFMID
ENSG00000106268	257.714	-0.92327	0.184506	-5.00401	5.61494e-07	9.02251e-06	NUDT1
ENSG00000157500	360.2	-0.92325	0.172569	-5.35002	8.79448e-08	1.7202e-06	APPL1
ENSG00000174231	303.365	-0.922969	0.188973	-4.88412	1.03892e-06	1.56856e-05	PRPF8
ENSG00000100092	52.3067	-0.922883	0.345071	-2.67447	0.0074847	0.0324703	SH3BP1
ENSG00000204267	159.935	-0.922872	0.266045	-3.46885	0.000522685	0.00363587	TAP2
ENSG00000224877	997.695	-0.921875	0.129967	-7.09317	1.31077e-12	7.09697e-11	NDUFAF8
ENSG00000145901	152.437	-0.92112	0.254109	-3.6249	0.000289073	0.00220054	TNIP1
ENSG00000178105	461.906	-0.920804	0.162794	-5.65627	1.54698e-08	3.51993e-07	DDX10
ENSG00000185359	129.569	-0.920735	0.282605	-3.25803	0.00112188	0.00689566	HGS
ENSG00000164898	110.003	-0.918982	0.263854	-3.48292	0.000495971	0.00347443	FMC1
ENSG00000124789	147.927	-0.918752	0.221971	-4.13907	3.48714e-05	0.000351234	NUP153
ENSG00000104518	204.234	-0.918686	0.223934	-4.10248	4.08744e-05	0.00040329	GSDMD
ENSG00000092470	270.394	-0.918619	0.19424	-4.72929	2.25301e-06	3.13088e-05	WDR76
ENSG00000166004	292.498	-0.917763	0.198153	-4.63158	3.62879e-06	4.8061e-05	CEP295
ENSG00000120063	172.262	-0.91686	0.214998	-4.26451	2.0034e-05	0.000216052	GNA13
ENSG00000080824	13227.6	-0.916604	0.108789	-8.42554	3.59102e-17	3.9134e-15	HSP90AA1
ENSG00000189376	89.3149	-0.916565	0.281334	-3.25792	0.00112232	0.00689566	C8orf76
ENSG00000175455	366.2	-0.914091	0.193587	-4.72185	2.33707e-06	3.23529e-05	CCDC14
ENSG00000000460	98.2078	-0.913323	0.268591	-3.40042	0.000672818	0.00451056	C1orf112
ENSG00000234327	113.485	-0.912643	0.279782	-3.26198	0.00110638	0.00682217	AC012146.1
ENSG00000136504	177.443	-0.91253	0.204779	-4.45616	8.34396e-06	0.000101034	KAT7
ENSG00000178896	144.162	-0.91251	0.271845	-3.35673	0.000788703	0.00514699	EXOSC4
ENSG00000136732	319.639	-0.912193	0.221767	-4.1133	3.90046e-05	0.000387479	GYPC
ENSG00000142949	245.15	-0.912153	0.208127	-4.38269	1.17225e-05	0.000135038	PTPRF
ENSG00000093009	207.517	-0.91173	0.203345	-4.48366	7.33741e-06	9.04324e-05	CDC45
ENSG00000101361	3038.72	-0.910951	0.109291	-8.33512	7.74212e-17	8.0153e-15	NOP56
ENSG00000225697	74.9109	-0.910499	0.330689	-2.75334	0.00589903	0.026887	SLC26A6
ENSG00000133265	251.769	-0.909477	0.188069	-4.83586	1.32572e-06	1.95274e-05	HSPBP1
ENSG00000108773	157.02	-0.908927	0.240435	-3.78035	0.000156609	0.00128526	KAT2A
ENSG00000113758	344.349	-0.907034	0.202289	-4.48385	7.3307e-06	9.04265e-05	DBN1
ENSG00000112651	83.5286	-0.906843	0.295931	-3.06437	0.00218127	0.0119529	MRPL2
ENSG00000108691	364.085	-0.90585	0.22478	-4.02994	5.57918e-05	0.000529913	CCL2
ENSG00000213790	56.6715	-0.905682	0.3574	-2.53408	0.0112742	0.0450162	OLA1P1
ENSG00000156469	60.7327	-0.905519	0.345259	-2.62273	0.00872295	0.036689	MTERF3
ENSG00000080200	268.795	-0.904846	0.197099	-4.59081	4.41525e-06	5.73942e-05	CRYBG3
ENSG00000048028	132.212	-0.903361	0.256314	-3.52443	0.000424392	0.0030449	USP28
ENSG00000110074	163.037	-0.902767	0.237738	-3.79732	0.000146267	0.00121073	FOXRED1
ENSG00000110092	637.995	-0.902101	0.240313	-3.75386	0.000174135	0.00140374	CCND1
ENSG00000204673	114.665	-0.901823	0.278327	-3.24015	0.00119466	0.00724495	AKT1S1
ENSG00000137054	259.553	-0.901809	0.192565	-4.68313	2.82526e-06	3.82704e-05	POLR1E
ENSG00000140332	86.4055	-0.901259	0.276346	-3.26134	0.00110886	0.00683034	TLE3
ENSG00000175110	205.542	-0.900751	0.20464	-4.40164	1.07437e-05	0.000125277	MRPS22
ENSG00000140259	359.289	-0.900506	0.166314	-5.41449	6.14652e-08	1.24078e-06	MFAP1
ENSG00000101144	179.077	-0.90042	0.207849	-4.33208	1.47708e-05	0.000167256	BMP7
ENSG00000163528	149.747	-0.900165	0.240772	-3.73867	0.000184999	0.00147897	CHCHD4
ENSG00000213465	194.578	-0.89982	0.229055	-3.9284	8.55116e-05	0.000763651	ARL2
ENSG00000166439	117.421	-0.898598	0.27945	-3.21559	0.00130176	0.00780031	RNF169
ENSG00000204922	259.92	-0.898324	0.206065	-4.35943	1.30403e-05	0.000148357	UQCC3
ENSG00000177410	610.749	-0.898259	0.143454	-6.26165	3.80924e-10	1.23239e-08	ZFAS1
ENSG00000170340	69.3227	-0.8982	0.323054	-2.78034	0.00543019	0.0251937	B3GNT2
ENSG00000129422	600.27	-0.897358	0.172484	-5.20255	1.96571e-07	3.56264e-06	MTUS1
ENSG00000241837	1656.25	-0.897258	0.15157	-5.91976	3.22417e-09	8.46578e-08	ATP5PO
ENSG00000185803	214.294	-0.897194	0.222883	-4.0254	5.68792e-05	0.000537073	SLC52A2
ENSG00000177302	165.521	-0.895821	0.217302	-4.12246	3.74846e-05	0.000373403	TOP3A
ENSG00000131469	2514.06	-0.895757	0.116316	-7.70106	1.34947e-14	9.92851e-13	RPL27
ENSG00000108826	480.473	-0.8956	0.148709	-6.02252	1.71724e-09	4.81425e-08	MRPL27
ENSG00000187735	589.532	-0.893468	0.151976	-5.87901	4.12734e-09	1.05879e-07	TCEA1
ENSG00000152147	172.639	-0.893438	0.209177	-4.27121	1.94414e-05	0.000210443	GEMIN6
ENSG00000038382	280.548	-0.893137	0.180798	-4.93997	7.81356e-07	1.21513e-05	TRIO
ENSG00000196455	82.4372	-0.892722	0.328928	-2.71403	0.00664702	0.0295346	PIK3R4
ENSG00000113013	3219.95	-0.892674	0.124627	-7.16278	7.90562e-13	4.39019e-11	HSPA9
ENSG00000189077	126.835	-0.891253	0.24648	-3.61593	0.000299274	0.00226274	TMEM120A
ENSG00000137547	504.212	-0.890773	0.188114	-4.73527	2.18765e-06	3.04883e-05	MRPL15
ENSG00000131844	160.856	-0.889975	0.254867	-3.49192	0.000479562	0.0033758	MCCC2
ENSG00000108602	346.432	-0.888585	0.165707	-5.36237	8.21354e-08	1.62411e-06	ALDH3A1
ENSG00000101353	145.34	-0.887631	0.262057	-3.38717	0.000706183	0.00468484	MROH8
ENSG00000143537	76.5786	-0.887299	0.313693	-2.82856	0.00467585	0.0224261	ADAM15
ENSG00000111364	315.269	-0.886299	0.180424	-4.91232	9.00047e-07	1.37463e-05	DDX55
ENSG00000171163	57.39	-0.885965	0.335341	-2.64198	0.00824232	0.0350438	ZNF692
ENSG00000167088	1517.73	-0.885767	0.136002	-6.5129	7.37136e-11	2.77508e-09	SNRPD1
ENSG00000196611	254.406	-0.885434	0.231688	-3.82166	0.000132554	0.00111054	MMP1
ENSG00000113407	905.004	-0.885291	0.148147	-5.97575	2.29028e-09	6.22802e-08	TARS
ENSG00000134809	894.755	-0.88529	0.133961	-6.60854	3.88119e-11	1.57574e-09	TIMM10
ENSG00000173020	66.3804	-0.884608	0.335734	-2.63485	0.00841743	0.0356315	GRK2
ENSG00000153140	179.15	-0.884414	0.220224	-4.01597	5.9201e-05	0.000555738	CETN3
ENSG00000104218	426.042	-0.883554	0.164831	-5.36038	8.30489e-08	1.63548e-06	CSPP1
ENSG00000077782	297.892	-0.88327	0.184331	-4.79176	1.65326e-06	2.37957e-05	FGFR1
ENSG00000087269	252.199	-0.881378	0.191748	-4.59654	4.29571e-06	5.60919e-05	NOP14
ENSG00000181826	140.773	-0.881076	0.225772	-3.90251	9.51996e-05	0.000838798	RELL1
ENSG00000197713	411.07	-0.879946	0.17569	-5.00852	5.48506e-07	8.84322e-06	RPE
ENSG00000133895	115.591	-0.879389	0.251219	-3.50049	0.000464399	0.00329144	MEN1
ENSG00000244313	174.432	-0.878915	0.234477	-3.7484	0.000177965	0.00142904	AC024293.1
ENSG00000197498	473.89	-0.878475	0.163063	-5.38732	7.15141e-08	1.4238e-06	RPF2
ENSG00000204469	76.3393	-0.878431	0.311656	-2.81859	0.00482345	0.0229442	PRRC2A
ENSG00000113569	288.688	-0.878274	0.179299	-4.89836	9.66382e-07	1.46514e-05	NUP155
ENSG00000088727	81.02	-0.878246	0.309466	-2.83794	0.00454051	0.0219002	KIF9
ENSG00000163811	518.212	-0.876627	0.144587	-6.06296	1.33636e-09	3.84311e-08	WDR43
ENSG00000156136	89.2227	-0.875438	0.298002	-2.93769	0.00330669	0.0170015	DCK
ENSG00000112655	111.822	-0.875198	0.243814	-3.58962	0.000331164	0.00246781	PTK7
ENSG00000144034	461.269	-0.87487	0.173114	-5.05373	4.33263e-07	7.16863e-06	TPRKB
ENSG00000168393	464.82	-0.874145	0.149097	-5.86292	4.54804e-09	1.15851e-07	DTYMK
ENSG00000133316	399.319	-0.873787	0.220833	-3.95677	7.59688e-05	0.000689044	WDR74
ENSG00000051341	84.0769	-0.873243	0.334587	-2.60991	0.00905651	0.0377524	POLQ
ENSG00000130204	338.903	-0.872966	0.204094	-4.27728	1.89187e-05	0.000205399	TOMM40
ENSG00000110713	299.65	-0.872043	0.169153	-5.15537	2.53137e-07	4.48529e-06	NUP98
ENSG00000049759	129.081	-0.871105	0.261388	-3.33261	0.000860359	0.0055275	NEDD4L
ENSG00000136379	109.585	-0.870695	0.292165	-2.98015	0.00288106	0.0151024	ABHD17C
ENSG00000120539	187.171	-0.870667	0.21608	-4.02937	5.59268e-05	0.000530499	MASTL
ENSG00000014138	142.678	-0.870663	0.247189	-3.52225	0.000427895	0.0030603	POLA2
ENSG00000165757	161.102	-0.870529	0.23417	-3.7175	0.0002012	0.00159967	JCAD
ENSG00000083312	881.074	-0.870414	0.162488	-5.35678	8.47184e-08	1.66609e-06	TNPO1
ENSG00000117395	1446.7	-0.869968	0.175272	-4.96353	6.92226e-07	1.08701e-05	EBNA1BP2
ENSG00000166925	93.5512	-0.869471	0.285527	-3.04514	0.0023257	0.0126487	TSC22D4
ENSG00000171497	189.184	-0.86895	0.213978	-4.06093	4.88781e-05	0.000473872	PPID
ENSG00000198522	94.2239	-0.868297	0.276518	-3.14011	0.00168885	0.00964469	GPN1
ENSG00000186417	543.153	-0.867326	0.18218	-4.76083	1.928e-06	2.72363e-05	GLDN
ENSG00000164062	357.235	-0.866114	0.19221	-4.50609	6.60344e-06	8.23668e-05	APEH
ENSG00000186687	329.561	-0.86606	0.223564	-3.87388	0.000107116	0.000930217	LYRM7
ENSG00000137124	150.061	-0.866033	0.225012	-3.84883	0.000118685	0.00101428	ALDH1B1
ENSG00000115364	260.318	-0.865866	0.20187	-4.28922	1.79301e-05	0.00019658	MRPL19
ENSG00000204394	238.07	-0.865372	0.196962	-4.3936	1.11491e-05	0.000129276	VARS
ENSG00000154920	68.8395	-0.86457	0.325365	-2.65723	0.00787862	0.0338048	EME1
ENSG00000112996	286.95	-0.863862	0.210562	-4.10264	4.08464e-05	0.000403289	MRPS30
ENSG00000152518	148.214	-0.863231	0.262532	-3.2881	0.00100865	0.00630416	ZFP36L2
ENSG00000145604	175.452	-0.863169	0.215237	-4.01032	6.06365e-05	0.00056811	SKP2
ENSG00000120253	228.214	-0.862567	0.199926	-4.31444	1.60011e-05	0.000178813	NUP43
ENSG00000182963	199.972	-0.861006	0.204765	-4.20484	2.61261e-05	0.000271644	GJC1
ENSG00000118777	182.989	-0.860998	0.203709	-4.22662	2.37233e-05	0.000249706	ABCG2
ENSG00000198056	85.9484	-0.860437	0.331227	-2.59772	0.00938438	0.0388954	PRIM1
ENSG00000161091	145.835	-0.860107	0.257464	-3.34069	0.000835718	0.00540272	MFSD12
ENSG00000099804	82.7765	-0.859475	0.320859	-2.67867	0.00739149	0.0321332	CDC34
ENSG00000168291	313.243	-0.858498	0.200558	-4.28056	1.86427e-05	0.000203251	PDHB
ENSG00000144161	145.997	-0.85837	0.24938	-3.44201	0.000577401	0.00396252	ZC3H8
ENSG00000140367	212.361	-0.85764	0.200405	-4.27954	1.87282e-05	0.000203788	UBE2Q2
ENSG00000213551	357.109	-0.856043	0.202873	-4.2196	2.44731e-05	0.000256852	DNAJC9
ENSG00000179833	83.3807	-0.855764	0.284176	-3.01138	0.0026006	0.0138374	SERTAD2
ENSG00000170561	88.3929	-0.855347	0.269371	-3.17534	0.00149659	0.0087572	IRX2
ENSG00000165632	298.158	-0.855266	0.179775	-4.75744	1.96068e-06	2.76172e-05	TAF3
ENSG00000177469	1866.57	-0.854679	0.181684	-4.7042	2.5486e-06	3.48814e-05	CAVIN1
ENSG00000164880	138.044	-0.85432	0.243203	-3.51278	0.00044344	0.00315524	INTS1
ENSG00000121152	220.083	-0.854166	0.202802	-4.21182	2.53317e-05	0.000264142	NCAPH
ENSG00000057608	1406.83	-0.854124	0.146847	-5.81642	6.01216e-09	1.49213e-07	GDI2
ENSG00000135185	140.357	-0.853872	0.296556	-2.8793	0.00398564	0.0197971	TMEM243
ENSG00000229833	115.787	-0.851963	0.286004	-2.97885	0.00289337	0.0151559	PET100
ENSG00000126746	92.707	-0.85132	0.314238	-2.70916	0.00674545	0.0298712	ZNF384
ENSG00000167553	2203.62	-0.850397	0.170365	-4.9916	5.98804e-07	9.54793e-06	TUBA1C
ENSG00000145736	61.259	-0.850327	0.340357	-2.49834	0.0124777	0.0487076	GTF2H2
ENSG00000156502	103.656	-0.849434	0.299598	-2.83525	0.00457901	0.0220546	SUPV3L1
ENSG00000180376	166.573	-0.847841	0.232386	-3.64842	0.000263862	0.00202994	CCDC66
ENSG00000256269	352.466	-0.847837	0.166252	-5.09972	3.40154e-07	5.87627e-06	HMBS
ENSG00000137193	194.083	-0.847799	0.241933	-3.50428	0.000457849	0.00324978	PIM1
ENSG00000109736	82.0978	-0.846504	0.281918	-3.00266	0.00267629	0.0141777	MFSD10
ENSG00000152422	153.243	-0.846465	0.265372	-3.18973	0.00142407	0.00840637	XRCC4
ENSG00000113716	161.165	-0.846432	0.232066	-3.64737	0.000264934	0.00203711	HMGXB3
ENSG00000112110	411.481	-0.845994	0.154251	-5.48453	4.14575e-08	8.62102e-07	MRPL18
ENSG00000074266	164.189	-0.844995	0.221395	-3.81669	0.000135254	0.0011312	EED
ENSG00000108829	849.409	-0.844544	0.163724	-5.15833	2.49161e-07	4.42025e-06	LRRC59
ENSG00000115970	106.662	-0.844486	0.257877	-3.27477	0.0010575	0.00656136	THADA
ENSG00000213178	112.474	-0.844328	0.26518	-3.18398	0.00145265	0.00853106	RPL22P1
ENSG00000174744	287.202	-0.844078	0.257559	-3.27722	0.00104833	0.00652013	BRMS1
ENSG00000181026	189.925	-0.843945	0.210757	-4.00435	6.21876e-05	0.000581139	AEN
ENSG00000150753	3560.09	-0.843449	0.117178	-7.19801	6.10973e-13	3.43234e-11	CCT5
ENSG00000110536	80.1156	-0.843141	0.300259	-2.80804	0.00498439	0.0235322	PTPMT1
ENSG00000102393	570.778	-0.841773	0.167968	-5.01151	5.40033e-07	8.73575e-06	GLA
ENSG00000141564	88.8094	-0.840978	0.306113	-2.74728	0.00600926	0.0272949	RPTOR
ENSG00000161011	7068.59	-0.839594	0.120948	-6.94177	3.87231e-12	1.91554e-10	SQSTM1
ENSG00000053900	76.9337	-0.83819	0.311888	-2.68747	0.00719945	0.0314798	ANAPC4
ENSG00000185904	79.3719	-0.837567	0.299693	-2.79475	0.005194	0.0242923	LINC00839
ENSG00000235162	333.521	-0.837463	0.221569	-3.7797	0.00015702	0.00128724	C12orf75
ENSG00000113272	110.676	-0.836919	0.262806	-3.18454	0.00144982	0.00852523	THG1L
ENSG00000132300	376.43	-0.836457	0.16598	-5.0395	4.66755e-07	7.63561e-06	PTCD3
ENSG00000023909	1984.85	-0.835638	0.161603	-5.17092	2.32941e-07	4.14772e-06	GCLM
ENSG00000134013	394.01	-0.833569	0.171198	-4.86903	1.12148e-06	1.67575e-05	LOXL2
ENSG00000213741	2807.23	-0.83355	0.120737	-6.90383	5.06194e-12	2.42138e-10	RPS29
ENSG00000134058	133.803	-0.832865	0.242268	-3.43779	0.00058649	0.0040135	CDK7
ENSG00000147677	1016.93	-0.832287	0.148067	-5.62102	1.89834e-08	4.20713e-07	EIF3H
ENSG00000262454	481.668	-0.831352	0.187878	-4.42495	9.64663e-06	0.000113858	MIR193BHG
ENSG00000107929	129.495	-0.831081	0.249943	-3.32508	0.000883924	0.00565633	LARP4B
ENSG00000235173	85.7884	-0.830844	0.296392	-2.8032	0.00505985	0.0238032	HGH1
ENSG00000167283	1337.5	-0.830787	0.123016	-6.75348	1.44345e-11	6.39795e-10	ATP5MG
ENSG00000060982	874.191	-0.829974	0.130347	-6.36743	1.92223e-10	6.50954e-09	BCAT1
ENSG00000196652	130.404	-0.8295	0.247253	-3.35486	0.000794042	0.00517484	ZKSCAN5
ENSG00000078687	109.839	-0.829405	0.257378	-3.22252	0.00127067	0.00762927	TNRC6C
ENSG00000157450	144.611	-0.829227	0.245559	-3.37689	0.000733099	0.00483199	RNF111
ENSG00000182307	267.031	-0.828683	0.201306	-4.11654	3.84605e-05	0.000382599	C8orf33
ENSG00000012048	393.827	-0.828676	0.153542	-5.39707	6.77381e-08	1.35607e-06	BRCA1
ENSG00000108306	86.6413	-0.827807	0.298195	-2.77606	0.00550223	0.0254627	FBXL20
ENSG00000156471	330.173	-0.827134	0.178052	-4.64547	3.39298e-06	4.52835e-05	PTDSS1
ENSG00000106305	311.659	-0.826967	0.178106	-4.64312	3.43194e-06	4.57613e-05	AIMP2
ENSG00000143815	614.064	-0.826427	0.137044	-6.03037	1.63583e-09	4.60384e-08	LBR
ENSG00000100116	172.857	-0.825673	0.214719	-3.84537	0.000120371	0.00102567	GCAT
ENSG00000130826	722.965	-0.824358	0.145734	-5.65659	1.54411e-08	3.51891e-07	DKC1
ENSG00000117877	134.858	-0.824221	0.246753	-3.34027	0.000836985	0.00540368	CD3EAP
ENSG00000166347	482.358	-0.823645	0.162205	-5.07779	3.81854e-07	6.47321e-06	CYB5A
ENSG00000134905	447.37	-0.823424	0.193304	-4.25974	2.04667e-05	0.000219574	CARS2
ENSG00000167747	95.189	-0.823104	0.27312	-3.01371	0.00258074	0.013757	C19orf48
ENSG00000170113	95.8248	-0.822329	0.26365	-3.11901	0.00181459	0.0102497	NIPA1
ENSG00000145293	130.437	-0.821462	0.271241	-3.02853	0.00245744	0.0132115	ENOPH1
ENSG00000157654	368.473	-0.820576	0.220691	-3.71821	0.000200639	0.0015968	PALM2-AKAP2
ENSG00000145555	931.545	-0.820562	0.196329	-4.17952	2.92123e-05	0.000300061	MYO10
ENSG00000149136	1929.8	-0.820554	0.128992	-6.36125	2.00113e-10	6.76093e-09	SSRP1
ENSG00000105640	2243.3	-0.820245	0.163808	-5.00736	5.5183e-07	8.88692e-06	RPL18A
ENSG00000073060	111.862	-0.819733	0.256818	-3.19189	0.00141347	0.00835513	SCARB1
ENSG00000137876	560.575	-0.8194	0.147478	-5.55606	2.75925e-08	5.91606e-07	RSL24D1
ENSG00000144354	348.454	-0.81926	0.188592	-4.34408	1.39862e-05	0.00015862	CDCA7
ENSG00000123213	183.724	-0.818677	0.21503	-3.80727	0.000140509	0.00116841	NLN
ENSG00000129696	67.7679	-0.817919	0.312215	-2.61973	0.00879989	0.0368735	TTI2
ENSG00000203875	295.102	-0.817373	0.237126	-3.447	0.000566851	0.00390121	SNHG5
ENSG00000132405	78.2858	-0.816905	0.311546	-2.6221	0.00873889	0.0367135	TBC1D14
ENSG00000107130	183.822	-0.816834	0.229349	-3.56154	0.000368685	0.00271392	NCS1
ENSG00000136159	143.411	-0.816744	0.286163	-2.85412	0.00431567	0.0211108	NUDT15
ENSG00000167085	595.302	-0.815904	0.13954	-5.84712	5.00165e-09	1.26076e-07	PHB
ENSG00000109501	146.827	-0.815818	0.260227	-3.13503	0.00171837	0.00978558	WFS1
ENSG00000197961	136.275	-0.815641	0.24235	-3.36554	0.000763937	0.00501018	ZNF121
ENSG00000115884	253.943	-0.815581	0.205284	-3.97293	7.09929e-05	0.000650013	SDC1
ENSG00000100364	665.986	-0.814857	0.170041	-4.79212	1.65026e-06	2.37761e-05	KIAA0930
ENSG00000068383	73.2735	-0.813894	0.298739	-2.72443	0.00644128	0.0288683	INPP5A
ENSG00000169692	93.2578	-0.813712	0.285213	-2.853	0.00433085	0.0211636	AGPAT2
ENSG00000110435	416.284	-0.81353	0.166889	-4.87469	1.08978e-06	1.63174e-05	PDHX
ENSG00000147687	275.3	-0.81292	0.175995	-4.61899	3.85619e-06	5.08105e-05	TATDN1
ENSG00000137801	1220.61	-0.812683	0.216136	-3.76004	0.000169883	0.00137404	THBS1
ENSG00000184281	98.9219	-0.812149	0.278968	-2.91126	0.00359974	0.018192	TSSC4
ENSG00000143106	694.824	-0.811603	0.188907	-4.2963	1.73673e-05	0.000191967	PSMA5
ENSG00000143947	7601.91	-0.811491	0.125177	-6.48274	9.00704e-11	3.3134e-09	RPS27A
ENSG00000238251	106.29	-0.811319	0.263487	-3.07917	0.00207581	0.0114791	AL133477.1
ENSG00000120705	977.078	-0.81083	0.1803	-4.49711	6.88833e-06	8.56256e-05	ETF1
ENSG00000019549	226.93	-0.810824	0.207218	-3.91291	9.11905e-05	0.000808688	SNAI2
ENSG00000170515	2050.93	-0.810116	0.122389	-6.61918	3.61207e-11	1.47517e-09	PA2G4
ENSG00000070423	97.8725	-0.80986	0.292821	-2.76572	0.00567972	0.0260842	RNF126
ENSG00000278053	572.374	-0.809443	0.150641	-5.37331	7.73044e-08	1.53486e-06	DDX52
ENSG00000243943	152.74	-0.8089	0.230247	-3.51318	0.000442775	0.00315205	ZNF512
ENSG00000172301	533.268	-0.808282	0.166398	-4.85751	1.1887e-06	1.76708e-05	COPRS
ENSG00000167986	697.206	-0.808268	0.192014	-4.20942	2.56023e-05	0.000266388	DDB1
ENSG00000160208	380.121	-0.808129	0.167864	-4.81419	1.47797e-06	2.15945e-05	RRP1B
ENSG00000099810	206.643	-0.808057	0.20027	-4.03484	5.46389e-05	0.000519984	MTAP
ENSG00000197601	214.534	-0.807232	0.199056	-4.05529	5.0072e-05	0.000484151	FAR1
ENSG00000111802	152.003	-0.807132	0.22858	-3.53107	0.000413879	0.00298847	TDP2
ENSG00000116791	84.3757	-0.806984	0.316626	-2.5487	0.0108126	0.0435568	CRYZ
ENSG00000114942	1480.83	-0.806959	0.142814	-5.65043	1.60046e-08	3.61324e-07	EEF1B2
ENSG00000104687	1201.5	-0.805838	0.189256	-4.25792	2.06336e-05	0.0002212	GSR
ENSG00000159459	125.908	-0.805189	0.240142	-3.35297	0.000799489	0.00520566	UBR1
ENSG00000180104	205.238	-0.8046	0.201095	-4.00108	6.30532e-05	0.000588849	EXOC3
ENSG00000104853	115.7	-0.804436	0.274878	-2.92652	0.00342779	0.0175127	CLPTM1
ENSG00000109917	278.052	-0.804285	0.249052	-3.22938	0.00124057	0.00747957	ZPR1
ENSG00000125450	343.785	-0.804154	0.177553	-4.5291	5.92341e-06	7.46555e-05	NUP85
ENSG00000171658	109.484	-0.804145	0.289221	-2.78038	0.00542951	0.0251937	NMRAL2P
ENSG00000140400	95.9922	-0.80308	0.266777	-3.01031	0.00260983	0.0138712	MAN2C1
ENSG00000178307	163.583	-0.80271	0.227815	-3.52351	0.000425865	0.00305116	TMEM11
ENSG00000170584	225.93	-0.801386	0.235919	-3.39688	0.0006816	0.00455049	NUDCD2
ENSG00000007080	88.1067	-0.801139	0.291345	-2.74979	0.00596328	0.0271286	CCDC124
ENSG00000177225	289.155	-0.800305	0.193866	-4.12813	3.65731e-05	0.000365579	GATD1
ENSG00000105221	265.065	-0.799829	0.198586	-4.02762	5.63436e-05	0.000533058	AKT2
ENSG00000161179	317.981	-0.799402	0.180728	-4.42324	9.72329e-06	0.000114577	YDJC
ENSG00000108559	407.357	-0.799	0.164835	-4.84728	1.25164e-06	1.85115e-05	NUP88
ENSG00000168234	85.8814	-0.79836	0.297904	-2.67993	0.00736381	0.0320414	TTC39C
ENSG00000153922	605.902	-0.796817	0.153872	-5.17845	2.23741e-07	4.00358e-06	CHD1
ENSG00000084463	733.545	-0.796061	0.158891	-5.0101	5.44004e-07	8.7804e-06	WBP11
ENSG00000275632	81.443	-0.795596	0.276278	-2.8797	0.00398055	0.0197785	AL035461.2
ENSG00000108599	91.4201	-0.79322	0.276476	-2.86903	0.00411727	0.0202634	AKAP10
ENSG00000170889	1597.95	-0.793079	0.129345	-6.13151	8.70483e-10	2.61217e-08	RPS9
ENSG00000072071	147.13	-0.79234	0.233992	-3.38619	0.000708706	0.00469684	ADGRL1
ENSG00000163597	609.191	-0.792117	0.166981	-4.74376	2.09787e-06	2.93783e-05	SNHG16
ENSG00000141456	373.59	-0.790596	0.164541	-4.80486	1.54856e-06	2.2535e-05	PELP1
ENSG00000174748	3388.59	-0.790006	0.107808	-7.32787	2.33833e-13	1.42403e-11	RPL15
ENSG00000085978	179.268	-0.789875	0.222941	-3.54299	0.000395623	0.00287623	ATG16L1
ENSG00000159055	328.339	-0.789566	0.179517	-4.39828	1.09113e-05	0.000127129	MIS18A
ENSG00000197989	86.1889	-0.789119	0.304456	-2.5919	0.00954469	0.0394358	SNHG12
ENSG00000109790	388.908	-0.788582	0.171872	-4.58819	4.47103e-06	5.80673e-05	KLHL5
ENSG00000172172	749.746	-0.786397	0.153625	-5.11896	3.07231e-07	5.35861e-06	MRPL13
ENSG00000172037	215.567	-0.786149	0.257149	-3.05717	0.00223437	0.0122207	LAMB2
ENSG00000133302	232.328	-0.785174	0.193778	-4.05193	5.07978e-05	0.000490188	SLF1
ENSG00000113643	1092.62	-0.784663	0.128099	-6.12542	9.04435e-10	2.69176e-08	RARS
ENSG00000175575	138.529	-0.784513	0.253368	-3.09633	0.00195929	0.0109265	PAAF1
ENSG00000148154	431.339	-0.784062	0.176247	-4.44866	8.64057e-06	0.000104103	UGCG
ENSG00000158669	372.713	-0.783916	0.184538	-4.24799	2.15693e-05	0.000229198	GPAT4
ENSG00000124275	93.7822	-0.783908	0.275912	-2.84116	0.00449501	0.0217532	MTRR
ENSG00000181163	4765.74	-0.783727	0.119362	-6.56594	5.1704e-11	2.04195e-09	NPM1
ENSG00000148688	242.883	-0.783709	0.193659	-4.04685	5.19105e-05	0.000498602	RPP30
ENSG00000164741	215.723	-0.783627	0.201243	-3.89393	9.86321e-05	0.000866933	DLC1
ENSG00000173473	915.069	-0.783343	0.128578	-6.09238	1.11246e-09	3.24426e-08	SMARCC1
ENSG00000082212	106.323	-0.783021	0.25763	-3.03933	0.00237107	0.0128376	ME2
ENSG00000177192	164.727	-0.782772	0.220626	-3.54797	0.000388216	0.00283038	PUS1
ENSG00000087995	87.6507	-0.782763	0.28628	-2.73425	0.00625217	0.0281775	METTL2A
ENSG00000284024	94.7271	-0.782581	0.272167	-2.87537	0.00403555	0.0199765	HSPA14
ENSG00000123595	154.144	-0.782234	0.213677	-3.66082	0.000251411	0.00194274	RAB9A
ENSG00000035862	1140.27	-0.782175	0.166514	-4.69737	2.63536e-06	3.59332e-05	TIMP2
ENSG00000277972	475.355	-0.780848	0.160148	-4.87579	1.08375e-06	1.62439e-05	CISD3
ENSG00000165512	185.741	-0.780539	0.223255	-3.49618	0.000471964	0.00333365	ZNF22
ENSG00000130830	131.202	-0.780333	0.261668	-2.98215	0.00286233	0.0150368	MPP1
ENSG00000134056	281.912	-0.779935	0.199085	-3.9176	8.94361e-05	0.000795268	MRPS36
ENSG00000166260	210.902	-0.779728	0.222825	-3.49928	0.000466511	0.00329996	COX11
ENSG00000104886	194.856	-0.779636	0.220815	-3.53072	0.000414435	0.00298847	PLEKHJ1
ENSG00000120800	225.015	-0.779583	0.192969	-4.03994	5.34642e-05	0.000511053	UTP20
ENSG00000168061	143.574	-0.779391	0.224909	-3.46537	0.000529511	0.00367388	SAC3D1
ENSG00000120699	450.905	-0.779084	0.194387	-4.00791	6.12595e-05	0.000573391	EXOSC8
ENSG00000230409	297.147	-0.778812	0.178763	-4.35668	1.3205e-05	0.000150112	TCEA1P2
ENSG00000171202	274.996	-0.778342	0.238489	-3.26364	0.00109992	0.00679054	TMEM126A
ENSG00000120314	334.042	-0.775746	0.165122	-4.69801	2.62706e-06	3.58875e-05	WDR55
ENSG00000147679	175.361	-0.775202	0.223473	-3.46888	0.000522634	0.00363587	UTP23
ENSG00000078140	366.363	-0.774993	0.174963	-4.42948	9.44619e-06	0.000111949	UBE2K
ENSG00000076604	90.604	-0.774935	0.2697	-2.87332	0.00406183	0.0200659	TRAF4
ENSG00000137161	156.864	-0.77481	0.213087	-3.63611	0.000276782	0.00212146	CNPY3
ENSG00000108021	135.329	-0.773845	0.243236	-3.18145	0.00146538	0.00858886	FAM208B
ENSG00000153006	641.121	-0.773822	0.159564	-4.84961	1.23706e-06	1.83332e-05	SREK1IP1
ENSG00000147684	1745.05	-0.773452	0.116851	-6.61913	3.61311e-11	1.47517e-09	NDUFB9
ENSG00000104529	2456.24	-0.773246	0.131914	-5.86176	4.57988e-09	1.16458e-07	EEF1D
ENSG00000169908	1330.03	-0.773012	0.149625	-5.16632	2.38744e-07	4.24583e-06	TM4SF1
ENSG00000196323	138.744	-0.77285	0.262448	-2.94478	0.00323188	0.016676	ZBTB44
ENSG00000151576	144.446	-0.772669	0.235564	-3.28008	0.00103779	0.00646676	QTRT2
ENSG00000028310	219.135	-0.772429	0.204411	-3.77881	0.000157581	0.00128965	BRD9
ENSG00000163132	249.635	-0.77218	0.265722	-2.90597	0.00366115	0.0184573	MSX1
ENSG00000135486	889.17	-0.77185	0.141545	-5.45305	4.95138e-08	1.02084e-06	HNRNPA1
ENSG00000104419	3025.33	-0.770432	0.188702	-4.0828	4.44955e-05	0.000434581	NDRG1
ENSG00000132323	137.333	-0.770121	0.234226	-3.28794	0.00100924	0.00630515	ILKAP
ENSG00000204576	100.165	-0.770089	0.270044	-2.85172	0.00434835	0.02122	PRR3
ENSG00000081059	352.077	-0.769954	0.19481	-3.95233	7.73925e-05	0.000700204	TCF7
ENSG00000047457	92.822	-0.76973	0.271612	-2.83393	0.0045979	0.022124	CP
ENSG00000164163	425.46	-0.769172	0.153316	-5.0169	5.25106e-07	8.50378e-06	ABCE1
ENSG00000144791	84.5156	-0.769137	0.308817	-2.49059	0.0127531	0.0495159	LIMD1
ENSG00000068796	503.178	-0.768768	0.145797	-5.27286	1.34312e-07	2.5022e-06	KIF2A
ENSG00000167699	179.791	-0.768452	0.226057	-3.39937	0.000675418	0.00452464	GLOD4
ENSG00000185480	141.269	-0.768059	0.258814	-2.96761	0.00300125	0.0156475	PARPBP
ENSG00000035928	463.651	-0.767996	0.17274	-4.44597	8.7498e-06	0.000104983	RFC1
ENSG00000154328	125.128	-0.767439	0.260534	-2.94563	0.00322293	0.0166358	NEIL2
ENSG00000187522	201.121	-0.766373	0.217865	-3.51765	0.000435382	0.00310553	HSPA14
ENSG00000169230	1882.74	-0.765129	0.121428	-6.30111	2.95515e-10	9.69049e-09	PRELID1
ENSG00000205531	740.497	-0.764936	0.143459	-5.33207	9.71e-08	1.87048e-06	NAP1L4
ENSG00000111206	897.533	-0.76448	0.14722	-5.19276	2.07197e-07	3.72596e-06	FOXM1
ENSG00000156802	506.47	-0.764338	0.153575	-4.97696	6.45904e-07	1.02314e-05	ATAD2
ENSG00000133706	796.121	-0.763693	0.153108	-4.98793	6.10308e-07	9.71e-06	LARS
ENSG00000188846	1342.2	-0.761799	0.11829	-6.4401	1.19398e-10	4.24155e-09	RPL14
ENSG00000163214	98.198	-0.761614	0.261049	-2.91751	0.00352837	0.0178937	DHX57
ENSG00000217128	278.122	-0.761386	0.178631	-4.26235	2.02287e-05	0.000217182	FNIP1
ENSG00000158710	1128.93	-0.760127	0.207531	-3.66272	0.000249554	0.00193218	TAGLN2
ENSG00000164611	779.607	-0.758845	0.196934	-3.8533	0.000116538	0.00100125	PTTG1
ENSG00000165480	148.498	-0.758648	0.2497	-3.03824	0.00237965	0.0128666	SKA3
ENSG00000110700	2262.6	-0.758129	0.132018	-5.74262	9.32254e-09	2.22238e-07	RPS13
ENSG00000049656	599.657	-0.757995	0.146433	-5.1764	2.26206e-07	4.03772e-06	CLPTM1L
ENSG00000141569	109.447	-0.757481	0.256032	-2.95853	0.00309106	0.0160408	TRIM65
ENSG00000197785	123.407	-0.7562	0.279402	-2.7065	0.00679975	0.0300783	ATAD3A
ENSG00000124575	237.377	-0.755893	0.189433	-3.99029	6.59924e-05	0.000610398	HIST1H1D
ENSG00000170638	140.669	-0.75571	0.296929	-2.54508	0.0109252	0.0439493	TRABD
ENSG00000166263	85.3245	-0.755	0.280928	-2.68752	0.00719846	0.0314798	STXBP4
ENSG00000172977	114.151	-0.754096	0.247769	-3.04355	0.00233808	0.0126922	KAT5
ENSG00000075914	238.639	-0.753399	0.196478	-3.83452	0.000125811	0.00106043	EXOSC7
ENSG00000186283	288.111	-0.752996	0.200712	-3.75163	0.000175689	0.00141245	TOR3A
ENSG00000196367	118.966	-0.752728	0.270964	-2.77796	0.00547015	0.0253466	TRRAP
ENSG00000184661	303.612	-0.752715	0.17575	-4.28287	1.84497e-05	0.000201666	CDCA2
ENSG00000138074	120.03	-0.752497	0.249163	-3.02011	0.00252686	0.0135328	SLC5A6
ENSG00000140961	212.53	-0.751927	0.274111	-2.74315	0.00608527	0.0275195	OSGIN1
ENSG00000108883	497.376	-0.750309	0.1494	-5.02216	5.10946e-07	8.28372e-06	EFTUD2
ENSG00000138439	113.851	-0.749877	0.277119	-2.70598	0.00681041	0.0301037	FAM117B
ENSG00000164284	236.037	-0.749795	0.191419	-3.91704	8.96437e-05	0.000796626	GRPEL2
ENSG00000166250	941.379	-0.74911	0.126773	-5.90905	3.44081e-09	8.98577e-08	CLMP
ENSG00000168275	596.374	-0.748858	0.140189	-5.34179	9.20312e-08	1.79047e-06	COA6
ENSG00000158092	198.796	-0.748662	0.221477	-3.38031	0.000724048	0.00478102	NCK1
ENSG00000165672	603.508	-0.748523	0.179099	-4.17937	2.92318e-05	0.000300061	PRDX3
ENSG00000165802	202.353	-0.748029	0.231028	-3.23783	0.00120442	0.00729191	NSMF
ENSG00000229814	144.064	-0.747901	0.24624	-3.03728	0.00238722	0.0128962	RPL35AP21
ENSG00000178982	1459.9	-0.747505	0.125246	-5.96829	2.39749e-09	6.47099e-08	EIF3K
ENSG00000105607	96.0252	-0.746978	0.292856	-2.55067	0.0107516	0.0433474	GCDH
ENSG00000204628	7091.72	-0.746727	0.10018	-7.45387	9.06443e-14	5.91801e-12	RACK1
ENSG00000115317	224.417	-0.74669	0.202386	-3.68943	0.000224755	0.00176086	HTRA2
ENSG00000173272	272.405	-0.744093	0.184206	-4.03947	5.35724e-05	0.000511177	MZT2A
ENSG00000149806	4186.79	-0.743752	0.109174	-6.81256	9.58802e-12	4.39774e-10	FAU
ENSG00000167842	129.087	-0.743645	0.24225	-3.06974	0.00214245	0.0117725	MIS12
ENSG00000137200	84.187	-0.743537	0.280637	-2.64946	0.00806208	0.0344289	CMTR1
ENSG00000209082	123.875	-0.743333	0.263299	-2.82315	0.00475543	0.0227101	MT-TL1
ENSG00000167693	348.933	-0.743293	0.19232	-3.86488	0.000111144	0.000960599	NXN
ENSG00000169299	82.5477	-0.742763	0.279001	-2.66222	0.00776268	0.0333704	PGM2
ENSG00000109536	305.939	-0.741938	0.188472	-3.93659	8.26488e-05	0.000740823	FRG1
ENSG00000145907	645.866	-0.741817	0.161756	-4.58603	4.51747e-06	5.86096e-05	G3BP1
ENSG00000107566	167.167	-0.741804	0.215462	-3.44285	0.000575614	0.00395401	ERLIN1
ENSG00000124216	96.5836	-0.741785	0.296431	-2.50239	0.0123357	0.0482234	SNAI1
ENSG00000234545	1382.75	-0.74125	0.123099	-6.02157	1.72736e-09	4.83327e-08	FAM133B
ENSG00000167985	263.187	-0.741031	0.190343	-3.89313	9.89602e-05	0.000869291	SDHAF2
ENSG00000275700	357.84	-0.740025	0.168392	-4.39465	1.10951e-05	0.000128959	AATF
ENSG00000141522	349.762	-0.739825	0.264381	-2.79833	0.0051368	0.0241182	ARHGDIA
ENSG00000168036	698.884	-0.739651	0.143794	-5.14382	2.69203e-07	4.74675e-06	CTNNB1
ENSG00000096080	319.536	-0.739509	0.171035	-4.32374	1.53408e-05	0.000172497	MRPS18A
ENSG00000138442	323.989	-0.739138	0.169885	-4.35081	1.35638e-05	0.000154071	WDR12
ENSG00000184357	114.593	-0.738723	0.259964	-2.84163	0.00448831	0.021728	HIST1H1B
ENSG00000111843	528.935	-0.738542	0.14955	-4.93841	7.87606e-07	1.22345e-05	TMEM14C
ENSG00000172890	104.84	-0.73831	0.27879	-2.64827	0.00809055	0.0344837	NADSYN1
ENSG00000132313	297.466	-0.73781	0.172138	-4.28615	1.81798e-05	0.000199016	MRPL35
ENSG00000173457	461.242	-0.737437	0.166233	-4.43616	9.15769e-06	0.000109244	PPP1R14B
ENSG00000077458	84.2344	-0.737261	0.291617	-2.52818	0.0114654	0.0456664	FAM76B
ENSG00000104472	130.151	-0.736789	0.231092	-3.18829	0.00143116	0.00843561	CHRAC1
ENSG00000165501	110.658	-0.736464	0.256004	-2.87677	0.00401773	0.0199087	LRR1
ENSG00000055044	1943.21	-0.735282	0.120398	-6.10707	1.01476e-09	2.98941e-08	NOP58
ENSG00000151131	154.606	-0.734383	0.230115	-3.19137	0.00141599	0.00836323	C12orf45
ENSG00000167721	630.336	-0.734362	0.143641	-5.11248	3.1796e-07	5.5258e-06	TSR1
ENSG00000165629	560.672	-0.734322	0.174158	-4.21641	2.48224e-05	0.000259579	ATP5F1C
ENSG00000130227	217.749	-0.734067	0.200927	-3.6534	0.000258791	0.00199199	XPO7
ENSG00000151366	407.375	-0.733978	0.170741	-4.29878	1.71739e-05	0.000190014	NDUFC2
ENSG00000105401	412.33	-0.733769	0.169956	-4.31741	1.57874e-05	0.000176952	CDC37
ENSG00000198146	296.812	-0.733592	0.178683	-4.10555	4.03345e-05	0.000398778	ZNF770
ENSG00000114999	303.724	-0.733555	0.171784	-4.27023	1.95275e-05	0.000210936	TTL
ENSG00000085377	125.392	-0.733406	0.255179	-2.87408	0.00405207	0.0200309	PREP
ENSG00000135966	125.083	-0.73321	0.244334	-3.00085	0.0026923	0.0142469	TGFBRAP1
ENSG00000146143	135.008	-0.733113	0.236629	-3.09815	0.00194734	0.0108682	PRIM2
ENSG00000149231	237.365	-0.732134	0.215469	-3.39787	0.000679133	0.00454449	CCDC82
ENSG00000140365	452.568	-0.73169	0.153063	-4.78032	1.75017e-06	2.49185e-05	COMMD4
ENSG00000086200	122.07	-0.731662	0.246674	-2.9661	0.00301598	0.015713	IPO11
ENSG00000138180	302.478	-0.731623	0.180815	-4.04625	5.2045e-05	0.000499327	CEP55
ENSG00000152082	674.41	-0.731507	0.140785	-5.19593	2.03694e-07	3.66751e-06	MZT2B
ENSG00000107949	469.685	-0.731494	0.193587	-3.77863	0.000157693	0.00128984	BCCIP
ENSG00000196922	123.815	-0.73086	0.236767	-3.08682	0.00202307	0.0112318	ZNF252P
ENSG00000115758	403.746	-0.730315	0.189981	-3.84415	0.000120973	0.00102959	ODC1
ENSG00000162129	223.17	-0.729734	0.198214	-3.68156	0.000231815	0.00180641	CLPB
ENSG00000105486	124.722	-0.729264	0.242945	-3.00176	0.00268423	0.0142094	LIG1
ENSG00000163507	471.29	-0.729231	0.158069	-4.61336	3.96202e-06	5.2063e-05	CIP2A
ENSG00000171135	301.077	-0.729159	0.172848	-4.21849	2.45944e-05	0.000257938	JAGN1
ENSG00000179950	767.874	-0.728288	0.154318	-4.71939	2.36557e-06	3.25918e-05	PUF60
ENSG00000171067	139.1	-0.728253	0.255414	-2.85127	0.00435454	0.0212246	C11orf24
ENSG00000170860	1044.81	-0.727905	0.14392	-5.0577	4.24335e-07	7.04503e-06	LSM3
ENSG00000167792	440.103	-0.727616	0.183357	-3.96831	7.23853e-05	0.000660675	NDUFV1
ENSG00000095739	695.575	-0.726997	0.169872	-4.27968	1.87161e-05	0.000203788	BAMBI
ENSG00000149100	908.25	-0.726957	0.143755	-5.05693	4.26058e-07	7.06555e-06	EIF3M
ENSG00000108384	292.126	-0.726945	0.197048	-3.68918	0.000224976	0.00176164	RAD51C
ENSG00000172115	2478.83	-0.725938	0.132126	-5.49427	3.92331e-08	8.18193e-07	CYCS
ENSG00000099800	555.049	-0.725627	0.179145	-4.0505	5.11072e-05	0.000492192	TIMM13
ENSG00000164754	1249.52	-0.725253	0.126657	-5.72611	1.02758e-08	2.42175e-07	RAD21
ENSG00000141699	163.929	-0.722552	0.247618	-2.91801	0.00352278	0.0178779	RETREG3
ENSG00000129810	231.311	-0.721993	0.197252	-3.66027	0.000251954	0.00194557	SGO1
ENSG00000104356	269.938	-0.719267	0.206019	-3.49127	0.000480732	0.00338239	POP1
ENSG00000112759	107.418	-0.71791	0.249026	-2.88287	0.00394065	0.0196207	SLC29A1
ENSG00000113649	977.257	-0.717836	0.135706	-5.28963	1.22565e-07	2.3131e-06	TCERG1
ENSG00000140859	123.214	-0.717366	0.26435	-2.7137	0.0066536	0.0295548	KIFC3
ENSG00000166946	100.812	-0.717276	0.255234	-2.81027	0.00495004	0.0234234	CCNDBP1
ENSG00000149273	5199.5	-0.717247	0.109257	-6.56479	5.2105e-11	2.0522e-09	RPS3
ENSG00000156990	198.306	-0.717207	0.208775	-3.43532	0.000591865	0.00404646	RPUSD3
ENSG00000169756	507.239	-0.716793	0.196595	-3.64605	0.000266307	0.0020455	LIMS1
ENSG00000235552	336.966	-0.716165	0.173398	-4.13018	3.62478e-05	0.000363079	RPL6P27
ENSG00000137504	289.134	-0.716116	0.181807	-3.93888	8.1864e-05	0.000735608	CREBZF
ENSG00000223960	150.341	-0.715687	0.232075	-3.08386	0.00204336	0.0113256	AC009948.1
ENSG00000136986	417.922	-0.715666	0.160416	-4.46132	8.14572e-06	9.88811e-05	DERL1
ENSG00000149480	151.245	-0.714258	0.222221	-3.21418	0.00130819	0.00782864	MTA2
ENSG00000066777	281.075	-0.714215	0.17455	-4.09176	4.28113e-05	0.000419829	ARFGEF1
ENSG00000159210	192.913	-0.713394	0.196867	-3.62374	0.000290376	0.00220926	SNF8
ENSG00000144283	177.313	-0.711063	0.221225	-3.2142	0.00130807	0.00782864	PKP4
ENSG00000122565	2350.53	-0.709669	0.110452	-6.42516	1.31732e-10	4.64557e-09	CBX3
ENSG00000172809	4161.28	-0.708729	0.108873	-6.50967	7.5317e-11	2.8281e-09	RPL38
ENSG00000129245	133.751	-0.708198	0.237638	-2.98016	0.00288099	0.0151024	FXR2
ENSG00000140265	116.238	-0.707392	0.255651	-2.76702	0.00565711	0.0260051	ZSCAN29
ENSG00000141510	830.276	-0.706784	0.168852	-4.18582	2.84143e-05	0.000293122	TP53
ENSG00000039560	422.905	-0.706733	0.199022	-3.55103	0.000383721	0.00280325	RAI14
ENSG00000135900	172.781	-0.706616	0.208263	-3.3929	0.000691566	0.00460218	MRPL44
ENSG00000104524	127.636	-0.706584	0.256778	-2.75174	0.00592803	0.0270107	PYCR3
ENSG00000165724	197.441	-0.705657	0.229462	-3.07527	0.00210309	0.0116078	ZMYND19
ENSG00000167196	310.389	-0.704787	0.179494	-3.92651	8.61855e-05	0.000768722	FBXO22
ENSG00000166313	91.7417	-0.704287	0.270293	-2.60565	0.00917013	0.0381383	APBB1
ENSG00000205544	225.2	-0.704145	0.198976	-3.53883	0.000401901	0.00291257	TMEM256
ENSG00000164535	113.764	-0.703741	0.267475	-2.63105	0.00851209	0.0359377	DAGLB
ENSG00000153037	383.107	-0.703093	0.201612	-3.48736	0.000487821	0.00342396	SRP19
ENSG00000174886	286.424	-0.702766	0.233027	-3.01581	0.00256294	0.0136722	NDUFA11
ENSG00000145715	95.7947	-0.702629	0.26806	-2.62116	0.00876309	0.0367704	RASA1
ENSG00000115946	212.833	-0.702449	0.200716	-3.49972	0.000465745	0.00329776	PNO1
ENSG00000038274	346.063	-0.702375	0.176701	-3.97494	7.0398e-05	0.000645381	MAT2B
ENSG00000137814	137.131	-0.701869	0.242862	-2.88999	0.0038525	0.0192678	HAUS2
ENSG00000227057	229.497	-0.70141	0.22152	-3.16635	0.00154366	0.00899267	WDR46
ENSG00000104884	124.146	-0.701005	0.264403	-2.65128	0.00801885	0.0342645	ERCC2
ENSG00000177971	595.445	-0.70068	0.140049	-5.00309	5.64187e-07	9.05573e-06	IMP3
ENSG00000147224	294.258	-0.699697	0.173777	-4.02641	5.66345e-05	0.000535111	PRPS1
ENSG00000123219	311.643	-0.699424	0.180499	-3.87496	0.000106644	0.000927125	CENPK
ENSG00000172932	166.835	-0.699394	0.236072	-2.96263	0.00305021	0.0158572	ANKRD13D
ENSG00000135624	600.677	-0.698968	0.170666	-4.09553	4.21211e-05	0.00041334	CCT7
ENSG00000119969	426.279	-0.697202	0.163858	-4.25493	2.09119e-05	0.000224018	HELLS
ENSG00000113360	347.459	-0.696753	0.166376	-4.18782	2.81651e-05	0.000291063	DROSHA
ENSG00000074582	221.931	-0.696312	0.206912	-3.36526	0.000764712	0.005013	BCS1L
ENSG00000106348	181.619	-0.695621	0.211509	-3.28885	0.00100597	0.00629462	IMPDH1
ENSG00000159399	179.151	-0.695087	0.218599	-3.17974	0.0014741	0.00863255	HK2
ENSG00000215193	176.431	-0.694187	0.208031	-3.33695	0.000847039	0.00546129	PEX26
ENSG00000138095	461.157	-0.693722	0.167385	-4.14446	3.40617e-05	0.000344756	LRPPRC
ENSG00000183199	145.911	-0.69318	0.227676	-3.04459	0.00232996	0.0126623	HSP90AB3P
ENSG00000124802	222.902	-0.692944	0.21884	-3.16644	0.00154318	0.00899267	EEF1E1
ENSG00000120053	225.359	-0.692579	0.216882	-3.19335	0.00140634	0.00831638	GOT1
ENSG00000277791	1346.78	-0.692239	0.121618	-5.69192	1.25616e-08	2.91308e-07	PSMB3
ENSG00000099290	178.268	-0.692221	0.215598	-3.2107	0.0013241	0.00791076	WASHC2A
ENSG00000145386	351.99	-0.692192	0.171807	-4.0289	5.60393e-05	0.000530871	CCNA2
ENSG00000065809	203.967	-0.691537	0.247717	-2.79164	0.00524413	0.0244794	FAM107B
ENSG00000158417	3722.28	-0.691247	0.10545	-6.55522	5.55601e-11	2.17059e-09	EIF5B
ENSG00000137210	309.189	-0.690739	0.200173	-3.45071	0.000559119	0.00385531	TMEM14B
ENSG00000144036	114.731	-0.690542	0.248841	-2.77504	0.00551956	0.0255348	EXOC6B
ENSG00000172992	110.287	-0.689536	0.25253	-2.73051	0.00632369	0.0284468	DCAKD
ENSG00000112992	330.367	-0.689517	0.179159	-3.84863	0.000118782	0.00101452	NNT
ENSG00000134882	133.597	-0.688746	0.245806	-2.80199	0.00507878	0.0238776	UBAC2
ENSG00000107819	155.613	-0.688388	0.263445	-2.61302	0.00897461	0.0374865	SFXN3
ENSG00000108561	1077.01	-0.687491	0.144542	-4.75635	1.97125e-06	2.77391e-05	C1QBP
ENSG00000178999	160.005	-0.684978	0.214111	-3.19917	0.00137826	0.00817716	AURKB
ENSG00000189159	612.569	-0.684865	0.140279	-4.88216	1.04928e-06	1.58089e-05	JPT1
ENSG00000169045	1808.78	-0.684773	0.116644	-5.8706	4.34219e-09	1.10998e-07	HNRNPH1
ENSG00000155189	246.443	-0.684546	0.191557	-3.57359	0.000352123	0.00260799	AGPAT5
ENSG00000163938	485.595	-0.684352	0.158535	-4.31673	1.58356e-05	0.000177236	GNL3
ENSG00000105364	180.83	-0.683911	0.239984	-2.84982	0.00437437	0.0212687	MRPL4
ENSG00000066926	182.787	-0.683451	0.25164	-2.71599	0.00660778	0.0294325	FECH
ENSG00000159842	170.189	-0.683102	0.216422	-3.15635	0.00159759	0.0092375	ABR
ENSG00000100403	220.733	-0.683081	0.190812	-3.57986	0.000343775	0.00255653	ZC3H7B
ENSG00000114650	114.061	-0.681473	0.259849	-2.62257	0.0087269	0.036695	SCAP
ENSG00000110442	244.449	-0.68133	0.183357	-3.71586	0.000202517	0.00160837	COMMD9
ENSG00000164151	309.682	-0.680844	0.190608	-3.57195	0.000354335	0.00262161	ICE1
ENSG00000078269	353.163	-0.680711	0.171038	-3.97988	6.89497e-05	0.000634915	SYNJ2
ENSG00000155506	2058.21	-0.680664	0.117162	-5.8096	6.26208e-09	1.54007e-07	LARP1
ENSG00000197345	817.728	-0.680642	0.159671	-4.26277	2.01906e-05	0.000216933	MRPL21
ENSG00000164466	638.69	-0.680387	0.146067	-4.65803	3.19243e-06	4.29231e-05	SFXN1
ENSG00000175792	250.618	-0.680327	0.20689	-3.28835	0.00100777	0.00630137	RUVBL1
ENSG00000188483	106.607	-0.679484	0.27149	-2.50279	0.0123217	0.0482129	IER5L
ENSG00000198042	174.162	-0.679352	0.22854	-2.97257	0.00295321	0.0154193	MAK16
ENSG00000198554	97.2791	-0.679192	0.268819	-2.52658	0.011518	0.0457752	WDHD1
ENSG00000175061	1748.27	-0.677397	0.112151	-6.04006	1.54053e-09	4.36102e-08	LRRC75A-AS1
ENSG00000108010	560.428	-0.676065	0.189655	-3.5647	0.000364268	0.00268687	GLRX3
ENSG00000105793	103.058	-0.675946	0.262902	-2.57109	0.0101378	0.0414308	GTPBP10
ENSG00000232573	249.867	-0.675516	0.188955	-3.575	0.000350225	0.00259916	RPL3P4
ENSG00000042286	218.492	-0.674857	0.219627	-3.07274	0.00212106	0.0116937	AIFM2
ENSG00000165458	134.308	-0.674762	0.244113	-2.76414	0.00570729	0.0262025	INPPL1
ENSG00000124571	228.308	-0.674627	0.19132	-3.52616	0.000421631	0.00303048	XPO5
ENSG00000033178	162.931	-0.674219	0.227649	-2.96165	0.00305993	0.0158963	UBA6
ENSG00000116062	336.947	-0.672575	0.181479	-3.70608	0.00021049	0.00166259	MSH6
ENSG00000173744	339.47	-0.672155	0.171487	-3.91958	8.87046e-05	0.000789732	AGFG1
ENSG00000198585	139.927	-0.671805	0.243957	-2.75378	0.00589107	0.0268591	NUDT16
ENSG00000100028	330.684	-0.669696	0.191765	-3.49228	0.000478912	0.0033745	SNRPD3
ENSG00000180817	734.272	-0.669666	0.163847	-4.08714	4.36724e-05	0.000427405	PPA1
ENSG00000109919	944.312	-0.669583	0.155032	-4.31901	1.56732e-05	0.000175827	MTCH2
ENSG00000166902	364.23	-0.669223	0.200782	-3.33307	0.000858924	0.00552318	MRPL16
ENSG00000197860	104.876	-0.668882	0.255316	-2.61982	0.00879752	0.0368735	SGTB
ENSG00000100304	152.571	-0.668839	0.227745	-2.93679	0.00331627	0.0170386	TTLL12
ENSG00000166136	344.767	-0.668061	0.181369	-3.68344	0.000230106	0.00179599	NDUFB8
ENSG00000139546	106.968	-0.668002	0.251547	-2.65557	0.00791744	0.0339111	TARBP2
ENSG00000111845	339.904	-0.667173	0.175185	-3.80838	0.000139879	0.00116384	PAK1IP1
ENSG00000176014	460.591	-0.666741	0.159217	-4.18762	2.81898e-05	0.000291063	TUBB6
ENSG00000002549	359.695	-0.666227	0.166677	-3.9971	6.41221e-05	0.000596908	LAP3
ENSG00000074356	204.455	-0.664803	0.206067	-3.22615	0.00125466	0.00754568	NCBP3
ENSG00000177425	308.073	-0.66474	0.165905	-4.00675	6.15607e-05	0.000575652	PAWR
ENSG00000183684	650.848	-0.664258	0.142653	-4.65645	3.21705e-06	4.31341e-05	ALYREF
ENSG00000137267	160.37	-0.66371	0.237273	-2.79724	0.00515414	0.0241767	TUBB2A
ENSG00000085231	309.954	-0.663364	0.205835	-3.22279	0.0012695	0.00762539	AK6
ENSG00000206418	125.921	-0.663274	0.265821	-2.49519	0.012589	0.0490404	RAB12
ENSG00000133818	219.524	-0.66283	0.201458	-3.29017	0.00100128	0.00627703	RRAS2
ENSG00000104824	764.092	-0.662738	0.136851	-4.84278	1.28037e-06	1.88979e-05	HNRNPL
ENSG00000109113	578.823	-0.662527	0.158531	-4.17917	2.92574e-05	0.000300111	RAB34
ENSG00000131002	115.426	-0.661648	0.255211	-2.59256	0.00952655	0.0393721	TXLNGY
ENSG00000169490	245.826	-0.661509	0.226639	-2.91878	0.00351399	0.0178645	TM2D2
ENSG00000088205	1215.8	-0.661094	0.119835	-5.51673	3.45369e-08	7.27585e-07	DDX18
ENSG00000076242	161.598	-0.661059	0.224126	-2.9495	0.00318285	0.0164523	MLH1
ENSG00000084774	137.735	-0.661043	0.234521	-2.81869	0.00482203	0.0229442	CAD
ENSG00000134574	131.765	-0.660678	0.24273	-2.72187	0.00649146	0.0290662	DDB2
ENSG00000089685	1410.59	-0.660372	0.126126	-5.23582	1.64255e-07	2.99461e-06	BIRC5
ENSG00000136718	492.973	-0.659854	0.158611	-4.1602	3.17966e-05	0.000324549	IMP4
ENSG00000177156	3569.37	-0.659574	0.136004	-4.84966	1.23671e-06	1.83332e-05	TALDO1
ENSG00000131732	303.592	-0.658764	0.171097	-3.85024	0.000118	0.00101118	ZCCHC9
ENSG00000142541	7689.43	-0.658602	0.115086	-5.72272	1.04832e-08	2.46661e-07	RPL13A
ENSG00000070540	156.154	-0.658372	0.21552	-3.05481	0.002252	0.012294	WIPI1
ENSG00000131470	127.219	-0.658245	0.233844	-2.81489	0.00487933	0.0231568	PSMC3IP
ENSG00000008513	853.059	-0.656592	0.181328	-3.62102	0.000293447	0.00222565	ST3GAL1
ENSG00000144579	340.066	-0.655913	0.193921	-3.38237	0.000718644	0.00474751	CTDSP1
ENSG00000143977	1345.12	-0.654976	0.143159	-4.57516	4.75854e-06	6.13069e-05	SNRPG
ENSG00000140525	448.693	-0.653571	0.170128	-3.84164	0.000122213	0.00103896	FANCI
ENSG00000147649	3143.95	-0.65317	0.113847	-5.73728	9.62105e-09	2.27113e-07	MTDH
ENSG00000168439	930.099	-0.652907	0.137879	-4.73535	2.18676e-06	3.04883e-05	STIP1
ENSG00000090316	179.364	-0.652779	0.223074	-2.92629	0.00343028	0.0175127	MAEA
ENSG00000082898	550.351	-0.652404	0.151115	-4.31726	1.5798e-05	0.000176952	XPO1
ENSG00000181610	247.881	-0.652055	0.199951	-3.26108	0.00110991	0.00683099	MRPS23
ENSG00000198055	209.714	-0.652043	0.210379	-3.09938	0.00193927	0.0108399	GRK6
ENSG00000154144	204.973	-0.650304	0.201191	-3.23228	0.00122807	0.00741035	TBRG1
ENSG00000134108	273.903	-0.649645	0.18278	-3.55425	0.000379058	0.00277899	ARL8B
ENSG00000100347	659.351	-0.649563	0.140599	-4.61998	3.83773e-06	5.06321e-05	SAMM50
ENSG00000109805	552.995	-0.649077	0.155465	-4.17506	2.9791e-05	0.000305153	NCAPG
ENSG00000166813	126.033	-0.648264	0.242441	-2.67391	0.00749723	0.0325149	KIF7
ENSG00000185420	167.204	-0.647985	0.212654	-3.04712	0.00231042	0.0125737	SMYD3
ENSG00000187257	326.743	-0.647461	0.180157	-3.59386	0.000325814	0.00243169	RSBN1L
ENSG00000177479	446.705	-0.647423	0.163586	-3.9577	7.5674e-05	0.0006868	ARIH2
ENSG00000179526	199.389	-0.647186	0.217293	-2.9784	0.00289753	0.0151723	SHARPIN
ENSG00000106785	117.131	-0.646637	0.243582	-2.6547	0.00793782	0.0339684	TRIM14
ENSG00000114850	1172.46	-0.646209	0.14069	-4.59313	4.36649e-06	5.68625e-05	SSR3
ENSG00000175467	159.688	-0.645138	0.240055	-2.68745	0.00719991	0.0314798	SART1
ENSG00000213619	514.998	-0.645027	0.156008	-4.13457	3.55619e-05	0.000357692	NDUFS3
ENSG00000204435	377.486	-0.644808	0.166539	-3.87181	0.000108029	0.000937023	CSNK2B
ENSG00000127054	197.016	-0.644277	0.200806	-3.20846	0.00133447	0.00795962	INTS11
ENSG00000167670	317.62	-0.643279	0.204598	-3.14411	0.0016659	0.00953617	CHAF1A
ENSG00000105185	1003.98	-0.642304	0.15064	-4.26383	2.00952e-05	0.000216389	PDCD5
ENSG00000170606	1360.41	-0.640771	0.117888	-5.43544	5.46616e-08	1.1143e-06	HSPA4
ENSG00000154813	163.648	-0.640762	0.22939	-2.79333	0.0052168	0.0243753	DPH3
ENSG00000120963	573.255	-0.64033	0.150859	-4.24457	2.19017e-05	0.000232219	ZNF706
ENSG00000119865	498.27	-0.639878	0.164552	-3.88861	0.000100819	0.000881873	CNRIP1
ENSG00000211456	178.655	-0.638965	0.221248	-2.888	0.00387703	0.0193838	SACM1L
ENSG00000138160	364.562	-0.638888	0.169934	-3.75962	0.00017017	0.0013756	KIF11
ENSG00000023330	230.503	-0.638549	0.19404	-3.29081	0.000998991	0.00626813	ALAS1
ENSG00000175606	383.386	-0.638411	0.178602	-3.57449	0.000350918	0.00260297	TMEM70
ENSG00000115484	1376.61	-0.637988	0.133365	-4.78378	1.72031e-06	2.45899e-05	CCT4
ENSG00000042445	136.056	-0.637402	0.234648	-2.71642	0.00659928	0.0294127	RETSAT
ENSG00000149308	215.026	-0.637236	0.192409	-3.31187	0.00092673	0.0058835	NPAT
ENSG00000175130	412.205	-0.636657	0.248382	-2.56322	0.0103707	0.0421398	MARCKSL1
ENSG00000134419	2546.85	-0.635618	0.115176	-5.51865	3.41615e-08	7.20723e-07	RPS15A
ENSG00000116096	524.032	-0.635121	0.187484	-3.38761	0.000705052	0.00468118	SPR
ENSG00000174915	262.929	-0.6345	0.201058	-3.15581	0.00160055	0.00924974	PTDSS2
ENSG00000110717	1422.95	-0.63419	0.134158	-4.72719	2.27644e-06	3.15438e-05	NDUFS8
ENSG00000221926	339.651	-0.63417	0.18578	-3.41356	0.000641208	0.00433473	TRIM16
ENSG00000196139	2691.22	-0.633968	0.195607	-3.24102	0.00119102	0.00722891	AKR1C3
ENSG00000108389	137.244	-0.633889	0.247293	-2.56332	0.0103678	0.0421398	MTMR4
ENSG00000173456	453.389	-0.633842	0.168535	-3.76091	0.000169299	0.00137009	RNF26
ENSG00000164576	161.575	-0.633015	0.223456	-2.83284	0.00461363	0.0221865	SAP30L
ENSG00000101444	1208.79	-0.632567	0.151058	-4.18758	2.81946e-05	0.000291063	AHCY
ENSG00000086589	237.534	-0.632476	0.206105	-3.06871	0.00214987	0.0118076	RBM22
ENSG00000100416	159.621	-0.630984	0.229963	-2.74385	0.00607228	0.027495	TRMU
ENSG00000166233	323.514	-0.630949	0.176918	-3.56634	0.000362004	0.00267289	ARIH1
ENSG00000123975	430.139	-0.630788	0.186347	-3.38502	0.00071174	0.00470833	CKS2
ENSG00000129195	263.639	-0.630668	0.211544	-2.98126	0.00287061	0.0150694	PIMREG
ENSG00000157985	155.601	-0.629902	0.216083	-2.91509	0.00355581	0.0180139	AGAP1
ENSG00000070047	111.792	-0.629667	0.252503	-2.4937	0.012642	0.0491768	PHRF1
ENSG00000120733	280.164	-0.629534	0.17956	-3.50598	0.000454923	0.00323218	KDM3B
ENSG00000112306	6028.04	-0.628782	0.118863	-5.28997	1.2234e-07	2.31185e-06	RPS12
ENSG00000131467	560.807	-0.62856	0.146341	-4.29516	1.74565e-05	0.000192553	PSME3
ENSG00000173085	170.783	-0.628559	0.228944	-2.74547	0.00604248	0.0274029	COQ2
ENSG00000049167	138.192	-0.628183	0.237869	-2.64087	0.00826923	0.0351273	ERCC8
ENSG00000168259	471.083	-0.627476	0.165331	-3.79526	0.000147486	0.00121943	DNAJC7
ENSG00000247516	483.097	-0.627398	0.170327	-3.68348	0.00023007	0.00179599	MIR4458HG
ENSG00000159111	147.032	-0.62666	0.221735	-2.82617	0.00471086	0.0225493	MRPL10
ENSG00000276043	260.659	-0.625897	0.229199	-2.7308	0.00631817	0.0284308	UHRF1
ENSG00000115942	126.504	-0.625246	0.251437	-2.48669	0.0128936	0.0499947	ORC2
ENSG00000123416	12187.5	-0.624926	0.134364	-4.651	3.3033e-06	4.42087e-05	TUBA1B
ENSG00000004478	695.752	-0.624787	0.150803	-4.14306	3.427e-05	0.000346622	FKBP4
ENSG00000101546	304.682	-0.623998	0.192688	-3.23838	0.00120212	0.00728628	RBFA
ENSG00000169139	978.887	-0.623847	0.152737	-4.08446	4.41796e-05	0.000432077	UBE2V2
ENSG00000068489	1214.79	-0.623232	0.122852	-5.07304	3.915e-07	6.58535e-06	PRR11
ENSG00000076043	754.976	-0.623216	0.168943	-3.68892	0.00022521	0.00176253	REXO2
ENSG00000177370	322.185	-0.623099	0.174673	-3.56724	0.000360767	0.00266511	TIMM22
ENSG00000206560	225.223	-0.622741	0.203564	-3.05919	0.00221939	0.0121434	ANKRD28
ENSG00000132153	253.174	-0.622069	0.182158	-3.415	0.000637816	0.00431382	DHX30
ENSG00000110218	157.655	-0.621154	0.227057	-2.73567	0.00622525	0.0280912	PANX1
ENSG00000132002	761.312	-0.620913	0.156357	-3.97113	7.15338e-05	0.00065414	DNAJB1
ENSG00000115661	151.414	-0.620689	0.220007	-2.82122	0.00478409	0.0228169	STK16
ENSG00000172379	125.368	-0.620593	0.228786	-2.71255	0.00667687	0.0296309	ARNT2
ENSG00000149483	174.763	-0.620052	0.210137	-2.95071	0.00317049	0.0163943	TMEM138
ENSG00000076003	312.338	-0.618976	0.211412	-2.92782	0.00341351	0.0174542	MCM6
ENSG00000092853	865.572	-0.618294	0.127569	-4.84676	1.25494e-06	1.85413e-05	CLSPN
ENSG00000160124	200.782	-0.618014	0.222921	-2.77234	0.00556545	0.0256665	CCDC58
ENSG00000147457	270.371	-0.617927	0.185615	-3.32907	0.000871358	0.00558332	CHMP7
ENSG00000198015	288.571	-0.616899	0.189005	-3.26392	0.00109881	0.00679054	MRPL42
ENSG00000151726	189.043	-0.616335	0.216146	-2.85147	0.00435171	0.0212226	ACSL1
ENSG00000149547	1647.59	-0.616084	0.115121	-5.35164	8.71585e-08	1.70713e-06	EI24
ENSG00000082068	163.717	-0.615133	0.236784	-2.59787	0.00938037	0.0388945	WDR70
ENSG00000168092	924.173	-0.615053	0.179616	-3.42427	0.000616455	0.00418889	PAFAH1B2
ENSG00000121058	252.926	-0.614483	0.183275	-3.35279	0.000800025	0.00520681	COIL
ENSG00000001631	155.937	-0.614341	0.221711	-2.77091	0.00559003	0.0257358	KRIT1
ENSG00000115053	5731.89	-0.614136	0.139822	-4.39226	1.12179e-05	0.000129969	NCL
ENSG00000163682	2281.78	-0.614093	0.139756	-4.39403	1.11271e-05	0.00012922	RPL9
ENSG00000163001	506.652	-0.613083	0.16372	-3.7447	0.000180613	0.00144755	CFAP36
ENSG00000179091	1197.93	-0.612701	0.134428	-4.55784	5.16818e-06	6.6056e-05	CYC1
ENSG00000153071	168.284	-0.612631	0.220925	-2.77303	0.00555371	0.0256412	DAB2
ENSG00000116199	244.752	-0.61229	0.200554	-3.053	0.00226568	0.0123547	FAM20B
ENSG00000110330	398.765	-0.61212	0.174865	-3.50054	0.000464322	0.00329144	BIRC2
ENSG00000004864	399.038	-0.612033	0.198926	-3.07668	0.00209318	0.0115619	SLC25A13
ENSG00000168476	290.424	-0.611781	0.180207	-3.39488	0.000686598	0.00457753	REEP4
ENSG00000100353	969.484	-0.61173	0.131858	-4.63931	3.49569e-06	4.65257e-05	EIF3D
ENSG00000134057	1104.43	-0.611719	0.124143	-4.92752	8.32814e-07	1.27733e-05	CCNB1
ENSG00000204856	248.032	-0.611521	0.223141	-2.74051	0.00613442	0.0277158	FAM216A
ENSG00000130402	953.326	-0.611373	0.164432	-3.7181	0.00020073	0.0015968	ACTN4
ENSG00000129824	873.497	-0.610943	0.142268	-4.29431	1.75237e-05	0.000192953	RPS4Y1
ENSG00000156735	139.777	-0.609878	0.237097	-2.57228	0.0101032	0.0413194	BAG4
ENSG00000162244	1959.18	-0.60887	0.13577	-4.48456	7.30648e-06	9.02046e-05	RPL29
ENSG00000169689	665.228	-0.608015	0.136833	-4.44349	8.85132e-06	0.000106026	CENPX
ENSG00000129347	244.107	-0.607658	0.192742	-3.1527	0.00161767	0.00932638	KRI1
ENSG00000180211	709.148	-0.607293	0.155612	-3.9026	9.51644e-05	0.000838798	FO393411.1
ENSG00000124486	159.662	-0.60719	0.220829	-2.7496	0.00596685	0.0271364	USP9X
ENSG00000167863	845.512	-0.607069	0.160389	-3.78498	0.000153722	0.00126738	ATP5PD
ENSG00000275023	253.73	-0.606871	0.194995	-3.11224	0.00185675	0.0104406	MLLT6
ENSG00000237748	228.525	-0.606554	0.228999	-2.64872	0.00807974	0.0344739	UQCRBP1
ENSG00000170312	468.394	-0.605505	0.154122	-3.92874	8.5393e-05	0.000763062	CDK1
ENSG00000151012	1628.64	-0.605221	0.195312	-3.09875	0.00194342	0.0108547	SLC7A11
ENSG00000174718	209.347	-0.603978	0.194311	-3.1083	0.00188166	0.0105545	KIAA1551
ENSG00000174775	349.479	-0.603937	0.183835	-3.28521	0.00101906	0.00635825	HRAS
ENSG00000134138	241.639	-0.603674	0.226223	-2.66849	0.00761934	0.0329165	MEIS2
ENSG00000136271	643.643	-0.603535	0.145108	-4.15921	3.1935e-05	0.000325504	DDX56
ENSG00000185085	133.344	-0.603305	0.237809	-2.53693	0.011183	0.0447506	INTS5
ENSG00000170144	2350.42	-0.603287	0.107869	-5.59277	2.23481e-08	4.87821e-07	HNRNPA3
ENSG00000109089	222.677	-0.603072	0.187988	-3.20804	0.00133643	0.00796473	CDR2L
ENSG00000110514	162.598	-0.602948	0.218465	-2.75993	0.00578141	0.0264674	MADD
ENSG00000169813	699.937	-0.602804	0.155101	-3.88653	0.000101685	0.000887849	HNRNPF
ENSG00000134802	564.512	-0.602473	0.185166	-3.25369	0.00113915	0.00697838	SLC43A3
ENSG00000120265	496.969	-0.602216	0.186271	-3.233	0.00122496	0.00739772	PCMT1
ENSG00000104960	239.817	-0.602	0.213017	-2.82606	0.00471241	0.0225493	PTOV1
ENSG00000161016	8124.48	-0.601945	0.153009	-3.93404	8.35291e-05	0.000748252	RPL8
ENSG00000075188	205.324	-0.601925	0.205229	-2.93295	0.0033576	0.0172083	NUP37
ENSG00000204389	293.128	-0.599296	0.172292	-3.47837	0.000504478	0.00352721	HSPA1A
ENSG00000185722	242.319	-0.599121	0.190284	-3.14856	0.00164077	0.00941978	ANKFY1
ENSG00000153044	173.373	-0.599004	0.211849	-2.8275	0.00469127	0.0224927	CENPH
ENSG00000130713	247.973	-0.598255	0.207845	-2.87838	0.00399724	0.0198437	EXOSC2
ENSG00000179010	1483.89	-0.597616	0.145552	-4.10587	4.02799e-05	0.00039851	MRFAP1
ENSG00000075239	461.047	-0.597423	0.15522	-3.84889	0.000118655	0.00101428	ACAT1
ENSG00000198692	142.334	-0.596831	0.227194	-2.62697	0.00861481	0.0362974	EIF1AY
ENSG00000121892	397.506	-0.59662	0.196611	-3.03452	0.00240917	0.0130002	PDS5A
ENSG00000142546	399.106	-0.596455	0.180443	-3.30551	0.000948038	0.0059847	NOSIP
ENSG00000119285	159.141	-0.595668	0.229099	-2.60005	0.00932111	0.0386774	HEATR1
ENSG00000072210	1160.68	-0.594878	0.138937	-4.28163	1.85527e-05	0.000202487	ALDH3A2
ENSG00000152133	221.545	-0.594254	0.225337	-2.63718	0.00835981	0.035429	GPATCH11
ENSG00000185650	1826.02	-0.594193	0.129739	-4.57991	4.65175e-06	6.01986e-05	ZFP36L1
ENSG00000058262	463.525	-0.593856	0.177783	-3.34034	0.000836757	0.00540368	SEC61A1
ENSG00000165916	1189.9	-0.593147	0.154446	-3.84047	0.000122797	0.00104266	PSMC3
ENSG00000108828	653.861	-0.593098	0.144747	-4.09749	4.17651e-05	0.000410959	VAT1
ENSG00000109133	231.506	-0.592539	0.188029	-3.15132	0.00162534	0.00935811	TMEM33
ENSG00000105193	3886.99	-0.591725	0.110666	-5.34694	8.94523e-08	1.74264e-06	RPS16
ENSG00000241878	160.329	-0.591219	0.21071	-2.80584	0.00501848	0.0236546	PISD
ENSG00000035681	146.855	-0.591049	0.229659	-2.57359	0.010065	0.0412096	NSMAF
ENSG00000153015	669.955	-0.590586	0.164384	-3.59272	0.000327245	0.00244112	CWC27
ENSG00000107937	494.218	-0.589657	0.162892	-3.61992	0.000294696	0.00223279	GTPBP4
ENSG00000131508	584.225	-0.589532	0.175909	-3.35134	0.000804226	0.00522945	UBE2D2
ENSG00000134910	755.521	-0.589525	0.142139	-4.14751	3.36108e-05	0.000340906	STT3A
ENSG00000196365	175.566	-0.589385	0.214486	-2.7479	0.00599786	0.0272517	LONP1
ENSG00000171204	382.523	-0.588379	0.163576	-3.59697	0.000321949	0.00240656	TMEM126B
ENSG00000077380	488.039	-0.58647	0.229832	-2.55173	0.010719	0.043252	DYNC1I2
ENSG00000113460	1084.04	-0.586244	0.137193	-4.27312	1.92754e-05	0.000208959	BRIX1
ENSG00000163659	217.779	-0.586047	0.213445	-2.74566	0.00603894	0.0274029	TIPARP
ENSG00000214022	499.536	-0.585883	0.178774	-3.27722	0.00104836	0.00652013	REPIN1
ENSG00000107816	166.982	-0.585668	0.227586	-2.57339	0.0100707	0.0412212	LZTS2
ENSG00000104412	207.091	-0.585282	0.220604	-2.65309	0.00797598	0.0341215	EMC2
ENSG00000125871	284.972	-0.584868	0.196062	-2.98308	0.00285363	0.0149966	MGME1
ENSG00000112983	420.318	-0.584426	0.168711	-3.46407	0.000532072	0.00368811	BRD8
ENSG00000089597	524.661	-0.583785	0.165846	-3.52003	0.000431491	0.00308232	GANAB
ENSG00000196290	132.854	-0.583747	0.234575	-2.48853	0.0128272	0.0497636	NIF3L1
ENSG00000188343	317.259	-0.583617	0.175551	-3.32449	0.000885801	0.00566584	FAM92A
ENSG00000178952	1426.71	-0.583513	0.121863	-4.78828	1.68213e-06	2.41873e-05	TUFM
ENSG00000151461	380.55	-0.583092	0.170568	-3.41852	0.000629622	0.00426237	UPF2
ENSG00000138430	1388.31	-0.582256	0.130788	-4.45191	8.51084e-06	0.000102711	OLA1
ENSG00000077152	403.533	-0.582058	0.207259	-2.80836	0.00497949	0.0235167	UBE2T
ENSG00000151247	161.675	-0.581579	0.223101	-2.6068	0.00913929	0.0380318	EIF4E
ENSG00000157214	313.647	-0.581513	0.22518	-2.58244	0.00981044	0.0403383	STEAP2
ENSG00000100410	348.793	-0.581034	0.185474	-3.1327	0.00173204	0.00984091	PHF5A
ENSG00000115816	827.72	-0.580187	0.141655	-4.09577	4.20765e-05	0.000413225	CEBPZ
ENSG00000197780	432.08	0.58012	0.175542	3.30473	0.000950677	0.00599614	TAF13
ENSG00000110906	317.549	0.58022	0.182392	3.18116	0.00146685	0.00859357	KCTD10
ENSG00000175215	370.957	0.580269	0.158205	3.66784	0.000244609	0.00189592	CTDSP2
ENSG00000157350	284.264	0.580755	0.188583	3.07957	0.00207297	0.0114678	ST3GAL2
ENSG00000077549	941.703	0.580826	0.132481	4.38422	1.16404e-05	0.000134271	CAPZB
ENSG00000177963	465.392	0.583285	0.15194	3.83892	0.000123575	0.00104826	RIC8A
ENSG00000134324	363.178	0.583736	0.165423	3.52875	0.000417525	0.00300776	LPIN1
ENSG00000162434	670.968	0.583795	0.139287	4.1913	2.77358e-05	0.00028735	JAK1
ENSG00000142627	224.254	0.583966	0.216962	2.69156	0.00711179	0.0311792	EPHA2
ENSG00000198804	6102.2	0.584091	0.137425	4.25025	2.13534e-05	0.000227403	MT-CO1
ENSG00000153936	272.681	0.584483	0.199634	2.92777	0.00341401	0.0174542	HS2ST1
ENSG00000123131	916.679	0.584842	0.137635	4.24922	2.1452e-05	0.000228118	PRDX4
ENSG00000070413	208.089	0.585128	0.202302	2.89235	0.00382369	0.0191436	DGCR2
ENSG00000101152	428.343	0.58516	0.166264	3.51947	0.000432408	0.00308735	DNAJC5
ENSG00000122884	580.777	0.585181	0.180387	3.24403	0.00117849	0.00716085	P4HA1
ENSG00000146416	277.878	0.585308	0.191782	3.05195	0.0022736	0.0123886	AIG1
ENSG00000180488	228.752	0.58533	0.188515	3.10495	0.0019031	0.0106665	MIGA1
ENSG00000164211	155.572	0.585657	0.231826	2.52628	0.0115276	0.0457883	STARD4
ENSG00000100242	333.963	0.586954	0.202192	2.90295	0.00369664	0.0186038	SUN2
ENSG00000107372	1071.76	0.587236	0.174728	3.36086	0.000777016	0.00508216	ZFAND5
ENSG00000110917	1353.76	0.587935	0.126124	4.66156	3.13829e-06	4.22736e-05	MLEC
ENSG00000128335	566.925	0.589073	0.152543	3.86168	0.000112611	0.000972114	APOL2
ENSG00000169249	168.504	0.590475	0.218267	2.70528	0.00682464	0.0301482	ZRSR2
ENSG00000103363	1670.2	0.590749	0.123065	4.80031	1.5842e-06	2.29615e-05	ELOB
ENSG00000134897	142.739	0.591702	0.234473	2.52354	0.0116181	0.046097	BIVM
ENSG00000119917	154.059	0.591995	0.236189	2.50645	0.012195	0.0478597	IFIT3
ENSG00000134371	361.578	0.593929	0.163516	3.63223	0.000280978	0.00214908	CDC73
ENSG00000100342	471.183	0.594226	0.176915	3.35883	0.000782727	0.0051149	APOL1
ENSG00000116005	440.232	0.595614	0.15787	3.77281	0.00016142	0.00131736	PCYOX1
ENSG00000127314	225.08	0.59638	0.207301	2.87688	0.00401627	0.0199083	RAP1B
ENSG00000159403	2660.39	0.596424	0.117609	5.07124	3.95237e-07	6.63028e-06	C1R
ENSG00000121289	204.288	0.596586	0.204242	2.92097	0.00348941	0.017777	CEP89
ENSG00000166848	311.376	0.598143	0.194835	3.07	0.00214059	0.0117725	TERF2IP
ENSG00000130703	225.521	0.598408	0.190021	3.14917	0.00163735	0.00940989	OSBPL2
ENSG00000101474	666.136	0.599155	0.192984	3.10469	0.00190479	0.0106718	APMAP
ENSG00000106261	651.008	0.599194	0.156235	3.83522	0.000125454	0.00105901	ZKSCAN1
ENSG00000151491	238.376	0.599956	0.188395	3.18456	0.00144976	0.00852523	EPS8
ENSG00000132669	184.879	0.601318	0.222617	2.70114	0.0069103	0.0304988	RIN2
ENSG00000076108	390.148	0.602341	0.164111	3.67032	0.000242243	0.00187959	BAZ2A
ENSG00000087266	321.647	0.603068	0.21142	2.85247	0.00433813	0.0211823	SH3BP2
ENSG00000183291	753.578	0.603442	0.167991	3.5921	0.000328025	0.00244567	SELENOF
ENSG00000122786	5934.58	0.604161	0.1177	5.13304	2.85101e-07	5.00274e-06	CALD1
ENSG00000173660	4014.68	0.604696	0.109245	5.53521	3.10859e-08	6.60644e-07	UQCRH
ENSG00000186918	231.609	0.605186	0.206804	2.92638	0.00342934	0.0175127	ZNF395
ENSG00000130939	146.597	0.605371	0.231697	2.61277	0.00898111	0.0375028	UBE4B
ENSG00000143549	1240.92	0.606558	0.125709	4.82508	1.3995e-06	2.05099e-05	TPM3
ENSG00000116918	415.693	0.606699	0.161743	3.75101	0.000176125	0.00141506	TSNAX
ENSG00000115415	719.474	0.60874	0.157022	3.87678	0.000105846	0.000920848	STAT1
ENSG00000182287	176.621	0.609837	0.211423	2.88444	0.00392109	0.0195434	AP1S2
ENSG00000139625	162.809	0.610967	0.22862	2.67241	0.00753085	0.0326314	MAP3K12
ENSG00000123562	1895.59	0.613462	0.125014	4.90713	9.24171e-07	1.40703e-05	MORF4L2
ENSG00000197579	302.967	0.613748	0.17226	3.56291	0.000366763	0.00270115	TOPORS
ENSG00000157193	346.006	0.614068	0.163874	3.74719	0.000178827	0.00143438	LRP8
ENSG00000174574	275.077	0.614313	0.188706	3.2554	0.00113234	0.00694839	AKIRIN1
ENSG00000181649	411.927	0.615195	0.1738	3.53968	0.000400616	0.00290617	PHLDA2
ENSG00000123472	341.338	0.615636	0.190324	3.23467	0.00121784	0.00735778	ATPAF1
ENSG00000128891	187.04	0.615893	0.21413	2.87625	0.0040243	0.0199344	CCDC32
ENSG00000023516	306.376	0.616221	0.209356	2.94342	0.0032461	0.0167315	AKAP11
ENSG00000162604	156.661	0.617352	0.233315	2.646	0.00814495	0.0346806	TM2D1
ENSG00000163041	913.799	0.617816	0.181515	3.40367	0.000664866	0.00447173	H3F3A
ENSG00000136026	2405.6	0.618126	0.136248	4.53677	5.71219e-06	7.23927e-05	CKAP4
ENSG00000116016	1119.07	0.618409	0.143142	4.32024	1.55862e-05	0.000175122	EPAS1
ENSG00000129636	299.665	0.619248	0.183525	3.37419	0.000740319	0.00487293	ITFG1
ENSG00000167925	141.11	0.619515	0.245652	2.52192	0.0116716	0.0462713	GHDC
ENSG00000143740	140.407	0.620354	0.241975	2.56371	0.0103559	0.0421192	SNAP47
ENSG00000162642	147.406	0.621082	0.234821	2.64492	0.00817094	0.0347811	C1orf52
ENSG00000071189	229.451	0.622593	0.204639	3.0424	0.00234702	0.0127312	SNX13
ENSG00000105379	419.132	0.622997	0.168813	3.69046	0.000223849	0.00175757	ETFB
ENSG00000158526	149.328	0.625214	0.227916	2.74317	0.00608484	0.0275195	TSR2
ENSG00000173875	184.405	0.627979	0.22832	2.75043	0.00595167	0.0270934	ZNF791
ENSG00000196295	131.775	0.62861	0.238257	2.63836	0.0083307	0.0353263	AC005154.1
ENSG00000177200	485.823	0.628883	0.155135	4.05378	5.03956e-05	0.000486956	CHD9
ENSG00000106682	503.601	0.629013	0.173588	3.62361	0.000290524	0.00220926	EIF4H
ENSG00000163558	347.234	0.629757	0.190384	3.30783	0.000940219	0.00595348	PRKCI
ENSG00000121900	189.332	0.629885	0.215507	2.92281	0.00346892	0.0176912	TMEM54
ENSG00000147130	132.727	0.630614	0.240298	2.6243	0.00868284	0.0365522	ZMYM3
ENSG00000117385	160.031	0.630628	0.22243	2.83517	0.00458012	0.0220546	P3H1
ENSG00000116198	196.877	0.630989	0.212559	2.96853	0.00299224	0.0156062	CEP104
ENSG00000140939	252.432	0.633574	0.184522	3.43359	0.000595654	0.00407044	NOL3
ENSG00000183762	181.439	0.633834	0.246726	2.56898	0.0102	0.0416328	KREMEN1
ENSG00000118217	236.152	0.63438	0.200491	3.16414	0.00155543	0.00905035	ATF6
ENSG00000178761	263.679	0.634647	0.210969	3.00825	0.00262755	0.0139552	FAM219B
ENSG00000055609	466.664	0.634709	0.162814	3.89837	9.68426e-05	0.000852239	KMT2C
ENSG00000127554	179.996	0.634751	0.227539	2.78964	0.00527671	0.0245982	GFER
ENSG00000103043	147.098	0.635496	0.22293	2.85065	0.00436295	0.0212417	VAC14
ENSG00000162733	368.855	0.635506	0.195778	3.24606	0.00117016	0.00712786	DDR2
ENSG00000147164	210.377	0.636145	0.201799	3.15237	0.0016195	0.00933319	SNX12
ENSG00000141012	428.056	0.637418	0.156392	4.07577	4.58619e-05	0.000447022	GALNS
ENSG00000117054	303.737	0.637441	0.175496	3.63223	0.000280979	0.00214908	ACADM
ENSG00000125863	125.721	0.637881	0.254517	2.50624	0.0122023	0.0478597	MKKS
ENSG00000147133	125.418	0.638112	0.253188	2.52031	0.0117252	0.0464203	TAF1
ENSG00000090432	152.74	0.638307	0.226639	2.81641	0.00485642	0.0230632	MUL1
ENSG00000101608	651.48	0.638776	0.140713	4.53957	5.63698e-06	7.16687e-05	MYL12A
ENSG00000142089	2729.82	0.639377	0.141056	4.53279	5.82107e-06	7.35576e-05	IFITM3
ENSG00000092847	138.398	0.639569	0.228788	2.79546	0.00518255	0.0242466	AGO1
ENSG00000137831	1415.3	0.639972	0.116398	5.49812	3.83854e-08	8.02824e-07	UACA
ENSG00000185825	754.01	0.640639	0.193751	3.3065	0.000944682	0.00597131	BCAP31
ENSG00000127946	407.853	0.64118	0.158528	4.04459	5.24156e-05	0.000502455	HIP1
ENSG00000096872	233.314	0.641362	0.19652	3.2636	0.00110005	0.00679054	IFT74
ENSG00000143079	139.626	0.642345	0.22801	2.81718	0.00484474	0.0230231	CTTNBP2NL
ENSG00000028203	137.705	0.642616	0.234202	2.74386	0.00607218	0.027495	VEZT
ENSG00000104805	137.624	0.643526	0.233994	2.75018	0.00595618	0.0271048	NUCB1
ENSG00000139990	203.727	0.644166	0.210427	3.06123	0.00220427	0.0120698	DCAF5
ENSG00000123066	200.288	0.644488	0.206583	3.11976	0.00181001	0.0102278	MED13L
ENSG00000137100	422.86	0.648457	0.231847	2.79691	0.00515932	0.0241926	DCTN3
ENSG00000146540	540.444	0.649304	0.163274	3.97677	6.98575e-05	0.000641238	C7orf50
ENSG00000198612	911.268	0.650345	0.147108	4.42085	9.83123e-06	0.000115661	COPS8
ENSG00000136868	441.607	0.650393	0.188058	3.45847	0.000543246	0.00375659	SLC31A1
ENSG00000101773	391.086	0.650418	0.159577	4.07588	4.58398e-05	0.000447022	RBBP8
ENSG00000052802	527.345	0.65058	0.239492	2.7165	0.00659761	0.0294127	MSMO1
ENSG00000140836	372.38	0.652326	0.181969	3.58483	0.000337298	0.00251094	ZFHX3
ENSG00000105048	250.022	0.653448	0.192142	3.40086	0.000671741	0.00450751	TNNT1
ENSG00000083444	908.077	0.654054	0.136196	4.80231	1.56844e-06	2.27557e-05	PLOD1
ENSG00000089063	545.185	0.654378	0.151631	4.3156	1.59171e-05	0.000178012	TMEM230
ENSG00000182326	870.492	0.654394	0.136057	4.80972	1.51143e-06	2.20167e-05	C1S
ENSG00000185432	134.889	0.654491	0.262506	2.49325	0.0126581	0.0492	METTL7A
ENSG00000110237	150.201	0.654508	0.242937	2.69415	0.00705683	0.0310039	ARHGEF17
ENSG00000138674	504.434	0.654571	0.196343	3.33381	0.000856655	0.00551103	SEC31A
ENSG00000177663	199.959	0.655229	0.216026	3.03311	0.00242047	0.0130466	IL17RA
ENSG00000152332	413.813	0.655781	0.161452	4.06176	4.87041e-05	0.000472501	UHMK1
ENSG00000178104	204.772	0.65635	0.206192	3.1832	0.00145657	0.00854586	PDE4DIP
ENSG00000146729	374.665	0.657435	0.159423	4.12384	3.72602e-05	0.000371679	NIPSNAP2
ENSG00000107186	160.409	0.657633	0.245123	2.68287	0.00729939	0.0318281	MPDZ
ENSG00000187742	136.222	0.657951	0.23181	2.83833	0.00453508	0.0218886	SECISBP2
ENSG00000154380	1375.46	0.659305	0.124284	5.30483	1.12777e-07	2.15077e-06	ENAH
ENSG00000111674	145.563	0.659487	0.239349	2.75534	0.00586316	0.0267403	ENO2
ENSG00000148516	473.739	0.660062	0.166274	3.96972	7.19564e-05	0.000657452	ZEB1
ENSG00000171155	150.589	0.663094	0.2272	2.91854	0.00351672	0.0178707	C1GALT1C1
ENSG00000115295	182.062	0.665102	0.222935	2.98338	0.0028508	0.0149871	CLIP4
ENSG00000150347	570.95	0.665656	0.17588	3.78471	0.000153886	0.00126801	ARID5B
ENSG00000157216	425.493	0.666376	0.173961	3.8306	0.000127831	0.0010747	SSBP3
ENSG00000172164	156.123	0.667536	0.222121	3.00527	0.00265342	0.014072	SNTB1
ENSG00000225470	379.222	0.667903	0.174005	3.83841	0.000123836	0.00104963	JPX
ENSG00000182150	180.559	0.667983	0.216124	3.09074	0.00199656	0.0111087	ERCC6L2
ENSG00000177606	1002.61	0.668057	0.150432	4.44094	8.95686e-06	0.000107113	JUN
ENSG00000107798	442.946	0.669632	0.155997	4.29258	1.76606e-05	0.000193772	LIPA
ENSG00000101901	168.966	0.670895	0.22957	2.9224	0.00347344	0.0177081	ALG13
ENSG00000048405	138.073	0.67106	0.238479	2.81391	0.00489424	0.0231972	ZNF800
ENSG00000101040	388.159	0.671247	0.161342	4.1604	3.17696e-05	0.000324502	ZMYND8
ENSG00000087448	192.634	0.671467	0.217467	3.08768	0.00201728	0.0112154	KLHL42
ENSG00000105854	783.58	0.671715	0.155159	4.32921	1.49645e-05	0.000169054	PON2
ENSG00000147535	184.126	0.671783	0.225957	2.97305	0.00294855	0.0154115	PLPP5
ENSG00000119523	126.917	0.672014	0.24283	2.76743	0.00564999	0.0259889	ALG2
ENSG00000103260	475.243	0.67216	0.213186	3.15293	0.00161642	0.00932289	METRN
ENSG00000104870	115.558	0.673274	0.265049	2.54019	0.0110794	0.0444216	FCGRT
ENSG00000123091	548.886	0.673508	0.17426	3.86497	0.000111105	0.000960599	RNF11
ENSG00000132824	1078.51	0.675717	0.131151	5.15219	2.57455e-07	4.55068e-06	SERINC3
ENSG00000182154	516.037	0.676009	0.233189	2.89897	0.00374386	0.0188088	MRPL41
ENSG00000143155	477.455	0.676202	0.15416	4.38635	1.15267e-05	0.000133228	TIPRL
ENSG00000159921	130	0.676937	0.235201	2.87812	0.00400049	0.0198437	GNE
ENSG00000125991	1358.33	0.677646	0.143633	4.71791	2.38284e-06	3.27986e-05	ERGIC3
ENSG00000143158	614.854	0.678382	0.137403	4.93719	7.92581e-07	1.22731e-05	MPC2
ENSG00000100393	285.124	0.678807	0.258723	2.62369	0.00869839	0.0365964	EP300
ENSG00000170456	103.894	0.679039	0.269451	2.52009	0.0117326	0.0464286	DENND5B
ENSG00000112146	276.042	0.679299	0.175983	3.86003	0.000113375	0.000978126	FBXO9
ENSG00000060656	127.012	0.679339	0.251683	2.69919	0.00695083	0.030631	PTPRU
ENSG00000083535	117.208	0.679469	0.254148	2.67351	0.00750613	0.0325438	PIBF1
ENSG00000140416	1493.46	0.680661	0.159986	4.25451	2.09505e-05	0.000224101	TPM1
ENSG00000131069	215.129	0.681792	0.225805	3.01938	0.00253296	0.0135425	ACSS2
ENSG00000115641	335.043	0.68333	0.239243	2.85621	0.00428725	0.0209789	FHL2
ENSG00000168461	1085.33	0.683347	0.188852	3.61844	0.000296389	0.00224327	RAB31
ENSG00000102287	181.705	0.683361	0.208634	3.27541	0.00105508	0.00655351	GABRE
ENSG00000081320	129.872	0.683585	0.23284	2.93586	0.0033262	0.0170836	STK17B
ENSG00000059377	409.906	0.683854	0.179693	3.80568	0.000141417	0.00117461	TBXAS1
ENSG00000181817	193.479	0.684951	0.200268	3.42017	0.000625815	0.00424056	LSM10
ENSG00000170906	276.039	0.686197	0.20495	3.34812	0.000813613	0.00527629	NDUFA3
ENSG00000094975	132.152	0.686223	0.246631	2.78239	0.00539599	0.0250671	SUCO
ENSG00000135048	121.328	0.687193	0.250667	2.74146	0.00611663	0.027644	TMEM2
ENSG00000073803	317.383	0.687793	0.183503	3.74814	0.000178152	0.00142975	MAP3K13
ENSG00000196935	113.995	0.688715	0.25797	2.66975	0.00759082	0.0328226	SRGAP1
ENSG00000144724	223.397	0.688835	0.229142	3.00614	0.00264587	0.014037	PTPRG
ENSG00000128563	233.818	0.690529	0.191177	3.612	0.000303849	0.00229016	PRKRIP1
ENSG00000283103	268.898	0.691489	0.193462	3.57429	0.000351175	0.00260355	AC010642.2
ENSG00000169057	187.118	0.692024	0.215276	3.21459	0.00130631	0.0078238	MECP2
ENSG00000196937	100.702	0.692106	0.261811	2.64353	0.00820468	0.0349042	FAM3C
ENSG00000163348	124.359	0.692146	0.238904	2.89717	0.00376543	0.0189066	PYGO2
ENSG00000110628	175.77	0.692929	0.22863	3.03078	0.00243919	0.0131231	SLC22A18
ENSG00000163946	152.845	0.693102	0.244212	2.83812	0.00453802	0.0218955	FAM208A
ENSG00000161638	161.116	0.695038	0.24855	2.79637	0.00516799	0.0242097	ITGA5
ENSG00000147862	405.498	0.695257	0.154557	4.49838	6.84739e-06	8.52625e-05	NFIB
ENSG00000128595	2614.5	0.696244	0.108559	6.4135	1.42219e-10	4.97905e-09	CALU
ENSG00000071054	1015.79	0.696294	0.136129	5.11495	3.13822e-07	5.46699e-06	MAP4K4
ENSG00000175745	3014.41	0.696814	0.15917	4.37779	1.19888e-05	0.000137582	NR2F1
ENSG00000134986	140.268	0.69778	0.225089	3.10002	0.00193507	0.0108206	NREP
ENSG00000176463	229.416	0.698706	0.257864	2.70959	0.00673665	0.0298414	SLCO3A1
ENSG00000136247	173.317	0.699084	0.214723	3.25575	0.00113093	0.00694271	ZDHHC4
ENSG00000172380	547.803	0.699405	0.148881	4.69775	2.63039e-06	3.58992e-05	GNG12
ENSG00000163346	126.965	0.699665	0.236672	2.95627	0.00311385	0.0161359	PBXIP1
ENSG00000131370	149.816	0.699951	0.238864	2.93033	0.00338602	0.0173417	SH3BP5
ENSG00000135837	426.773	0.700384	0.158264	4.42541	9.62613e-06	0.000113709	CEP350
ENSG00000141582	263.916	0.70053	0.184802	3.7907	0.000150222	0.00124135	CBX4
ENSG00000136827	189.298	0.700684	0.208739	3.35675	0.000788647	0.00514699	TOR1A
ENSG00000167106	127.971	0.702878	0.268147	2.62124	0.00876104	0.0367704	FAM102A
ENSG00000271601	328.986	0.703113	0.176176	3.99098	6.58011e-05	0.000609017	LIX1L
ENSG00000102786	256.929	0.703145	0.186652	3.76714	0.000165126	0.00134005	INTS6
ENSG00000102225	184.667	0.703519	0.212543	3.31001	0.000932927	0.00591248	CDK16
ENSG00000173905	689.96	0.703798	0.142245	4.9478	7.50582e-07	1.17104e-05	GOLIM4
ENSG00000116793	237.15	0.704684	0.19773	3.56387	0.000365434	0.00269273	PHTF1
ENSG00000032742	143.12	0.704986	0.252095	2.79651	0.00516583	0.0242097	IFT88
ENSG00000078699	108.777	0.706639	0.279678	2.52661	0.0115168	0.0457752	CBFA2T2
ENSG00000145431	133.62	0.706861	0.27921	2.53165	0.0113528	0.04527	PDGFC
ENSG00000139436	96.2206	0.707182	0.282256	2.50546	0.0122292	0.0479442	GIT2
ENSG00000036054	226.649	0.707188	0.227845	3.10381	0.00191049	0.0106955	TBC1D23
ENSG00000166794	2293.54	0.707833	0.19125	3.70108	0.000214682	0.00169292	PPIB
ENSG00000139687	242.077	0.708263	0.191828	3.69217	0.000222351	0.00174675	RB1
ENSG00000073169	113.465	0.709344	0.256863	2.76156	0.00575256	0.0263911	SELENOO
ENSG00000119321	225.259	0.709716	0.191407	3.70789	0.000208993	0.00165166	FKBP15
ENSG00000245526	184.302	0.70976	0.234513	3.02652	0.00247383	0.0132897	LINC00461
ENSG00000090530	523.473	0.709893	0.161022	4.40868	1.04001e-05	0.000122056	P3H2
ENSG00000213719	236.144	0.710679	0.197001	3.60749	0.000309168	0.00232301	CLIC1
ENSG00000091039	657.34	0.711911	0.140026	5.08413	3.69314e-07	6.27531e-06	OSBPL8
ENSG00000102158	670.305	0.713191	0.141133	5.05333	4.34181e-07	7.16997e-06	MAGT1
ENSG00000059122	143.912	0.715082	0.261153	2.73818	0.00617808	0.027887	FLYWCH1
ENSG00000160813	152.124	0.715392	0.241274	2.96506	0.00302623	0.0157551	PPP1R35
ENSG00000141401	302.893	0.715659	0.188141	3.80384	0.00014247	0.00118133	IMPA2
ENSG00000140577	92.7202	0.715794	0.279241	2.56336	0.0103664	0.0421398	CRTC3
ENSG00000138688	150.262	0.71667	0.227675	3.14777	0.0016452	0.00943629	KIAA1109
ENSG00000122218	782.747	0.716781	0.131722	5.4416	5.2804e-08	1.08099e-06	COPA
ENSG00000136144	105.26	0.716877	0.279707	2.56295	0.0103786	0.0421482	RCBTB1
ENSG00000111684	257.096	0.717077	0.205873	3.48311	0.000495624	0.00347368	LPCAT3
ENSG00000091409	385.986	0.718205	0.221361	3.2445	0.00117657	0.00715616	ITGA6
ENSG00000131981	1097.41	0.718251	0.123029	5.83806	5.28112e-09	1.3266e-07	LGALS3
ENSG00000106771	506.418	0.718521	0.154271	4.65754	3.20011e-06	4.29865e-05	TMEM245
ENSG00000078808	252.079	0.719104	0.211293	3.40336	0.000665636	0.00447384	SDF4
ENSG00000090020	79.1345	0.719132	0.28638	2.51111	0.0120352	0.0473245	SLC9A1
ENSG00000177666	185.413	0.721262	0.209759	3.43853	0.000584882	0.00400439	PNPLA2
ENSG00000184164	366.608	0.721466	0.167264	4.31334	1.60809e-05	0.000179531	CRELD2
ENSG00000138600	246.206	0.721685	0.191431	3.76995	0.000163284	0.00132957	SPPL2A
ENSG00000177706	619.108	0.721872	0.153616	4.69919	2.6119e-06	3.5714e-05	FAM20C
ENSG00000178878	117.491	0.722711	0.25096	2.87979	0.00397946	0.0197785	APOLD1
ENSG00000149115	150.629	0.72503	0.229186	3.16349	0.00155888	0.00906675	TNKS1BP1
ENSG00000126603	130.149	0.725121	0.2314	3.13363	0.00172659	0.00982537	GLIS2
ENSG00000117682	150.531	0.725454	0.231358	3.13563	0.00171484	0.00977003	DHDDS
ENSG00000117625	127.558	0.725945	0.244089	2.97409	0.00293854	0.0153703	RCOR3
ENSG00000128585	367.111	0.726012	0.174973	4.14927	3.3354e-05	0.000338538	MKLN1
ENSG00000148444	131.109	0.726216	0.249204	2.91414	0.0035667	0.0180502	COMMD3
ENSG00000067208	212.068	0.726955	0.206783	3.51554	0.000438853	0.00312874	EVI5
ENSG00000123728	128.126	0.727243	0.237915	3.05673	0.00223766	0.0122336	RAP2C
ENSG00000163754	209.946	0.727843	0.21083	3.45228	0.000555871	0.00383657	GYG1
ENSG00000167930	294.777	0.728272	0.184468	3.94796	7.88212e-05	0.000711797	FAM234A
ENSG00000136925	86.7864	0.728618	0.281829	2.58531	0.00972901	0.0400839	TSTD2
ENSG00000139433	269.066	0.72872	0.187948	3.87725	0.000105642	0.000919625	GLTP
ENSG00000111615	685.427	0.729741	0.157421	4.63561	3.55889e-06	4.72368e-05	KRR1
ENSG00000164096	405.673	0.730311	0.243052	3.00475	0.002658	0.0140911	C4orf3
ENSG00000187325	147.349	0.730358	0.232221	3.14511	0.00166027	0.00951143	TAF9B
ENSG00000212907	683.397	0.730494	0.159294	4.58583	4.52191e-06	5.86096e-05	MT-ND4L
ENSG00000142188	161.485	0.730971	0.225192	3.24599	0.00117044	0.00712786	TMEM50B
ENSG00000160050	123.633	0.73145	0.260167	2.81146	0.00493167	0.0233441	CCDC28B
ENSG00000102893	265.095	0.731651	0.193341	3.78424	0.000154178	0.00126969	PHKB
ENSG00000174306	128.897	0.731789	0.234791	3.11676	0.0018285	0.0103001	ZHX3
ENSG00000112186	227.66	0.732725	0.250747	2.92217	0.00347604	0.0177151	CAP2
ENSG00000114473	82.6445	0.733222	0.285807	2.56544	0.0103045	0.0419766	IQCG
ENSG00000205707	87.1928	0.735507	0.287027	2.5625	0.0103922	0.0421799	ETFRF1
ENSG00000054598	89.8819	0.736276	0.287306	2.56269	0.0103864	0.042168	FOXC1
ENSG00000169919	229.024	0.73865	0.199466	3.70314	0.000212951	0.0016811	GUSB
ENSG00000123575	180.6	0.73881	0.218363	3.3834	0.000715953	0.00473283	FAM199X
ENSG00000164975	159.978	0.739086	0.216898	3.40753	0.000655535	0.00441511	SNAPC3
ENSG00000116977	317.253	0.739531	0.176384	4.19273	2.75613e-05	0.000285747	LGALS8
ENSG00000170522	155.143	0.740199	0.254401	2.90958	0.00361916	0.018271	ELOVL6
ENSG00000164808	133.194	0.741671	0.267671	2.77083	0.00559142	0.0257358	SPIDR
ENSG00000138760	535.589	0.74297	0.173408	4.28452	1.83132e-05	0.000200325	SCARB2
ENSG00000188419	104.177	0.743343	0.273621	2.71669	0.00659386	0.0294066	CHM
ENSG00000106723	238.774	0.744053	0.185266	4.01613	5.91615e-05	0.000555727	SPIN1
ENSG00000147650	125.116	0.745956	0.262709	2.83948	0.00451874	0.0218316	LRP12
ENSG00000184939	78.823	0.746617	0.296038	2.52203	0.011668	0.0462699	ZFP90
ENSG00000124788	177.512	0.746906	0.221108	3.37802	0.000730092	0.00481654	ATXN1
ENSG00000154059	99.5514	0.748065	0.268599	2.78507	0.00535165	0.0249011	IMPACT
ENSG00000138801	171.708	0.748691	0.274047	2.73198	0.00629546	0.0283462	PAPSS1
ENSG00000117408	265.271	0.749081	0.194559	3.85016	0.000118043	0.00101118	IPO13
ENSG00000160783	174.404	0.750278	0.236559	3.17163	0.00151587	0.00885929	PMF1
ENSG00000155660	1128.02	0.750389	0.1481	5.06679	4.04585e-07	6.75583e-06	PDIA4
ENSG00000124762	194.959	0.750407	0.220881	3.39734	0.000680454	0.004548	CDKN1A
ENSG00000166887	110.083	0.750867	0.26989	2.78212	0.0054005	0.0250801	VPS39
ENSG00000089486	117.631	0.751128	0.255119	2.94423	0.00323763	0.0166967	CDIP1
ENSG00000136874	119.414	0.751204	0.273948	2.74214	0.00610396	0.0275954	STX17
ENSG00000183955	210.796	0.751212	0.212755	3.53089	0.000414169	0.00298847	KMT5A
ENSG00000100592	100.059	0.751664	0.281508	2.67013	0.00758216	0.0327949	DAAM1
ENSG00000133612	367.64	0.75193	0.178019	4.22388	2.40137e-05	0.000252214	AGAP3
ENSG00000158604	481.053	0.752153	0.151055	4.97933	6.38049e-07	1.0118e-05	TMED4
ENSG00000135241	178.607	0.752613	0.206386	3.64664	0.000265695	0.00204188	PNPLA8
ENSG00000081087	211.522	0.754127	0.217006	3.47515	0.000510574	0.003564	OSTM1
ENSG00000169504	869.28	0.754203	0.143819	5.24412	1.57027e-07	2.8846e-06	CLIC4
ENSG00000162695	240.278	0.754832	0.188781	3.99846	6.37567e-05	0.000594269	SLC30A7
ENSG00000068885	124.21	0.755571	0.273958	2.75798	0.00581596	0.0266035	IFT80
ENSG00000130818	110.94	0.756329	0.26955	2.8059	0.00501769	0.0236546	ZNF426
ENSG00000143303	82.0828	0.756492	0.288602	2.62123	0.00876135	0.0367704	RRNAD1
ENSG00000155090	242.757	0.75697	0.228721	3.30958	0.000934368	0.00591903	KLF10
ENSG00000168807	464.13	0.757021	0.149919	5.04953	4.42893e-07	7.29465e-06	SNTB2
ENSG00000143819	776.998	0.757642	0.194022	3.90493	9.42541e-05	0.000832492	EPHX1
ENSG00000260032	953.78	0.757894	0.131244	5.77469	7.70929e-09	1.86136e-07	NORAD
ENSG00000100644	1157.25	0.758075	0.158554	4.78119	1.74259e-06	2.48593e-05	HIF1A
ENSG00000138061	432.715	0.758482	0.165741	4.57631	4.73246e-06	6.1134e-05	CYP1B1
ENSG00000184887	91.3511	0.759077	0.291813	2.60124	0.00928871	0.0385543	BTBD6
ENSG00000149761	184.695	0.760111	0.224379	3.38762	0.000705012	0.00468118	NUDT22
ENSG00000177409	317.311	0.760213	0.188794	4.02668	5.65692e-05	0.000534842	SAMD9L
ENSG00000086062	461.595	0.760823	0.167443	4.54378	5.52538e-06	7.03733e-05	B4GALT1
ENSG00000106484	155.536	0.76114	0.297336	2.55987	0.0104712	0.0424528	MEST
ENSG00000100324	123.495	0.762088	0.241958	3.14967	0.00163455	0.0093975	TAB1
ENSG00000112763	110.811	0.76284	0.259439	2.94034	0.00327851	0.0168745	BTN2A1
ENSG00000175854	248.535	0.763941	0.205868	3.71082	0.000206589	0.00163445	SWI5
ENSG00000274605	142.297	0.764113	0.23294	3.28031	0.00103695	0.00646432	AL355338.1
ENSG00000136811	177.524	0.764245	0.212002	3.60489	0.000312288	0.00234402	ODF2
ENSG00000074696	983.641	0.764618	0.133835	5.71315	1.10905e-08	2.60107e-07	HACD3
ENSG00000005483	725.902	0.764645	0.138555	5.5187	3.41522e-08	7.20723e-07	KMT2E
ENSG00000129103	432.184	0.7651	0.160043	4.78059	1.74778e-06	2.49089e-05	SUMF2
ENSG00000162512	229.397	0.767249	0.196193	3.91068	9.20353e-05	0.000814881	SDC3
ENSG00000152049	704.619	0.767374	0.172559	4.44701	8.70727e-06	0.000104559	KCNE4
ENSG00000189266	196.177	0.768412	0.205838	3.73309	0.000189144	0.00150961	PNRC2
ENSG00000127481	201.674	0.768457	0.240424	3.19626	0.00139219	0.00825294	UBR4
ENSG00000111237	545.525	0.771196	0.146716	5.2564	1.46902e-07	2.71735e-06	VPS29
ENSG00000187446	466.557	0.771213	0.192221	4.01211	6.0178e-05	0.000564178	CHP1
ENSG00000149428	364.137	0.771297	0.169655	4.54627	5.46061e-06	6.96095e-05	HYOU1
ENSG00000253276	217.216	0.771934	0.199654	3.86636	0.000110473	0.000955934	CCDC71L
ENSG00000101019	235.208	0.772029	0.19187	4.0237	5.72908e-05	0.000539905	UQCC1
ENSG00000143622	194.912	0.772997	0.233486	3.31068	0.000930707	0.00590358	RIT1
ENSG00000142444	113.489	0.774488	0.266878	2.90203	0.0037075	0.018652	TIMM29
ENSG00000090861	448.805	0.77478	0.175974	4.40281	1.06856e-05	0.000125002	AARS
ENSG00000197157	675.202	0.775165	0.150694	5.14397	2.68986e-07	4.74675e-06	SND1
ENSG00000116489	1112.53	0.77627	0.122267	6.34897	2.16765e-10	7.28953e-09	CAPZA1
ENSG00000058668	134.419	0.777057	0.273706	2.83903	0.00452516	0.0218553	ATP2B4
ENSG00000133466	179.047	0.777425	0.240968	3.22626	0.00125421	0.00754568	C1QTNF6
ENSG00000091986	1071.77	0.777787	0.165014	4.71345	2.43558e-06	3.34293e-05	CCDC80
ENSG00000012174	144.31	0.778323	0.237325	3.27957	0.00103966	0.00647563	MBTPS2
ENSG00000156052	261.062	0.778496	0.182539	4.26482	2.00062e-05	0.000215912	GNAQ
ENSG00000168140	319.621	0.778919	0.180907	4.30562	1.66515e-05	0.000185366	VASN
ENSG00000171735	255.106	0.779037	0.192347	4.05016	5.11816e-05	0.000492408	CAMTA1
ENSG00000128607	158.272	0.77927	0.224141	3.47669	0.000507644	0.00354763	KLHDC10
ENSG00000205213	117.62	0.779638	0.261509	2.98131	0.00287017	0.0150694	LGR4
ENSG00000144824	125.383	0.779752	0.246752	3.16006	0.00157736	0.00914859	PHLDB2
ENSG00000154642	157.51	0.780738	0.22047	3.54125	0.000398237	0.00289326	C21orf91
ENSG00000162704	567.512	0.781046	0.157738	4.95155	7.3624e-07	1.15363e-05	ARPC5
ENSG00000130724	1051.63	0.783275	0.165676	4.72776	2.27008e-06	3.14857e-05	CHMP2A
ENSG00000133142	929.736	0.784582	0.130415	6.01605	1.78721e-09	4.9815e-08	TCEAL4
ENSG00000154309	85.9631	0.784917	0.307238	2.55475	0.0106263	0.0429601	DISP1
ENSG00000155096	476.759	0.785748	0.149487	5.2563	1.46985e-07	2.71735e-06	AZIN1
ENSG00000086015	231.917	0.785883	0.196885	3.99157	6.56368e-05	0.000608274	MAST2
ENSG00000196187	64.2809	0.786951	0.313261	2.51213	0.0120006	0.0472398	TMEM63A
ENSG00000135164	158.1	0.786963	0.227482	3.45946	0.000541261	0.00374823	DMTF1
ENSG00000120509	387.596	0.787544	0.176771	4.45517	8.38284e-06	0.00010142	PDZD11
ENSG00000212747	226.066	0.791188	0.221422	3.57321	0.000352634	0.00261035	RTL8B
ENSG00000114127	245.254	0.791459	0.193615	4.08779	4.35496e-05	0.000426492	XRN1
ENSG00000165275	84.6271	0.791606	0.313993	2.5211	0.011699	0.0463547	TRMT10B
ENSG00000121879	227.647	0.793289	0.20982	3.7808	0.000156325	0.0012845	PIK3CA
ENSG00000082014	175.386	0.793313	0.229953	3.44989	0.000560807	0.00386512	SMARCD3
ENSG00000237187	319.149	0.793592	0.174032	4.56003	5.11469e-06	6.54301e-05	NR2F1-AS1
ENSG00000133639	570.832	0.795137	0.168744	4.71208	2.45197e-06	3.36224e-05	BTG1
ENSG00000168785	119.409	0.795561	0.257646	3.08781	0.00201639	0.0112147	TSPAN5
ENSG00000111912	478.157	0.797407	0.180094	4.42772	9.52343e-06	0.00011268	NCOA7
ENSG00000204525	2532.69	0.797415	0.166021	4.8031	1.56228e-06	2.27118e-05	HLA-C
ENSG00000143376	307.407	0.798311	0.178355	4.47597	7.60667e-06	9.35124e-05	SNX27
ENSG00000150551	614.745	0.798367	0.191399	4.17123	3.02962e-05	0.00030989	LYPD1
ENSG00000070785	481.829	0.798657	0.161746	4.93773	7.90368e-07	1.2252e-05	EIF2B3
ENSG00000100167	85.629	0.800203	0.314565	2.54384	0.0109642	0.0440941	SEPTIN3
ENSG00000198843	365.545	0.800389	0.174875	4.57694	4.71837e-06	6.10063e-05	SELENOT
ENSG00000114125	634.758	0.801543	0.14715	5.44711	5.11956e-08	1.04955e-06	RNF7
ENSG00000116815	96.8297	0.801604	0.275436	2.91031	0.00361071	0.0182347	CD58
ENSG00000169241	271.877	0.802557	0.18395	4.3629	1.28347e-05	0.000146477	SLC50A1
ENSG00000165516	98.7814	0.804531	0.273262	2.94417	0.00323819	0.0166967	KLHDC2
ENSG00000124532	74.0713	0.805771	0.321765	2.50422	0.0122721	0.048057	MRS2
ENSG00000134330	201.135	0.806028	0.211456	3.8118	0.000137956	0.00115114	IAH1
ENSG00000151176	248.071	0.807793	0.202649	3.98618	6.71468e-05	0.000619494	PLBD2
ENSG00000070610	82.2125	0.808642	0.306761	2.63607	0.00838728	0.035535	GBA2
ENSG00000198198	87.1316	0.808882	0.284441	2.84376	0.00445845	0.0216195	SZT2
ENSG00000127463	291.015	0.809458	0.185015	4.3751	1.21377e-05	0.000138961	EMC1
ENSG00000082153	257.023	0.810313	0.214419	3.77911	0.000157392	0.00128884	BZW1
ENSG00000198911	405.636	0.814018	0.206782	3.93659	8.2647e-05	0.000740823	SREBF2
ENSG00000117226	177.126	0.814309	0.238579	3.41316	0.000642143	0.00433903	GBP3
ENSG00000134222	106.442	0.814339	0.252034	3.23107	0.00123328	0.00743871	PSRC1
ENSG00000185088	1233.52	0.814518	0.127749	6.37592	1.81867e-10	6.2023e-09	RPS27L
ENSG00000101966	250.396	0.814533	0.184932	4.4045	1.0603e-05	0.000124337	XIAP
ENSG00000068394	158.875	0.814644	0.239023	3.40822	0.000653883	0.00440983	GPKOW
ENSG00000197461	212.322	0.815745	0.213184	3.82649	0.000129985	0.00109028	PDGFA
ENSG00000169217	630.094	0.81576	0.143076	5.70158	1.18699e-08	2.76151e-07	CD2BP2
ENSG00000117448	523.805	0.815777	0.179079	4.55541	5.22833e-06	6.6766e-05	AKR1A1
ENSG00000160991	399.37	0.816486	0.18261	4.47121	7.77774e-06	9.52117e-05	ORAI2
ENSG00000180776	167.703	0.816726	0.248104	3.29187	0.000995227	0.00624722	ZDHHC20
ENSG00000136152	112.048	0.819822	0.27091	3.02618	0.00247661	0.0132994	COG3
ENSG00000175283	117.978	0.822364	0.271099	3.03345	0.00241778	0.0130369	DOLK
ENSG00000130164	320.257	0.822412	0.183049	4.49286	7.02741e-06	8.69815e-05	LDLR
ENSG00000122741	201.396	0.822612	0.200615	4.10045	4.12345e-05	0.00040629	DCAF10
ENSG00000229809	68.0546	0.822745	0.325866	2.52479	0.0115766	0.0459577	ZNF688
ENSG00000196700	91.1507	0.82374	0.288207	2.85816	0.00426107	0.0208719	ZNF512B
ENSG00000177169	112.934	0.825188	0.316523	2.60704	0.00913299	0.0380165	ULK1
ENSG00000165175	144.325	0.825524	0.265691	3.10708	0.00188946	0.0105941	MID1IP1
ENSG00000150456	96.2891	0.828011	0.277176	2.98731	0.00281443	0.0148336	EEF1AKMT1
ENSG00000133321	610.288	0.828246	0.163903	5.05326	4.34334e-07	7.16997e-06	RARRES3
ENSG00000136802	118.271	0.828865	0.279964	2.96061	0.00307028	0.0159443	LRRC8A
ENSG00000169155	130.899	0.829428	0.230407	3.59984	0.000318413	0.00238521	ZBTB43
ENSG00000165655	282.114	0.829572	0.192072	4.31907	1.56685e-05	0.000175827	ZNF503
ENSG00000101577	219.076	0.83057	0.193195	4.29913	1.71473e-05	0.000189865	LPIN2
ENSG00000116478	540.634	0.830727	0.146942	5.65343	1.57278e-08	3.56266e-07	HDAC1
ENSG00000088356	169.393	0.831102	0.220115	3.77576	0.000159521	0.00130259	PDRG1
ENSG00000169083	476.793	0.831255	0.154313	5.38683	7.17121e-08	1.42578e-06	AR
ENSG00000129038	195.045	0.832848	0.248896	3.34617	0.000819367	0.00531123	LOXL1
ENSG00000131788	110.473	0.834001	0.264044	3.15856	0.00158548	0.00919198	PIAS3
ENSG00000144560	362.11	0.83523	0.198143	4.21529	2.4946e-05	0.000260495	VGLL4
ENSG00000106803	1175.66	0.835312	0.137357	6.08134	1.19184e-09	3.46182e-08	SEC61B
[truncated: 1,112 more rows]

## Sheet: 5.shared_DEGs_"slow"_T98G
Down vs Control	Up vs Control
CNTNAP2	MAPK12
ME1	CD276
RNF150	HMGN2
SOST	UFM1
NEDD9	OTUD5
TOX	EPDR1
PACRG	CCDC80
FAM213A	STC1
HTR2B	MANEAL
GAS7	TBL1X
SGCZ	PRDX2
SERPINB2	MKNK1
PREX2	BEX3
SERPINE1	TGFBR2
AC090152.1	PIK3CA
CHRM3	ITM2B
ITPRIPL1	FOXJ3
PBX1	USP11
NRG4	ATN1
MYH10	CDK16
DAAM2	ERRFI1
FBLN1	TCEAL3
ITGB3	LINC00461
NCKAP5	CHPF
IER3	TCTA
SPON2	POMGNT1
INHBB	CHD2
A4GALT	VPS29
PRSS35	ATP6AP2
CP	INTS6
PIEZO2	GRIPAP1
PDGFRA	LINC00467
PCSK2	LDOC1
DEFB1	PTEN
BMP2	GPR153
MAF	RPS27L
GFRA1	IFIT3
BMF	POFUT2
CYTL1	APLP1
KBTBD11	ZMAT3
PLXNC1	ID3
CD24	CHP1
CYP27A1	TFE3
ISOC1	FILIP1L
RBM20	CCDC102B
TXLNGY	TRIB2
IGFBP2	PLAU
NOG	ATPAF1
GDF15	SSFA2
LMTK2	B4GALT5
PMP22	KDELR3
AL603756.1	PTPRG
STEAP1	PPIB
CDH6	PRAF2
ARHGAP11A	GOLIM4
UNC5B	DLEU2
MTMR10	SELENOT
GJA1	SKIL
ITGAX	PPCS
GPRC5B	LRRN2
EIF1AY	P3H1
RPS4Y1	RMDN3
UPP1	TIMP1
ETS2	CXCL12
STEAP2	XRN1
KLF13	PAPSS2
LAYN	SH3BGRL3
FLNC	COMMD3
TRRAP	EXTL2
DLC1	PLSCR4
MPP1	GLIPR1
AGFG2	TIMP4
MAP9	GPCPD1
SCUBE1	FAM219B
BAIAP2L1	BCAR3
SBF2-AS1	RASSF8
SQLE	IPP
GGA2	MAP3K13
SLC26A2	TNNT1
AL138724.1	RNF7
FAN1	SLC44A2
PMEPA1	PYGL
GRB10	YPEL5
SPATA13	MPI
SECTM1	GABRB3
KLHL5	PTPRM
DEPP1	APOO
ZNF232	LYPD1
ARMC9	FURIN
PIM1	NUDT22
CCDC69	PPP2R2B
SNHG8	STMN3
DCK	OCIAD2
CD9	AP2M1
MAP3K14	HERC1
DAB2	RPL39L
ENOPH1	FNDC3B
ABCG2	USP3
HSD17B11	DPYD
NSMF	NECTIN3
BMP7	DCBLD2
KIAA1551	PHLDA1
EEPD1	L1CAM
ARNT2	FAM84A
CHML	PFN2
SLC29A1	MFSD1
TBC1D1	LAMA4
SNHG25	NDUFAF1
TUBGCP4	WDR45
ST3GAL1	HIVEP3
USP9X	ITGA11
ACSL1	NRIP1
FGFR1	SEMA3C
TMEM65	SLC16A4
ATAD5	MAPK11
UGDH	PGBD5
IRX2	RAB8B
HERC2	MT2P1
CENPH	ADRA1D
METRNL	MEIS1
LSM2	PLPPR2
CEP152	HMGA2
CHMP7	MIR210HG
AGAP1	ACVR2A
SH3BP4	SLC6A9
EXO1	TMEM198
TOP1MT	ASPHD1
RFLNB	DISP2
CDK6	SCML1
COL12A1	LOX
BLOC1S6	MID1IP1
DANCR	APH1B
SNHG6	ZNF264
SPAG7	BDNF
TMEM14B	EXD2
MTUS1	AKT3
LRRFIP1	MAFB
KIAA0930	SAA1
C8orf33	SHOX2
VARS	SPRY1
LIMS1	KCNK3
	SNAP25
	SLC9A7
	TTLL7
	AF127577.4
	IFIH1
	SLPI
	HOXA13
	VGF
	CDK5R2
	ATL1
	ETV5
	PPM1L
	SCAMP5
	TMEM100
	SYT14
	SPATA6
	DUSP6
	PAXBP1-AS1
	CAMK2N2
	NMNAT2
	PTPRN
	GALNT9
	GPR19
	OSR1
	SEZ6L2
	GDAP1
	AC012640.2
	PRUNE2
	PHF21B
	PLPP3
	DRD2
	NBEA
	MAN1A1
	CRIP2
	IL20RB
	MMP28
	CLDN11
	PCDH1
	SCN8A
	AP3B2
	RFPL1S
	RCN3
	AK4
	ACKR3
	ENOX1
	COL8A1
	SYP
	SHC4
	NHS
	TRIM9
	UNC13A
	TMEM145
	MMP24
	GREM2
	MAPK8IP2
	FAM155A
	TMEM132B
	MARCHF4
	CPLX2
	NFASC
	CHRM4
	SYN1
	CELF2
	CHRNB2
	ID4
	NT5E
	RIMS2
	COL5A3
	BSN
	CPLX1
	CHGB
	CLCA2
	SCG2
	TMEM178B
	NEFH
	CADM3
	BEX1
	ETV1

## Sheet: 6.GO_upregulated_"slow"_T98G
	ID	Description	GeneRatio	BgRatio	pvalue	p.adjust	qvalue	geneID	Count
GO:0099504	GO:0099504	synaptic vesicle cycle	14/198	209/21081	1.17821e-08	2.53106e-05	2.27795e-05	GRIPAP1/PTEN/PFN2/SNAP25/DRD2/SYP/TRIM9/UNC13A/CPLX2/SYN1/CHRNB2/RIMS2/BSN/CPLX1	14
GO:0098693	GO:0098693	regulation of synaptic vesicle cycle	11/198	120/21081	1.8079e-08	2.53106e-05	2.27795e-05	GRIPAP1/PTEN/PFN2/DRD2/SYP/CPLX2/SYN1/CHRNB2/RIMS2/BSN/CPLX1	11
GO:0016079	GO:0016079	synaptic vesicle exocytosis	11/198	125/21081	2.77291e-08	2.58805e-05	2.32925e-05	PFN2/SNAP25/DRD2/SYP/TRIM9/UNC13A/CPLX2/SYN1/CHRNB2/RIMS2/CPLX1	11
GO:0099003	GO:0099003	vesicle-mediated transport in synapse	14/198	232/21081	4.40289e-08	3.08202e-05	2.77382e-05	GRIPAP1/PTEN/PFN2/SNAP25/DRD2/SYP/TRIM9/UNC13A/CPLX2/SYN1/CHRNB2/RIMS2/BSN/CPLX1	14
GO:0007269	GO:0007269	neurotransmitter secretion	12/198	181/21081	1.50258e-07	7.01205e-05	6.31085e-05	PFN2/SLC6A9/SNAP25/DRD2/SYP/TRIM9/UNC13A/CPLX2/SYN1/CHRNB2/RIMS2/CPLX1	12
GO:0099643	GO:0099643	signal release from synapse	12/198	181/21081	1.50258e-07	7.01205e-05	6.31085e-05	PFN2/SLC6A9/SNAP25/DRD2/SYP/TRIM9/UNC13A/CPLX2/SYN1/CHRNB2/RIMS2/CPLX1	12
GO:0046928	GO:0046928	regulation of neurotransmitter secretion	9/198	107/21081	7.68945e-07	0.000296847	0.000267162	PFN2/DRD2/SYP/UNC13A/CPLX2/SYN1/CHRNB2/RIMS2/CPLX1	9
GO:2000300	GO:2000300	regulation of synaptic vesicle exocytosis	8/198	81/21081	9.40584e-07	0.000296847	0.000267162	PFN2/DRD2/SYP/CPLX2/SYN1/CHRNB2/RIMS2/CPLX1	8
GO:1903305	GO:1903305	regulation of regulated secretory pathway	11/198	177/21081	9.54152e-07	0.000296847	0.000267162	PFN2/CDK5R2/SCAMP5/DRD2/SYP/TRIM9/CPLX2/SYN1/CHRNB2/RIMS2/CPLX1	11
GO:0017157	GO:0017157	regulation of exocytosis	12/198	239/21081	2.88232e-06	0.000762041	0.000685837	PFN2/RAB8B/CDK5R2/SCAMP5/DRD2/SYP/TRIM9/CPLX2/SYN1/CHRNB2/RIMS2/CPLX1	12
GO:0048638	GO:0048638	regulation of developmental growth	15/198	377/21081	2.99373e-06	0.000762041	0.000685837	TGFBR2/PIK3CA/PTEN/PPIB/CXCL12/MAP3K13/L1CAM/SEMA3C/MAPK11/MEIS1/BDNF/DUSP6/DRD2/UNC13A/RIMS2	15
GO:0006836	GO:0006836	neurotransmitter transport	12/198	244/21081	3.56834e-06	0.000792693	0.000713424	PFN2/SLC6A9/SNAP25/DRD2/SYP/TRIM9/UNC13A/CPLX2/SYN1/CHRNB2/RIMS2/CPLX1	12
GO:0051588	GO:0051588	regulation of neurotransmitter transport	9/198	129/21081	3.68036e-06	0.000792693	0.000713424	PFN2/DRD2/SYP/UNC13A/CPLX2/SYN1/CHRNB2/RIMS2/CPLX1	9
GO:0001505	GO:0001505	regulation of neurotransmitter levels	12/198	261/21081	7.09805e-06	0.00141961	0.00127765	PFN2/SLC6A9/SNAP25/DRD2/SYP/TRIM9/UNC13A/CPLX2/SYN1/CHRNB2/RIMS2/CPLX1	12
GO:0002088	GO:0002088	lens development in camera-type eye	7/198	85/21081	1.54122e-05	0.00287694	0.00258924	TGFBR2/SKIL/BCAR3/NECTIN3/MEIS1/SPRY1/NHS	7
GO:0017156	GO:0017156	calcium-ion regulated exocytosis	6/198	71/21081	5.48724e-05	0.00960267	0.0086424	CHP1/CDK5R2/SCAMP5/TRIM9/UNC13A/RIMS2	6
GO:0060044	GO:0060044	negative regulation of cardiac muscle cell proliferation	4/198	24/21081	6.92345e-05	0.0114033	0.010263	TGFBR2/PTEN/MAPK11/MEIS1	4
GO:0048755	GO:0048755	branching morphogenesis of a nerve	3/198	10/21081	9.32862e-05	0.0145112	0.0130601	MAP3K13/SHOX2/DRD2	3
GO:0099565	GO:0099565	chemical synaptic transmission, postsynaptic	7/198	118/21081	0.000126884	0.0186987	0.0168288	PTEN/GABRB3/BDNF/DRD2/MAPK8IP2/CHRNB2/RIMS2	7
GO:0048639	GO:0048639	positive regulation of developmental growth	9/198	206/21081	0.000149091	0.0208727	0.0187855	TGFBR2/PPIB/CXCL12/MAP3K13/L1CAM/BDNF/DRD2/UNC13A/RIMS2	9
GO:1900120	GO:1900120	regulation of receptor binding	4/198	30/21081	0.000170861	0.0227815	0.0205034	LDOC1/LOX/BDNF/GREM2	4
GO:0050808	GO:0050808	synapse organization	14/198	479/21081	0.000183718	0.023317	0.0209853	GRIPAP1/PTEN/GABRB3/L1CAM/PFN2/BDNF/ETV5/DRD2/UNC13A/NFASC/SYN1/CHRNB2/BSN/NEFH	14
GO:0048167	GO:0048167	regulation of synaptic plasticity	9/198	213/21081	0.000191533	0.023317	0.0209853	PTEN/BDNF/SNAP25/VGF/DRD2/SYP/UNC13A/CPLX2/RIMS2	9
GO:0042493	GO:0042493	response to drug	13/198	434/21081	0.000246569	0.0281039	0.0252935	TGFBR2/PTEN/TIMP4/BCAR3/PTPRM/SEMA3C/HMGA2/LOX/BDNF/KCNK3/DUSP6/DRD2/AK4	13
GO:0007517	GO:0007517	muscle organ development	13/198	435/21081	0.000252101	0.0281039	0.0252935	MAPK12/TGFBR2/CHD2/PTEN/ID3/GPCPD1/HIVEP3/ITGA11/MAPK11/MEIS1/LOX/SHOX2/ETV1	13
GO:0050772	GO:0050772	positive regulation of axonogenesis	6/198	94/21081	0.000260965	0.0281039	0.0252935	SKIL/CXCL12/MAP3K13/L1CAM/BDNF/SHOX2	6
GO:0018105	GO:0018105	peptidyl-serine phosphorylation	11/198	327/21081	0.000279695	0.0290054	0.0261049	MAPK12/MKNK1/TGFBR2/PIK3CA/PTEN/BCAR3/MAP3K13/PFN2/HMGA2/BDNF/AKT3	11
GO:0055022	GO:0055022	negative regulation of cardiac muscle tissue growth	4/198	36/21081	0.000351448	0.0339329	0.0305396	TGFBR2/PTEN/MAPK11/MEIS1	4
GO:0061117	GO:0061117	negative regulation of heart growth	4/198	36/21081	0.000351448	0.0339329	0.0305396	TGFBR2/PTEN/MAPK11/MEIS1	4
GO:0030252	GO:0030252	growth hormone secretion	3/198	16/21081	0.000417595	0.0389756	0.035078	CDK16/SELENOT/DRD2	3
GO:0018209	GO:0018209	peptidyl-serine modification	11/198	350/21081	0.000495962	0.0447966	0.0403169	MAPK12/MKNK1/TGFBR2/PIK3CA/PTEN/BCAR3/MAP3K13/PFN2/HMGA2/BDNF/AKT3	11
GO:0010469	GO:0010469	regulation of signaling receptor activity	8/198	197/21081	0.000564962	0.0483003	0.0434702	ERRFI1/LDOC1/PTEN/PLAU/LYPD1/SLC6A9/GREM2/MAPK8IP2	8
GO:0098877	GO:0098877	neurotransmitter receptor transport to plasma membrane	3/198	18/21081	0.00060013	0.0483003	0.0434702	GRIPAP1/SNAP25/CPLX1	3
GO:0098969	GO:0098969	neurotransmitter receptor transport to postsynaptic membrane	3/198	18/21081	0.00060013	0.0483003	0.0434702	GRIPAP1/SNAP25/CPLX1	3
GO:0050770	GO:0050770	regulation of axonogenesis	8/198	199/21081	0.000603753	0.0483003	0.0434702	PTEN/SKIL/CXCL12/MAP3K13/L1CAM/SEMA3C/BDNF/SHOX2	8

## Sheet: 7.GO_downregulated_"slow"_T98G
	ID	Description	GeneRatio	BgRatio	pvalue	p.adjust	qvalue	geneID	Count
GO:0060393	GO:0060393	regulation of pathway-restricted SMAD protein phosphorylation	7/126	70/21081	2.02072e-07	0.000327304	0.00028642	INHBB/BMP2/NOG/GDF15/PMEPA1/DAB2/BMP7	7
GO:0060389	GO:0060389	pathway-restricted SMAD protein phosphorylation	7/126	73/21081	2.70611e-07	0.000327304	0.00028642	INHBB/BMP2/NOG/GDF15/PMEPA1/DAB2/BMP7	7
GO:0010862	GO:0010862	positive regulation of pathway-restricted SMAD protein phosphorylation	5/126	54/21081	1.76172e-05	0.0112438	0.00983933	INHBB/BMP2/GDF15/DAB2/BMP7	5
GO:0048738	GO:0048738	cardiac muscle tissue development	9/126	248/21081	1.85925e-05	0.0112438	0.00983933	SGCZ/MYH10/PDGFRA/BMP2/NOG/GJA1/PIM1/BMP7/FGFR1	9
GO:0001704	GO:0001704	formation of primary germ layer	7/126	146/21081	2.8092e-05	0.0113258	0.00991106	ITGB3/NOG/GJA1/ETS2/BMP7/FGFR1/COL12A1	7
GO:0007498	GO:0007498	mesoderm development	7/126	146/21081	2.8092e-05	0.0113258	0.00991106	ITGB3/NOG/GJA1/ETS2/SECTM1/BMP7/FGFR1	7
GO:0007369	GO:0007369	gastrulation	8/126	209/21081	3.76843e-05	0.0130226	0.0113959	ITGB3/NOG/GJA1/ETS2/BMP7/FGFR1/UGDH/COL12A1	8
GO:0048645	GO:0048645	animal organ formation	5/126	65/21081	4.3661e-05	0.013202	0.0115529	BMP2/NOG/PIM1/BMP7/FGFR1	5
GO:0003156	GO:0003156	regulation of animal organ formation	4/126	38/21081	7.6728e-05	0.0206228	0.0180468	BMP2/PIM1/BMP7/FGFR1	4
GO:2000826	GO:2000826	regulation of heart morphogenesis	4/126	41/21081	0.000103819	0.0230664	0.0201852	BMP2/NOG/PIM1/BMP7	4
GO:0060395	GO:0060395	SMAD protein signal transduction	5/126	78/21081	0.000104891	0.0230664	0.0201852	INHBB/BMP2/GDF15/DAB2/BMP7	5
GO:0001707	GO:0001707	mesoderm formation	5/126	85/21081	0.000157636	0.0303766	0.0265823	ITGB3/NOG/GJA1/BMP7/FGFR1	5
GO:0048332	GO:0048332	mesoderm morphogenesis	5/126	87/21081	0.000175891	0.0303766	0.0265823	ITGB3/NOG/GJA1/BMP7/FGFR1	5
GO:0110110	GO:0110110	positive regulation of animal organ morphogenesis	5/126	88/21081	0.000185602	0.0303766	0.0265823	BMP2/NOG/PIM1/BMP7/FGFR1	5
GO:0090336	GO:0090336	positive regulation of brown fat cell differentiation	3/126	19/21081	0.000188363	0.0303766	0.0265823	PIM1/BMP7/METRNL	3
GO:0090092	GO:0090092	regulation of transmembrane receptor protein serine/threonine kinase signaling pathway	8/126	272/21081	0.000234239	0.030389	0.0265931	SOST/INHBB/BMP2/NOG/GDF15/PMEPA1/DAB2/BMP7	8
GO:0030195	GO:0030195	negative regulation of blood coagulation	4/126	51/21081	0.000244646	0.030389	0.0265931	SERPINB2/SERPINE1/PDGFRA/CD9	4
GO:0061045	GO:0061045	negative regulation of wound healing	5/126	94/21081	0.000252744	0.030389	0.0265931	SERPINB2/SERPINE1/PDGFRA/GJA1/CD9	5
GO:0051216	GO:0051216	cartilage development	7/126	208/21081	0.000257803	0.030389	0.0265931	BMP2/MAF/CYTL1/NOG/BMP7/FGFR1/RFLNB	7
GO:0072132	GO:0072132	mesenchyme morphogenesis	4/126	52/21081	0.000263815	0.030389	0.0265931	BMP2/NOG/BMP7/FGFR1	4
GO:1900047	GO:1900047	negative regulation of hemostasis	4/126	52/21081	0.000263815	0.030389	0.0265931	SERPINB2/SERPINE1/PDGFRA/CD9	4
GO:0072073	GO:0072073	kidney epithelium development	6/126	150/21081	0.00028671	0.0312505	0.027347	PBX1/BMP2/CD24/NOG/BMP7/FGFR1	6
GO:0072006	GO:0072006	nephron development	6/126	151/21081	0.000297131	0.0312505	0.027347	PBX1/PDGFRA/BMP2/CD24/NOG/BMP7	6
GO:0050819	GO:0050819	negative regulation of coagulation	4/126	56/21081	0.000351383	0.0351197	0.0307329	SERPINB2/SERPINE1/PDGFRA/CD9	4
GO:0001657	GO:0001657	ureteric bud development	5/126	104/21081	0.0004038	0.0351197	0.0307329	PBX1/BMP2/NOG/BMP7/FGFR1	5
GO:0030509	GO:0030509	BMP signaling pathway	6/126	160/21081	0.000404919	0.0351197	0.0307329	SOST/BMP2/NOG/GDF15/BMP7/USP9X	6
GO:0072163	GO:0072163	mesonephric epithelium development	5/126	105/21081	0.000421983	0.0351197	0.0307329	PBX1/BMP2/NOG/BMP7/FGFR1	5
GO:0072164	GO:0072164	mesonephric tubule development	5/126	105/21081	0.000421983	0.0351197	0.0307329	PBX1/BMP2/NOG/BMP7/FGFR1	5
GO:0043547	GO:0043547	positive regulation of GTPase activity	10/126	459/21081	0.000441231	0.0351197	0.0307329	NEDD9/HTR2B/PREX2/ARHGAP11A/DLC1/AGFG2/CHML/TBC1D1/AGAP1/LIMS1	10
GO:0060043	GO:0060043	regulation of cardiac muscle cell proliferation	4/126	60/21081	0.000458008	0.0351197	0.0307329	NOG/GJA1/PIM1/FGFR1	4
GO:0007178	GO:0007178	transmembrane receptor protein serine/threonine kinase signaling pathway	9/126	382/21081	0.000490047	0.0351197	0.0307329	SOST/INHBB/BMP2/NOG/GDF15/PMEPA1/DAB2/BMP7/USP9X	9
GO:0090335	GO:0090335	regulation of brown fat cell differentiation	3/126	26/21081	0.000490202	0.0351197	0.0307329	PIM1/BMP7/METRNL	3
GO:0001823	GO:0001823	mesonephros development	5/126	109/21081	0.000500957	0.0351197	0.0307329	PBX1/BMP2/NOG/BMP7/FGFR1	5
GO:1903035	GO:1903035	negative regulation of response to wounding	5/126	109/21081	0.000500957	0.0351197	0.0307329	SERPINB2/SERPINE1/PDGFRA/GJA1/CD9	5
GO:0001837	GO:0001837	epithelial to mesenchymal transition	6/126	167/21081	0.000508139	0.0351197	0.0307329	BMP2/NOG/DAB2/BMP7/FGFR1/RFLNB	6
GO:0002062	GO:0002062	chondrocyte differentiation	5/126	111/21081	0.000544379	0.0363303	0.0317922	BMP2/MAF/CYTL1/FGFR1/RFLNB	5
GO:0030278	GO:0030278	regulation of ossification	7/126	239/21081	0.000593489	0.0363303	0.0317922	SOST/PBX1/BMP2/NOG/BMP7/RFLNB/CDK6	7
GO:0055024	GO:0055024	regulation of cardiac muscle tissue development	5/126	114/21081	0.000614739	0.0363303	0.0317922	BMP2/NOG/GJA1/PIM1/FGFR1	5
GO:0032835	GO:0032835	glomerulus development	4/126	65/21081	0.000621453	0.0363303	0.0317922	PDGFRA/CD24/NOG/BMP7	4
GO:0014065	GO:0014065	phosphatidylinositol 3-kinase signaling	6/126	174/21081	0.000630786	0.0363303	0.0317922	HTR2B/PREX2/IER3/PDGFRA/UNC5B/FGFR1	6
GO:0071772	GO:0071772	response to BMP	6/126	174/21081	0.000630786	0.0363303	0.0317922	SOST/BMP2/NOG/GDF15/BMP7/USP9X	6
GO:0071773	GO:0071773	cellular response to BMP stimulus	6/126	174/21081	0.000630786	0.0363303	0.0317922	SOST/BMP2/NOG/GDF15/BMP7/USP9X	6
GO:0048762	GO:0048762	mesenchymal cell differentiation	7/126	245/21081	0.000687033	0.0386496	0.0338219	HTR2B/BMP2/NOG/DAB2/BMP7/FGFR1/RFLNB	7
GO:0090100	GO:0090100	positive regulation of transmembrane receptor protein serine/threonine kinase signaling pathway	5/126	120/21081	0.000775673	0.0426444	0.0373177	INHBB/BMP2/GDF15/DAB2/BMP7	5
GO:0060038	GO:0060038	cardiac muscle cell proliferation	4/126	70/21081	0.000822504	0.0442141	0.0386913	NOG/GJA1/PIM1/FGFR1	4
GO:0014706	GO:0014706	striated muscle tissue development	9/126	417/21081	0.000913617	0.0480444	0.0420431	SGCZ/MYH10/PDGFRA/BMP2/NOG/GJA1/PIM1/BMP7/FGFR1	9

## Sheet: 8.HEK293_DEGs_D10_vs_Control
	baseMean	log2FoldChange	lfcSE	stat	pvalue	padj	SYMBOL
ENSG00000169255	6.95373	-7.12996	2.0294	-3.51333	0.00044253	0.0213436	B3GALNT1
ENSG00000163283	13.3265	-6.54631	1.73241	-3.77874	0.000157625	0.00964203	ALPP
ENSG00000121316	8.64516	-6.34452	1.861	-3.40919	0.000651552	0.028419	PLBD1
ENSG00000008394	42.39	-6.17121	0.931479	-6.62517	3.46851e-11	1.18623e-08	MGST1
ENSG00000165512	14.9432	-5.92893	1.72331	-3.44043	0.000580791	0.0259946	ZNF22
ENSG00000164237	39.1907	-5.42163	1.00735	-5.38207	7.36357e-08	1.35131e-05	CMBL
ENSG00000159176	10.8761	-4.4419	1.3379	-3.32005	0.000900016	0.0361159	CSRP1
ENSG00000101160	29.7143	-3.9974	0.817963	-4.88702	1.02376e-06	0.000130555	CTSZ
ENSG00000162444	31.5977	-3.80036	0.84323	-4.5069	6.57804e-06	0.000661093	RBP7
ENSG00000165175	47.5942	-3.78993	0.692364	-5.4739	4.40237e-08	8.38568e-06	MID1IP1
ENSG00000104722	19.8986	-3.28879	0.875098	-3.7582	0.000171143	0.0101793	NEFM
ENSG00000173193	30.6948	-3.27527	0.71366	-4.58941	4.44511e-06	0.000477786	PARP14
ENSG00000166106	26.3142	-2.81663	0.807688	-3.48727	0.000487977	0.0229236	ADAMTS15
ENSG00000138744	21.375	-2.76875	0.826934	-3.34821	0.000813345	0.0336242	NAAA
ENSG00000160539	27.7709	-2.45189	0.703211	-3.48671	0.000489001	0.0229236	PLPP7
ENSG00000091986	43.253	-2.29827	0.571415	-4.02206	5.76911e-05	0.00413398	CCDC80
ENSG00000069482	109.334	-2.29429	0.413544	-5.54787	2.89168e-08	5.65117e-06	GAL
ENSG00000114353	80.5741	-1.95546	0.43389	-4.50681	6.58085e-06	0.000661093	GNAI2
ENSG00000254369	191.435	-1.85705	0.415741	-4.46686	7.93776e-06	0.000765689	HOXA-AS3
ENSG00000068078	63.498	-1.80244	0.463997	-3.88459	0.000102505	0.00688612	FGFR3
ENSG00000170381	67.1843	-1.76198	0.493452	-3.57072	0.000356007	0.0179772	SEMA3E
ENSG00000051523	68.8055	-1.66713	0.512567	-3.25252	0.00114388	0.0429926	CYBA
ENSG00000187634	161.236	-1.64607	0.340116	-4.83974	1.30008e-06	0.000160358	SAMD11
ENSG00000125968	107.798	-1.53757	0.47116	-3.26337	0.00110097	0.0421562	ID1
ENSG00000146540	226.599	-1.47813	0.258287	-5.72282	1.04773e-08	2.38882e-06	C7orf50
ENSG00000118508	182.467	-1.43986	0.29444	-4.89016	1.00752e-06	0.000129583	RAB32
ENSG00000106771	364.904	-1.41704	0.227737	-6.22227	4.90023e-10	1.44586e-07	TMEM245
ENSG00000136875	147.07	-1.41307	0.347591	-4.06532	4.79663e-05	0.00352096	PRPF4
ENSG00000157654	101.213	-1.40838	0.368981	-3.81695	0.000135109	0.00833246	PALM2-AKAP2
ENSG00000105854	187.746	-1.35735	0.296032	-4.58514	4.53681e-06	0.000484184	PON2
ENSG00000117318	317.003	-1.35381	0.28007	-4.83382	1.3394e-06	0.000163864	ID3
ENSG00000105810	284.243	-1.34662	0.279552	-4.81705	1.45697e-06	0.000175396	CDK6
ENSG00000110092	562.611	-1.32844	0.23088	-5.75382	8.72509e-09	2.05149e-06	CCND1
ENSG00000163082	121.68	-1.31	0.342262	-3.82748	0.000129462	0.00811727	SGPP2
ENSG00000078399	227.475	-1.29946	0.298208	-4.35757	1.31512e-05	0.0012159	HOXA9
ENSG00000106211	202.693	-1.29904	0.306126	-4.24348	2.20077e-05	0.00190328	HSPB1
ENSG00000253293	518.081	-1.28689	0.243645	-5.28185	1.27886e-07	2.09177e-05	HOXA10
ENSG00000130726	479.057	-1.27422	0.217795	-5.85056	4.89914e-09	1.18907e-06	TRIM28
ENSG00000136868	134.689	-1.26726	0.36617	-3.46085	0.000538474	0.0247254	SLC31A1
ENSG00000070061	129.414	-1.23755	0.327988	-3.77316	0.00016119	0.00982021	ELP1
ENSG00000138413	131.244	-1.22054	0.362341	-3.36849	0.00075581	0.0316337	IDH1
ENSG00000100075	164.737	-1.21775	0.323915	-3.75946	0.000170278	0.010168	SLC25A1
ENSG00000106609	157.399	-1.21725	0.300862	-4.04586	5.21323e-05	0.00378979	TMEM248
ENSG00000135916	168.325	-1.21236	0.292905	-4.13909	3.48687e-05	0.00267706	ITM2C
ENSG00000148334	112.098	-1.211	0.375481	-3.2252	0.00125886	0.0470059	PTGES2
ENSG00000148229	414.028	-1.20943	0.201348	-6.00667	1.89373e-09	4.91324e-07	POLE3
ENSG00000242265	372.55	-1.17008	0.25151	-4.65224	3.28356e-06	0.000358051	PEG10
ENSG00000106263	433.99	-1.15944	0.215694	-5.3754	7.64136e-08	1.3689e-05	EIF3B
ENSG00000106009	108.274	-1.15816	0.360489	-3.21273	0.00131479	0.0484924	BRAT1
ENSG00000067064	538.691	-1.14173	0.186826	-6.11118	9.88996e-10	2.756e-07	IDI1
ENSG00000188290	284.072	-1.1349	0.317155	-3.57839	0.000345713	0.0176948	HES4
ENSG00000172893	147.349	-1.11687	0.320277	-3.48721	0.000488084	0.0229236	DHCR7
ENSG00000001629	173.075	-1.08986	0.293159	-3.71766	0.00020108	0.0115078	ANKIB1
ENSG00000103024	301.689	-1.08525	0.232479	-4.66818	3.0388e-06	0.000336234	NME3
ENSG00000169710	644.379	-1.07723	0.189763	-5.67669	1.37324e-08	2.95207e-06	FASN
ENSG00000183779	215.892	-1.06405	0.283001	-3.75988	0.000169997	0.010168	ZNF703
ENSG00000119326	382.339	-1.05201	0.242483	-4.3385	1.43459e-05	0.00130904	CTNNAL1
ENSG00000115541	1172.61	-1.04921	0.23085	-4.545	5.49352e-06	0.000567452	HSPE1
ENSG00000106537	202.577	-1.04669	0.284614	-3.67757	0.000235464	0.0130748	TSPAN13
ENSG00000126878	240.546	-1.03506	0.247392	-4.18389	2.86564e-05	0.00233619	AIF1L
ENSG00000103266	691.651	-1.03447	0.169178	-6.11468	9.67529e-10	2.74705e-07	STUB1
ENSG00000070214	199.639	-1.0295	0.301082	-3.41934	0.000627733	0.0275397	SLC44A1
ENSG00000071462	351.292	-1.02615	0.219409	-4.67689	2.91259e-06	0.00032708	BUD23
ENSG00000196715	218.285	-1.02408	0.266137	-3.84794	0.000119116	0.00749983	VKORC1L1
ENSG00000172270	515.095	-1.01995	0.191155	-5.3357	9.51771e-08	1.6406e-05	BSG
ENSG00000136279	401.56	-1.00871	0.239831	-4.20593	2.60012e-05	0.0021737	DBNL
ENSG00000136888	525.145	-1.00723	0.188211	-5.35159	8.71867e-08	1.52556e-05	ATP6V1G1
ENSG00000177700	802.75	-1.00623	0.241567	-4.16545	3.10742e-05	0.00245421	POLR2L
ENSG00000049541	442.238	-0.997799	0.206117	-4.84093	1.29233e-06	0.000160358	RFC2
ENSG00000130305	212.494	-0.994135	0.285478	-3.48236	0.000497016	0.023227	NSUN5
ENSG00000067057	422.127	-0.991664	0.202092	-4.90698	9.24874e-07	0.000119978	PFKP
ENSG00000135723	260.984	-0.988772	0.263321	-3.75501	0.000173335	0.0102288	FHOD1
ENSG00000167470	239.298	-0.973848	0.266807	-3.65001	0.00026223	0.01422	MIDN
ENSG00000165209	181.729	-0.965176	0.282568	-3.41573	0.000636106	0.0278259	STRBP
ENSG00000075142	306.853	-0.957824	0.25338	-3.78018	0.000156712	0.00962531	SRI
ENSG00000009954	827.333	-0.951775	0.191787	-4.96267	6.95315e-07	9.59918e-05	BAZ1B
ENSG00000126453	281.387	-0.943752	0.263173	-3.58605	0.00033572	0.0172941	BCL2L12
ENSG00000237732	192.118	-0.943702	0.269964	-3.49566	0.000472887	0.0225847	AC010980.1
ENSG00000106682	306.383	-0.938753	0.280647	-3.34496	0.000822949	0.0337432	EIF4H
ENSG00000074582	266.917	-0.932425	0.263749	-3.53528	0.000407346	0.0199666	BCS1L
ENSG00000105447	395.043	-0.925778	0.269194	-3.43908	0.000583696	0.0259946	GRWD1
ENSG00000136810	1317.4	-0.918533	0.164306	-5.59038	2.26569e-08	4.54588e-06	TXN
ENSG00000088205	1358.41	-0.912894	0.193548	-4.71664	2.39777e-06	0.000281888	DDX18
ENSG00000115738	632.814	-0.911143	0.218326	-4.17331	3.00207e-05	0.00239022	ID2
ENSG00000214706	325.472	-0.910405	0.263925	-3.44948	0.00056167	0.0254301	IFRD2
ENSG00000104960	381.214	-0.905894	0.212949	-4.25405	2.09935e-05	0.00182607	PTOV1
ENSG00000038427	393.291	-0.904776	0.201813	-4.48325	7.35153e-06	0.000723045	VCAN
ENSG00000196262	892.131	-0.902373	0.159798	-5.64696	1.63312e-08	3.46129e-06	PPIA
ENSG00000144381	2077.38	-0.898398	0.170029	-5.28381	1.26527e-07	2.09177e-05	HSPD1
ENSG00000119013	469.422	-0.89709	0.214804	-4.17633	2.96254e-05	0.00237129	NDUFB3
ENSG00000213015	656.813	-0.894589	0.174121	-5.13774	2.78059e-07	4.31364e-05	ZNF580
ENSG00000154518	1057.41	-0.890872	0.165304	-5.3893	7.07323e-08	1.31405e-05	ATP5MC3
ENSG00000102317	684.125	-0.886021	0.207671	-4.26646	1.986e-05	0.00173752	RBM3
ENSG00000079459	635.921	-0.876955	0.187992	-4.66485	3.08839e-06	0.000339227	FDFT1
ENSG00000137563	290.719	-0.87618	0.233251	-3.75638	0.00017239	0.0102131	GGH
ENSG00000119318	349.423	-0.867445	0.245006	-3.54051	0.000399351	0.0196387	RAD23B
ENSG00000100473	408.559	-0.86553	0.201806	-4.28893	1.79538e-05	0.00157993	COCH
ENSG00000186480	664.98	-0.857557	0.20516	-4.17993	2.91594e-05	0.00234647	INSIG1
ENSG00000144746	282.931	-0.856491	0.24889	-3.44124	0.000579049	0.0259946	ARL6IP5
ENSG00000168298	368.47	-0.849762	0.244367	-3.4774	0.000506305	0.0234452	HIST1H1E
ENSG00000146731	1853.57	-0.846734	0.202055	-4.1906	2.78215e-05	0.00228775	CCT6A
ENSG00000164649	322.673	-0.840444	0.235792	-3.56435	0.000364765	0.0182966	CDCA7L
ENSG00000151465	426.581	-0.83656	0.218687	-3.82538	0.000130571	0.00812501	CDC123
ENSG00000171316	289.246	-0.835616	0.253255	-3.2995	0.000968557	0.0385578	CHD7
ENSG00000126456	262.582	-0.834324	0.248683	-3.35498	0.000793716	0.0329031	IRF3
ENSG00000142546	407.131	-0.82755	0.226864	-3.64778	0.000264514	0.0142667	NOSIP
ENSG00000196642	335.565	-0.82695	0.233289	-3.54474	0.000392997	0.0193896	RABL6
ENSG00000144136	277.715	-0.823231	0.25202	-3.26653	0.00108875	0.0417945	SLC20A1
ENSG00000136270	317.627	-0.820744	0.250251	-3.27968	0.00103924	0.0403053	TBRG4
ENSG00000163466	959.664	-0.813166	0.18534	-4.38742	1.14703e-05	0.00107209	ARPC2
ENSG00000163931	349.983	-0.80475	0.219537	-3.66566	0.000246699	0.0135486	TKT
ENSG00000169738	900.825	-0.804382	0.166912	-4.81921	1.44128e-06	0.000174907	DCXR
ENSG00000104738	1093.02	-0.800745	0.1509	-5.30647	1.11766e-07	1.88973e-05	MCM4
ENSG00000168393	354.172	-0.799199	0.228732	-3.49404	0.000475768	0.0225847	DTYMK
ENSG00000166165	6788.89	-0.796326	0.115609	-6.8881	5.65415e-12	2.29956e-09	CKB
ENSG00000079246	2159.98	-0.796147	0.179688	-4.43071	9.3923e-06	0.000894527	XRCC5
ENSG00000136271	621.879	-0.786137	0.203162	-3.8695	0.000109057	0.00726145	DDX56
ENSG00000204388	676.405	-0.780117	0.229168	-3.40413	0.000663743	0.0288671	HSPA1B
ENSG00000130725	292.675	-0.778559	0.23317	-3.33901	0.000840772	0.0343802	UBE2M
ENSG00000135930	335.309	-0.777673	0.229198	-3.39302	0.000691267	0.0296229	EIF4E2
ENSG00000183684	676.149	-0.764642	0.204849	-3.73271	0.000189427	0.0109635	ALYREF
ENSG00000213024	650.96	-0.763112	0.183533	-4.15791	3.2117e-05	0.00251717	NUP62
ENSG00000155368	845.264	-0.753076	0.185631	-4.05685	4.97386e-05	0.00363333	DBI
ENSG00000233276	1130.74	-0.74847	0.22912	-3.26671	0.00108804	0.0417945	GPX1
ENSG00000158604	421.666	-0.745347	0.219605	-3.39403	0.000688712	0.0296229	TMED4
ENSG00000127914	808.127	-0.738796	0.188887	-3.91131	9.17956e-05	0.00627882	AKAP9
ENSG00000161203	479.338	-0.734634	0.202114	-3.63475	0.000278253	0.0149009	AP2M1
ENSG00000115233	512.676	-0.727971	0.206984	-3.51704	0.00043639	0.0211151	PSMD14
ENSG00000173692	946.683	-0.726607	0.221305	-3.28328	0.00102608	0.0400011	PSMD1
ENSG00000234545	589.671	-0.72209	0.203286	-3.5521	0.000382174	0.0190429	FAM133B
ENSG00000091317	349.281	-0.716843	0.216703	-3.30794	0.000939836	0.0375137	CMTM6
ENSG00000146701	1375.35	-0.716389	0.141713	-5.0552	4.29948e-07	6.4058e-05	MDH2
ENSG00000070087	546.583	-0.715849	0.185323	-3.86271	0.000112135	0.00733658	PFN2
ENSG00000172115	1207.03	-0.712012	0.176355	-4.03738	5.40506e-05	0.00391035	CYCS
ENSG00000086232	433.602	-0.709645	0.195948	-3.6216	0.000292791	0.0155138	EIF2AK1
ENSG00000168385	485.8	-0.707489	0.188089	-3.76146	0.000168924	0.0101679	SEPTIN2
ENSG00000173905	436.276	-0.706708	0.211209	-3.346	0.000819854	0.0337432	GOLIM4
ENSG00000140983	495.758	-0.701234	0.212763	-3.29585	0.000981243	0.0389597	RHOT2
ENSG00000138385	1930.7	-0.70017	0.190075	-3.68366	0.000229913	0.0128138	SSB
ENSG00000198830	441.221	-0.699081	0.209557	-3.33599	0.000849947	0.0345676	HMGN2
ENSG00000127837	516.921	-0.698955	0.205587	-3.3998	0.000674348	0.0292438	AAMP
ENSG00000250479	739.982	-0.695067	0.20111	-3.45615	0.000547948	0.0249864	CHCHD10
ENSG00000115685	479.737	-0.693573	0.193962	-3.57581	0.000349144	0.0178099	PPP1R7
ENSG00000170027	559.015	-0.693141	0.21538	-3.21821	0.00128991	0.0479274	YWHAG
ENSG00000188229	1334.69	-0.687427	0.188163	-3.65336	0.000258827	0.0141117	TUBB4B
ENSG00000084234	822.037	-0.684976	0.182674	-3.74973	0.000177025	0.0103653	APLP2
ENSG00000138442	501.677	-0.683744	0.207589	-3.29374	0.000988633	0.0390471	WDR12
ENSG00000198899	6085.66	-0.683073	0.17672	-3.86529	0.000110958	0.00732324	MT-ATP6
ENSG00000136942	2747.48	-0.677353	0.157704	-4.29509	1.74622e-05	0.00154571	RPL35
ENSG00000072506	474.748	-0.676011	0.205651	-3.28717	0.00101198	0.0397606	HSD17B10
ENSG00000103202	1465.65	-0.6679	0.171584	-3.89256	9.91908e-05	0.00669338	NME4
ENSG00000104852	1599.75	-0.667046	0.181462	-3.67596	0.000236956	0.0131093	SNRNP70
ENSG00000115524	726.711	-0.662006	0.185361	-3.57143	0.000355032	0.0179772	SF3B1
ENSG00000117450	1911.17	-0.645463	0.186517	-3.46062	0.000538938	0.0247254	PRDX1
ENSG00000108679	766.409	-0.644359	0.17435	-3.69578	0.000219215	0.0124013	LGALS3BP
ENSG00000141002	443.591	-0.639926	0.194767	-3.28559	0.00101768	0.0398291	TCF25
ENSG00000099901	2533.97	-0.639499	0.176416	-3.62495	0.000289014	0.0153678	RANBP1
ENSG00000158417	3106.57	-0.635396	0.194287	-3.27041	0.00107393	0.0414373	EIF5B
ENSG00000160014	1609.24	-0.630083	0.164852	-3.82212	0.00013231	0.00819339	CALM3
ENSG00000105438	520.382	-0.626275	0.190242	-3.29199	0.000994826	0.0391889	KDELR1
ENSG00000131153	534.786	-0.624523	0.187631	-3.32846	0.000873291	0.0352313	GINS2
ENSG00000105968	752.663	-0.62358	0.161429	-3.86287	0.000112061	0.00733658	H2AFV
ENSG00000178057	897.831	-0.618603	0.171402	-3.60908	0.00030729	0.0160459	NDUFAF3
ENSG00000124831	866.864	-0.618532	0.18245	-3.39015	0.000698536	0.0297778	LRRFIP1
ENSG00000105197	1195.53	-0.612975	0.156303	-3.9217	8.79264e-05	0.00609731	TIMM50
ENSG00000170144	1275.32	-0.60096	0.164836	-3.6458	0.000266558	0.0143256	HNRNPA3
ENSG00000183207	1264.14	-0.599258	0.142116	-4.21667	2.47933e-05	0.0020843	RUVBL2
ENSG00000136240	538.106	-0.598091	0.18347	-3.25989	0.00111456	0.0425682	KDELR2
ENSG00000154277	1118.99	-0.590797	0.167664	-3.5237	0.000425559	0.0206574	UCHL1
ENSG00000166681	988.253	-0.581346	0.163724	-3.55077	0.00038411	0.0190762	BEX3
ENSG00000063177	2997.35	-0.580707	0.1182	-4.9129	8.97378e-07	0.000118454	RPL18
ENSG00000167552	798.917	0.582437	0.178773	3.25797	0.00112214	0.0425879	TUBA1A
ENSG00000130522	720.818	0.662813	0.193713	3.42163	0.000622471	0.027469	JUND
ENSG00000167196	551.766	0.665165	0.183976	3.6155	0.00029977	0.0158278	FBXO22
ENSG00000164754	1064.96	0.665226	0.165244	4.02572	5.6802e-05	0.00408975	RAD21
ENSG00000153879	833.831	0.669347	0.191254	3.49979	0.00046563	0.0223147	CEBPG
ENSG00000166173	430.465	0.671176	0.198467	3.38179	0.000720144	0.030526	LARP6
ENSG00000119820	501.477	0.673333	0.187413	3.59278	0.000327165	0.0169182	YIPF4
ENSG00000065911	904.297	0.676039	0.179289	3.77067	0.00016281	0.00987891	MTHFD2
ENSG00000085760	514.005	0.69901	0.208933	3.34562	0.000820979	0.0337432	MTIF2
ENSG00000091640	591.565	0.739031	0.184202	4.01206	6.01904e-05	0.00425233	SPAG7
ENSG00000163029	556.245	0.751046	0.229472	3.27292	0.00106442	0.0411756	SMC6
ENSG00000116584	316.519	0.765108	0.234844	3.25794	0.00112223	0.0425879	ARHGEF2
ENSG00000205542	800.733	0.766407	0.196242	3.90543	9.40594e-05	0.00640455	TMSB4X
ENSG00000005448	317.667	0.789961	0.240783	3.2808	0.00103514	0.0402501	WDR54
ENSG00000163001	563.574	0.845571	0.188926	4.47567	7.61732e-06	0.000739519	CFAP36
ENSG00000154734	399.825	0.848378	0.252816	3.35571	0.000791616	0.0329031	ADAMTS1
ENSG00000204580	273.703	0.862439	0.24596	3.50642	0.000454171	0.0218351	DDR1
ENSG00000244879	330.306	0.862556	0.223883	3.85271	0.00011682	0.00749623	GABPB1-AS1
ENSG00000161513	254.414	0.872005	0.252891	3.44815	0.000564438	0.0254301	FDXR
ENSG00000134574	248.02	0.876914	0.259195	3.38322	0.000716404	0.0304532	DDB2
ENSG00000234745	251.701	0.895898	0.278691	3.21466	0.00130598	0.048405	HLA-B
ENSG00000122378	337.398	0.901743	0.25266	3.569	0.000358343	0.0180346	FAM213A
ENSG00000135679	517.25	0.936107	0.190685	4.90917	9.14645e-07	0.000119683	MDM2
ENSG00000104381	204.707	1.02518	0.279993	3.66145	0.000250791	0.0137233	GDAP1
ENSG00000096872	186.563	1.04784	0.304693	3.439	0.000583876	0.0259946	IFT74
ENSG00000149294	185.845	1.0598	0.293542	3.61039	0.000305732	0.0160302	NCAM1
ENSG00000143878	317.888	1.06931	0.288762	3.70309	0.000212985	0.0120944	RHOB
ENSG00000258289	142.022	1.0814	0.335559	3.2227	0.00126989	0.0473004	CHURC1
ENSG00000173209	166.593	1.0935	0.294863	3.70851	0.000208483	0.0118835	AHSA2P
ENSG00000134324	227.873	1.11011	0.263154	4.21848	2.45953e-05	0.00207927	LPIN1
ENSG00000116717	287.221	1.14253	0.291505	3.91942	8.87609e-05	0.00611071	GADD45A
ENSG00000108830	133.782	1.15056	0.322994	3.56217	0.000367796	0.0183874	RND2
ENSG00000115902	125.096	1.17046	0.340838	3.43408	0.00059458	0.026393	SLC1A4
ENSG00000131242	141.456	1.18176	0.33064	3.57416	0.000351352	0.017862	RAB11FIP4
ENSG00000116096	371.708	1.21836	0.217566	5.59994	2.14425e-08	4.4201e-06	SPR
ENSG00000101255	353.735	1.22691	0.261738	4.68756	2.76484e-06	0.000315191	TRIB3
ENSG00000175197	112.664	1.27226	0.34075	3.7337	0.000188687	0.0109628	DDIT3
ENSG00000197457	320.515	1.31248	0.253151	5.18457	2.16516e-07	3.4661e-05	STMN3
ENSG00000162772	231.731	1.32325	0.329202	4.01956	5.83073e-05	0.00414128	ATF3
ENSG00000187994	133.101	1.43306	0.365674	3.91896	8.89317e-05	0.00611071	RINL
ENSG00000168913	127.109	1.43854	0.353524	4.06915	4.7185e-05	0.00348059	ENHO
ENSG00000074211	70.1834	1.4517	0.436966	3.32221	0.000893066	0.0359328	PPP2R2C
ENSG00000237289	81.0706	1.47338	0.427259	3.44846	0.000563798	0.0254301	CKMT1B
ENSG00000134330	192.618	1.48185	0.330281	4.48662	7.23635e-06	0.000716399	IAH1
ENSG00000115325	75.2697	1.50183	0.445386	3.37197	0.000746324	0.0313706	DOK1
ENSG00000124762	492.573	1.50847	0.249133	6.05488	1.40526e-09	3.77613e-07	CDKN1A
ENSG00000127585	94.1955	1.5231	0.404191	3.76826	0.000164388	0.0099346	FBXL16
ENSG00000156959	139.606	1.59913	0.320015	4.99706	5.82103e-07	8.26366e-05	LHFPL4
ENSG00000075043	79.2956	1.695	0.440124	3.85118	0.000117549	0.00749623	KCNQ2
ENSG00000172086	149.225	1.72337	0.350566	4.91597	8.83427e-07	0.000117644	KRCC1
ENSG00000178718	111.865	1.74369	0.346115	5.03787	4.70731e-07	6.87725e-05	RPP25
ENSG00000221890	60.526	1.75863	0.481876	3.64955	0.000262703	0.01422	NPTXR
ENSG00000130508	104.281	1.81144	0.419398	4.31915	1.56629e-05	0.00141985	PXDN
ENSG00000114405	127.12	1.83481	0.355387	5.16285	2.43213e-07	3.85249e-05	C3orf14
ENSG00000169258	172.384	1.84173	0.312735	5.88911	3.88281e-09	9.57845e-07	GPRIN1
ENSG00000175868	103.099	1.8907	0.387634	4.87755	1.07414e-06	0.000135829	CALCB
ENSG00000004139	99.7452	1.89171	0.374866	5.04635	4.50319e-07	6.64352e-05	SARM1
ENSG00000265972	169.064	1.90424	0.450254	4.22926	2.34461e-05	0.00199499	TXNIP
ENSG00000008735	98.46	1.91104	0.392164	4.87307	1.09876e-06	0.000137784	MAPK8IP2
ENSG00000138111	65.7964	1.9382	0.466835	4.15178	3.29901e-05	0.00255894	MFSD13A
ENSG00000133169	715.518	1.96065	0.2005	9.77881	1.38837e-22	1.4923e-19	BEX1
ENSG00000121900	61.4524	1.98966	0.487739	4.07936	4.5159e-05	0.00336412	TMEM54
ENSG00000181291	58.6997	2.02337	0.508795	3.97679	6.98505e-05	0.00491173	TMEM132E
ENSG00000055118	39.1105	2.04361	0.608834	3.3566	0.000789085	0.0328924	KCNH2
ENSG00000163013	62.1013	2.05573	0.502882	4.08789	4.35319e-05	0.00327534	FBXO41
ENSG00000143469	124.228	2.05994	0.367461	5.60586	2.07226e-08	4.33102e-06	SYT14
ENSG00000176406	176.583	2.06275	0.309305	6.66899	2.57566e-11	9.22822e-09	RIMS2
ENSG00000124302	60.092	2.10328	0.502919	4.18215	2.88763e-05	0.00233619	CHST8
ENSG00000187479	51.0282	2.14674	0.582556	3.68503	0.000228677	0.0127923	C11orf96
ENSG00000154118	44.7082	2.1867	0.585351	3.73571	0.000187187	0.0109178	JPH3
ENSG00000177614	110.043	2.19798	0.39643	5.54445	2.94883e-08	5.68898e-06	PGBD5
ENSG00000205002	56.1582	2.24072	0.529095	4.23501	2.28537e-05	0.00196516	AARD
[truncated: 137 more rows]

## Sheet: 9.HEK293_DEGs_E6_vs_Control
	baseMean	log2FoldChange	lfcSE	stat	pvalue	padj	SYMBOL
[truncated: 211 more rows]

[truncated: 7 more sheets: 10.shared_D10&E6_DEGs_HEK293, 11.GO_upregulated_HEK293, 12.shared_T98G,HEK293_Up, 13.T98G_DEGs_D4_vs_Control, 14.Specific_D4_upregulated, 15.GO_D4_vs slow_upregulated, 16. PDT_correlation]
