# Supplementary material for: Targeting of REST with rationally-designed small molecule compounds exhibits synergetic therapeutic potential in human glioblastoma cells
Source: BMC Biol. 2024 Apr 12;22:83. doi: 10.1186/s12915-024-01879-0 (PMC11015551; doi:10.1186/s12915-024-01879-0)
Supplement: Supplementary file 4 — Additional file 4. Analysis of published datasets on REST knockdown in other cell types. [file 12915_2024_1879_MOESM4_ESM.xlsx]

## Sheet: DEGs _shREST vs Control_HEC_1B
	baseMean	log2FoldChange	lfcSE	stat	pvalue	padj	SYMBOL
ENSG00000270533	9.15418	-6.94608	2.12241	-3.27274	0.00106511	0.044116	CR382285.1
ENSG00000138083	20.2656	-4.58828	1.12862	-4.0654	4.79496e-05	0.00399436	SIX3
ENSG00000130224	36.1705	-4.51774	1.14167	-3.95714	7.58531e-05	0.00582772	LRCH2
ENSG00000188176	87.498	-4.33225	0.660748	-6.55658	5.50544e-11	2.33613e-08	SMTNL2
ENSG00000109819	21.8606	-4.13744	1.0752	-3.84806	0.000119059	0.00836686	PPARGC1A
ENSG00000261514	24.7293	-4.12971	1.18691	-3.47938	0.000502581	0.0254813	LINC01976
ENSG00000126733	29.0426	-4.00392	0.912732	-4.38674	1.15062e-05	0.00125452	DACH2
ENSG00000204131	29.6425	-3.95933	1.13295	-3.49472	0.00047456	0.0245184	NHSL2
ENSG00000070731	16.8585	-3.92707	1.20453	-3.26026	0.0011131	0.0451854	ST6GALNAC2
ENSG00000165887	16.3533	-3.70271	1.14552	-3.23235	0.00122778	0.0489394	ANKRD2
ENSG00000203999	19.2096	-3.53526	1.06745	-3.31188	0.000926714	0.0397148	LINC01270
ENSG00000163884	31.5024	-3.49233	0.898903	-3.8851	0.000102288	0.00732716	KLF15
ENSG00000139292	1395.04	-3.27808	0.343695	-9.53776	1.45957e-21	5.41061e-18	LGR5
ENSG00000143502	272.088	-3.11392	0.439669	-7.08241	1.41671e-12	8.40281e-10	SUSD4
ENSG00000050628	37.6579	-3.0727	0.801912	-3.83172	0.00012725	0.00869525	PTGER3
ENSG00000095585	45.9655	-3.02434	0.729405	-4.14632	3.37866e-05	0.003052	BLNK
ENSG00000250799	326.13	-3.01196	0.484331	-6.21879	5.01004e-10	1.95497e-07	PRODH2
ENSG00000166415	291.966	-2.95918	0.547532	-5.40457	6.49639e-08	1.50513e-05	WDR72
ENSG00000136574	165.583	-2.81602	0.684885	-4.11167	3.92811e-05	0.00339554	GATA4
ENSG00000121858	80.297	-2.80412	0.836523	-3.35211	0.000801968	0.0357104	TNFSF10
ENSG00000167191	696.891	-2.75019	0.395615	-6.95169	3.60947e-12	1.91147e-09	GPRC5B
ENSG00000205795	761.293	-2.7344	0.384522	-7.11118	1.15058e-12	7.41772e-10	CYS1
ENSG00000036672	55.9611	-2.63871	0.624475	-4.22549	2.3842e-05	0.00225178	USP2
ENSG00000166106	1434.29	-2.62392	0.370222	-7.08743	1.36624e-12	8.40281e-10	ADAMTS15
ENSG00000162458	42.9596	-2.59572	0.687552	-3.7753	0.000159813	0.0102584	FBLIM1
ENSG00000006747	3220.82	-2.57821	0.360441	-7.15293	8.49466e-13	5.7254e-10	SCIN
ENSG00000160963	3043.46	-2.48029	0.358303	-6.92234	4.44245e-12	2.27147e-09	COL26A1
ENSG00000166831	121.614	-2.38599	0.578728	-4.12283	3.74253e-05	0.00328368	RBPMS2
ENSG00000187554	96.9475	-2.26259	0.548532	-4.1248	3.71054e-05	0.003275	TLR5
ENSG00000152527	338.294	-2.21645	0.563962	-3.93014	8.4898e-05	0.00635792	PLEKHH2
ENSG00000164741	466.945	-2.18088	0.541065	-4.03073	5.56041e-05	0.00448097	DLC1
ENSG00000174600	59.1041	-2.15755	0.626102	-3.44601	0.000568938	0.0276597	CMKLR1
ENSG00000101412	286.074	-2.08294	0.528638	-3.94021	8.14113e-05	0.0061906	E2F1
ENSG00000111859	823.609	-2.00137	0.430775	-4.64597	3.3849e-06	0.000482608	NEDD9
ENSG00000172889	144.56	-1.98709	0.52122	-3.81237	0.000137638	0.00915201	EGFL7
ENSG00000154146	83.3401	-1.95706	0.549775	-3.55975	0.000371214	0.0202366	NRGN
ENSG00000092621	1658.38	-1.95175	0.34483	-5.66005	1.51327e-08	4.00693e-06	PHGDH
ENSG00000112319	71.6038	-1.94229	0.570386	-3.40522	0.000661097	0.0306336	EYA4
ENSG00000080493	158.957	-1.91125	0.505327	-3.7822	0.00015545	0.0101097	SLC4A4
ENSG00000229847	564.645	-1.90632	0.430034	-4.43296	9.2946e-06	0.00107058	EMX2OS
ENSG00000107882	719.468	-1.85013	0.348439	-5.30975	1.09775e-07	2.39375e-05	SUFU
ENSG00000105173	105.632	-1.81413	0.543175	-3.33987	0.000838181	0.0372112	CCNE1
ENSG00000176595	106.402	-1.76837	0.507771	-3.48262	0.000496541	0.0253014	KBTBD11
ENSG00000126561	115.445	-1.75441	0.477447	-3.67456	0.000238259	0.0140195	STAT5A
ENSG00000260804	181.864	-1.73561	0.446293	-3.88895	0.000100678	0.0072774	LINC01963
ENSG00000133216	82.8029	-1.73474	0.536634	-3.23264	0.00122653	0.0489394	EPHB2
ENSG00000101333	564.579	-1.73021	0.448376	-3.85883	0.000113931	0.0080446	PLCB4
ENSG00000163545	157.752	-1.71679	0.505699	-3.39488	0.000686583	0.0316308	NUAK2
ENSG00000204444	161.936	-1.71276	0.447243	-3.8296	0.000128354	0.00873043	APOM
ENSG00000069974	128.304	-1.68277	0.469331	-3.58548	0.000336461	0.0185466	RAB27A
ENSG00000011028	1399.09	-1.65422	0.415805	-3.97836	6.93927e-05	0.00547317	MRC2
ENSG00000174032	193.688	-1.6531	0.465752	-3.54931	0.000386246	0.0206016	SLC25A30
ENSG00000184384	123.205	-1.6494	0.475033	-3.47218	0.000516255	0.025688	MAML2
ENSG00000197415	316.617	-1.64378	0.50595	-3.2489	0.00115853	0.0466814	VEPH1
ENSG00000106927	201.389	-1.63798	0.432318	-3.78883	0.00015136	0.00993083	AMBP
ENSG00000086062	3121.82	-1.6305	0.354454	-4.60003	4.22433e-06	0.000579985	B4GALT1
ENSG00000101871	387.782	-1.61411	0.371215	-4.34818	1.3727e-05	0.00142339	MID1
ENSG00000130560	290.304	-1.59716	0.382974	-4.17042	3.04044e-05	0.00277382	UBAC1
ENSG00000168874	279.431	-1.59586	0.484357	-3.29479	0.000984939	0.0416088	ATOH8
ENSG00000106025	1852.83	-1.59221	0.427478	-3.72466	0.000195582	0.0120336	TSPAN12
ENSG00000125434	183.07	-1.5773	0.48303	-3.26543	0.00109296	0.0446458	SLC25A35
ENSG00000165675	359.179	-1.5642	0.417927	-3.74277	0.000182006	0.0114842	ENOX2
ENSG00000108852	420.598	-1.55425	0.414188	-3.75252	0.000175066	0.0111411	MPP2
ENSG00000163898	221.701	-1.55222	0.403867	-3.8434	0.000121344	0.00844733	LIPH
ENSG00000138639	178.113	-1.52924	0.444702	-3.4388	0.000584306	0.0280391	ARHGAP24
ENSG00000141401	1081.03	-1.52289	0.350137	-4.34941	1.36505e-05	0.00142339	IMPA2
ENSG00000161267	183.846	-1.48472	0.450928	-3.29259	0.000992683	0.0418168	BDH1
ENSG00000074964	1804.19	-1.47201	0.368811	-3.99123	6.57308e-05	0.00521206	ARHGEF10L
ENSG00000142494	200.908	-1.47139	0.442494	-3.32521	0.000883509	0.0388744	SLC47A1
ENSG00000198157	281.939	-1.43905	0.440017	-3.27044	0.00107379	0.044228	HMGN5
ENSG00000115884	787.017	-1.43414	0.403486	-3.55436	0.000378904	0.0204418	SDC1
ENSG00000075426	2426.59	-1.43291	0.426077	-3.36302	0.000770941	0.034641	FOSL2
ENSG00000108602	7235.16	-1.40327	0.417228	-3.36333	0.000770088	0.034641	ALDH3A1
ENSG00000155792	394.678	-1.40099	0.370689	-3.77943	0.000157189	0.0101339	DEPTOR
ENSG00000128791	530.469	-1.35714	0.364069	-3.72771	0.000193228	0.0119383	TWSG1
ENSG00000168672	2872.79	-1.35294	0.360509	-3.75287	0.000174823	0.0111411	FAM84B
ENSG00000104833	624.543	-1.27804	0.364971	-3.50175	0.000462208	0.0240478	TUBB4A
ENSG00000175040	728.797	-1.27107	0.386521	-3.28849	0.00100727	0.0420282	CHST2
ENSG00000121039	1036.13	-1.24301	0.357301	-3.47888	0.000503508	0.0254813	RDH10
ENSG00000172493	1077.88	-1.23226	0.363468	-3.39029	0.000698193	0.0320056	AFF1
ENSG00000110080	522.782	-1.18643	0.360622	-3.28995	0.00100204	0.0419724	ST3GAL4
ENSG00000063245	3484.85	-1.0874	0.328172	-3.31351	0.000921315	0.0397148	EPN1
ENSG00000170876	1729.14	1.12704	0.335758	3.3567	0.000788784	0.0353356	TMEM43
ENSG00000065613	770.912	1.13109	0.341777	3.30942	0.00093488	0.0398917	SLK
ENSG00000169967	786.023	1.14069	0.344416	3.31196	0.000926457	0.0397148	MAP3K2
ENSG00000135862	41024.2	1.14346	0.310699	3.68029	0.00023297	0.0138179	LAMC1
ENSG00000136237	808.817	1.15138	0.351956	3.27137	0.00107026	0.0442057	RAPGEF5
ENSG00000091409	2585.63	1.16271	0.325033	3.57719	0.000347306	0.0190735	ITGA6
ENSG00000136158	1024.28	1.17116	0.336944	3.47582	0.000509287	0.0255744	SPRY2
ENSG00000120137	932.147	1.17567	0.349401	3.36483	0.000765896	0.0346241	PANK3
ENSG00000147459	438.635	1.19302	0.368785	3.23501	0.0012164	0.04888	DOCK5
ENSG00000111961	530.086	1.19992	0.366467	3.27429	0.00105927	0.0439966	SASH1
ENSG00000138386	609.679	1.20447	0.345503	3.48612	0.000490074	0.025058	NAB1
ENSG00000144560	1071.09	1.20594	0.352227	3.42377	0.000617599	0.0291648	VGLL4
ENSG00000141458	755.735	1.215	0.372733	3.2597	0.00111531	0.0451854	NPC1
ENSG00000167972	1748.76	1.22523	0.356997	3.43204	0.000599053	0.0284704	ABCA3
ENSG00000197081	2257.16	1.22534	0.322066	3.80463	0.000142014	0.00940083	IGF2R
ENSG00000148672	2052.24	1.24483	0.374522	3.32378	0.000888058	0.0389589	GLUD1
ENSG00000101782	917.636	1.25832	0.371204	3.38984	0.00069934	0.0320056	RIOK3
ENSG00000158109	402.08	1.25982	0.380378	3.31201	0.000926291	0.0397148	TPRG1L
ENSG00000134109	938.452	1.27095	0.344228	3.69219	0.000222335	0.0133473	EDEM1
ENSG00000073792	1431.63	1.27432	0.34579	3.68523	0.000228498	0.0136071	IGF2BP2
ENSG00000115306	11385.7	1.27796	0.352836	3.62198	0.000292362	0.016421	SPTBN1
ENSG00000029534	1273.13	1.27798	0.390892	3.26938	0.00107782	0.0442712	ANK1
ENSG00000134352	1032.58	1.28115	0.348953	3.67142	0.00024121	0.014137	IL6ST
ENSG00000204634	1066.84	1.28945	0.358246	3.59934	0.00031903	0.0177175	TBC1D8
ENSG00000173852	390.075	1.29612	0.378163	3.42741	0.000609367	0.028868	DPY19L1
ENSG00000085063	1320.51	1.30087	0.357347	3.64035	0.000272264	0.0156929	CD59
ENSG00000157617	431.624	1.30764	0.378111	3.45835	0.000543489	0.0265969	C2CD2
ENSG00000137486	398.677	1.3201	0.383572	3.44161	0.000578271	0.0278396	ARRB1
ENSG00000139044	614.992	1.32137	0.373278	3.53989	0.000400287	0.021198	B4GALNT3
ENSG00000104881	1136.57	1.32665	0.400502	3.31245	0.000924813	0.0397148	PPP1R13L
ENSG00000180011	410.184	1.34159	0.386032	3.47534	0.000510211	0.0255744	ZADH2
ENSG00000104381	244.741	1.34254	0.406248	3.30472	0.000950715	0.0402866	GDAP1
ENSG00000162073	393.587	1.34975	0.414049	3.25988	0.00111458	0.0451854	PAQR4
ENSG00000115738	1164.45	1.39	0.408038	3.40655	0.000657906	0.0305813	ID2
ENSG00000153214	359.872	1.39046	0.391214	3.55421	0.000379114	0.0204418	TMEM87B
ENSG00000069702	346.819	1.39634	0.376112	3.71256	0.000205175	0.0125199	TGFBR3
ENSG00000010818	226.496	1.39636	0.402426	3.46985	0.000520752	0.0257738	HIVEP2
ENSG00000116396	411.632	1.40186	0.386707	3.62512	0.000288833	0.0164092	KCNC4
ENSG00000105835	632.65	1.40378	0.423514	3.3146	0.000917744	0.0397148	NAMPT
ENSG00000173530	397.141	1.41078	0.41676	3.38512	0.000711464	0.0323607	TNFRSF10D
ENSG00000156675	589.516	1.41099	0.358349	3.93748	8.23404e-05	0.00619768	RAB11FIP1
ENSG00000165757	210.603	1.43991	0.434347	3.31511	0.000916087	0.0397148	JCAD
ENSG00000112379	363.666	1.44372	0.426212	3.38733	0.000705768	0.0322004	ARFGEF3
ENSG00000167306	396.994	1.44902	0.411056	3.52512	0.000423289	0.0222572	MYO5B
ENSG00000179833	409.716	1.44963	0.369634	3.92179	8.78942e-05	0.00654922	SERTAD2
ENSG00000167470	1374.17	1.45094	0.414911	3.497	0.000470519	0.0243946	MIDN
ENSG00000125744	410.367	1.45395	0.425431	3.41758	0.000631797	0.0297406	RTN2
ENSG00000272405	572.68	1.4589	0.360032	4.05215	5.07502e-05	0.00415759	AL365181.3
ENSG00000006327	1680.25	1.46652	0.446022	3.28799	0.00100904	0.0420282	TNFRSF12A
ENSG00000102144	3566.39	1.47434	0.442756	3.32991	0.000868738	0.0383382	PGK1
ENSG00000163513	853.237	1.47484	0.338644	4.35512	1.32991e-05	0.0013998	TGFBR2
ENSG00000130589	655.372	1.4758	0.413513	3.56894	0.000358432	0.0196119	HELZ2
ENSG00000157870	901.622	1.48465	0.39979	3.71358	0.000204345	0.0125199	FAM213B
ENSG00000090530	529.331	1.48663	0.389599	3.8158	0.00013574	0.00906649	P3H2
ENSG00000162433	930.235	1.48898	0.449402	3.31325	0.000922184	0.0397148	AK4
ENSG00000112144	169.411	1.49286	0.439754	3.39476	0.000686883	0.0316308	ICK
ENSG00000135709	492.007	1.50575	0.435383	3.45844	0.000543305	0.0265969	KIAA0513
ENSG00000132613	549.232	1.50945	0.408167	3.69812	0.000217202	0.0131456	MTSS1L
ENSG00000198648	375.121	1.51916	0.370312	4.10239	4.089e-05	0.00348458	STK39
ENSG00000140545	936.382	1.53256	0.400556	3.82608	0.000130201	0.00877556	MFGE8
ENSG00000188042	864.387	1.5328	0.352648	4.34654	1.38304e-05	0.00142414	ARL4C
ENSG00000155858	203.69	1.53468	0.432051	3.55207	0.000382215	0.0205344	LSM11
ENSG00000196975	2512.45	1.53628	0.340814	4.50767	6.55421e-06	0.000830648	ANXA4
ENSG00000233639	433.233	1.54597	0.457452	3.37953	0.000726109	0.0329258	LINC01158
ENSG00000143622	395.565	1.55758	0.439399	3.5448	0.000392917	0.0208824	RIT1
ENSG00000184731	192.446	1.56472	0.418399	3.73978	0.000184183	0.0115235	FAM110C
ENSG00000006459	146.548	1.57001	0.482104	3.25658	0.00112762	0.0455595	KDM7A
ENSG00000124942	15701.5	1.57102	0.347605	4.51957	6.19667e-06	0.000798993	AHNAK
ENSG00000112972	1526.22	1.57888	0.45457	3.47335	0.000513999	0.0256619	HMGCS1
ENSG00000100505	197.822	1.58166	0.422821	3.74073	0.000183489	0.0115235	TRIM9
ENSG00000120889	1922.91	1.58311	0.328793	4.81492	1.47255e-06	0.000234785	TNFRSF10B
ENSG00000197930	956.998	1.59084	0.463229	3.43423	0.000594241	0.0283325	ERO1A
ENSG00000171903	282.456	1.61107	0.405723	3.97086	7.16125e-05	0.00561836	CYP4F11
ENSG00000106948	682.955	1.62231	0.388412	4.17678	2.9567e-05	0.0027231	AKNA
ENSG00000204876	256.36	1.6265	0.458243	3.54943	0.000386069	0.0206016	AC021218.1
ENSG00000156113	823.656	1.63183	0.412068	3.9601	7.49194e-05	0.00578596	KCNMA1
ENSG00000196968	381.988	1.63601	0.463353	3.53081	0.000414296	0.0218619	FUT11
ENSG00000134954	835.681	1.64076	0.413842	3.9647	7.34888e-05	0.0057052	ETS1
ENSG00000007384	658.329	1.64554	0.379702	4.33377	1.4658e-05	0.00148869	RHBDF1
ENSG00000112414	353.003	1.65082	0.408247	4.04368	5.26198e-05	0.00428706	ADGRG6
ENSG00000138119	2409.26	1.65381	0.348835	4.74096	2.1271e-06	0.000315406	MYOF
ENSG00000175573	950.573	1.65421	0.43227	3.82679	0.000129823	0.00877556	C11orf68
ENSG00000005884	16910.5	1.65492	0.410206	4.03437	5.47488e-05	0.00443615	ITGA3
ENSG00000127124	188.847	1.65716	0.455313	3.63961	0.000273049	0.0156929	HIVEP3
ENSG00000125872	158.2	1.66326	0.45637	3.64453	0.000267876	0.0155767	LRRN4
ENSG00000170017	1526.08	1.683	0.38194	4.40645	1.0508e-05	0.00117152	ALCAM
ENSG00000123700	404.121	1.68687	0.373791	4.51286	6.39589e-06	0.000817572	KCNJ2
ENSG00000174938	2502	1.68943	0.440102	3.83873	0.000123673	0.00856927	SEZ6L2
ENSG00000026297	606.214	1.6912	0.409997	4.1249	3.70897e-05	0.003275	RNASET2
ENSG00000072657	486.436	1.69292	0.409216	4.13698	3.51909e-05	0.00314344	TRHDE
ENSG00000078124	1098.95	1.70083	0.384321	4.42556	9.61936e-06	0.0010972	ACER3
ENSG00000026025	11930.1	1.70099	0.442495	3.8441	0.000120996	0.00844733	VIM
ENSG00000244026	154.284	1.70302	0.499762	3.40766	0.00065522	0.0305813	FAM86DP
ENSG00000135362	212.836	1.70907	0.523256	3.26623	0.00108991	0.0446442	PRR5L
ENSG00000095637	148.791	1.71117	0.493207	3.46949	0.000521455	0.0257738	SORBS1
ENSG00000197442	186.609	1.71281	0.458742	3.7337	0.000188685	0.0117064	MAP3K5
ENSG00000179456	101.396	1.71326	0.510775	3.35425	0.000795816	0.0355432	ZBTB18
ENSG00000175105	146.282	1.7147	0.473334	3.62259	0.000291665	0.016421	ZNF654
ENSG00000170545	211.117	1.72063	0.493151	3.48905	0.000484742	0.0249575	SMAGP
ENSG00000105339	547.652	1.72478	0.353087	4.88485	1.03508e-06	0.000172599	DENND3
ENSG00000166016	285.514	1.72638	0.450228	3.83446	0.000125839	0.00865032	ABTB2
ENSG00000170385	894.599	1.72738	0.372104	4.6422	3.44717e-06	0.000486806	SLC30A1
ENSG00000130164	3596.62	1.74201	0.438957	3.96853	7.23181e-05	0.00564386	LDLR
ENSG00000108679	1210.3	1.74633	0.479799	3.6397	0.000272952	0.0156929	LGALS3BP
ENSG00000116017	240.02	1.75451	0.408432	4.29571	1.74137e-05	0.0017214	ARID3A
ENSG00000174718	180.446	1.75562	0.430693	4.07626	4.57653e-05	0.00383394	KIAA1551
ENSG00000135318	7642.65	1.76298	0.360204	4.89439	9.86122e-07	0.000172026	NT5E
ENSG00000138166	946.744	1.77591	0.395638	4.48872	7.16538e-06	0.000900409	DUSP5
ENSG00000125629	332.857	1.79573	0.410488	4.37462	1.21645e-05	0.00130706	INSIG2
ENSG00000123989	1753.61	1.79958	0.419911	4.28561	1.82237e-05	0.00177777	CHPF
ENSG00000142627	4651.61	1.80108	0.371948	4.8423	1.28348e-06	0.00020809	EPHA2
ENSG00000156427	502.631	1.80564	0.394844	4.57305	4.80681e-06	0.000646356	FGF18
ENSG00000118257	244.635	1.80804	0.546396	3.30902	0.000936223	0.0398917	NRP2
ENSG00000157510	400.759	1.80854	0.47849	3.77968	0.00015703	0.0101339	AFAP1L1
ENSG00000145246	241.75	1.83027	0.434119	4.21606	2.48612e-05	0.00233318	ATP10D
ENSG00000162415	139.882	1.86664	0.46587	4.00677	6.15543e-05	0.00493366	ZSWIM5
ENSG00000178209	16935.9	1.86726	0.411257	4.54037	5.61565e-06	0.000730429	PLEC
ENSG00000169908	5744.54	1.87556	0.410256	4.57167	4.83852e-06	0.000646356	TM4SF1
ENSG00000196141	304.09	1.87675	0.405058	4.6333	3.59888e-06	0.000503436	SPATS2L
ENSG00000106546	109.665	1.89226	0.549575	3.44312	0.000575034	0.027774	AHR
ENSG00000214176	237.394	1.90905	0.443742	4.30215	1.69149e-05	0.00168332	PLEKHM1P1
ENSG00000188760	115.756	1.90998	0.509495	3.74877	0.000177707	0.0112609	TMEM198
ENSG00000069020	251.604	1.91432	0.492897	3.88381	0.000102831	0.00733068	MAST4
ENSG00000060656	388.994	1.91718	0.489504	3.91658	8.98139e-05	0.00662567	PTPRU
ENSG00000140836	315.059	1.91835	0.399083	4.80688	1.53303e-06	0.000241827	ZFHX3
ENSG00000131016	4080.6	1.92445	0.491083	3.91878	8.89974e-05	0.00659826	AKAP12
ENSG00000008083	138.916	1.93195	0.533216	3.62321	0.000290971	0.016421	JARID2
ENSG00000187678	1271.38	1.94185	0.339	5.72818	1.01513e-08	2.84006e-06	SPRY4
ENSG00000146373	322.179	1.94209	0.397143	4.89017	1.0075e-06	0.000172599	RNF217
ENSG00000147573	82.2908	1.94555	0.546862	3.55767	0.000374158	0.0203224	TRIM55
ENSG00000162407	305.408	1.95708	0.396742	4.93289	8.10226e-07	0.000144747	PLPP3
ENSG00000172985	95.6189	1.97698	0.533774	3.70379	0.000212404	0.0129079	SH3RF3
ENSG00000141622	96.3763	1.97994	0.53867	3.6756	0.000237288	0.014018	RNF165
ENSG00000241743	136.474	1.98618	0.549327	3.61567	0.000299574	0.0166996	XACT
ENSG00000067082	1868.18	1.98942	0.437556	4.54666	5.45049e-06	0.00071522	KLF6
ENSG00000104765	941.406	1.99209	0.505928	3.9375	8.23335e-05	0.00619768	BNIP3L
ENSG00000163297	200.27	1.99507	0.432005	4.61816	3.87156e-06	0.000536519	ANTXR2
ENSG00000173267	422.578	2.00025	0.449123	4.45368	8.44093e-06	0.00100937	SNCG
ENSG00000125398	1549.83	2.00042	0.418937	4.775	1.79711e-06	0.000277578	SOX9
ENSG00000171889	100.187	2.00866	0.588734	3.41183	0.000645276	0.030279	MIR31HG
ENSG00000132470	4250.98	2.01159	0.46395	4.33579	1.45235e-05	0.0014852	ITGB4
ENSG00000197461	500.242	2.01238	0.364176	5.52586	3.2788e-08	8.10302e-06	PDGFA
ENSG00000088826	148.226	2.01271	0.456223	4.41169	1.02567e-05	0.00115217	SMOX
ENSG00000131398	88.9731	2.01808	0.573871	3.51662	0.000437086	0.0229015	KCNC3
ENSG00000154310	309.298	2.0209	0.413723	4.88468	1.03597e-06	0.000172599	TNIK
ENSG00000179862	460.176	2.02182	0.401032	5.04155	4.61768e-07	8.66722e-05	CITED4
ENSG00000170485	1163.26	2.02835	0.457606	4.43252	9.31375e-06	0.00107058	NPAS2
ENSG00000184500	570.995	2.03527	0.404157	5.03584	4.75746e-07	8.81795e-05	PROS1
ENSG00000023445	389.94	2.04616	0.474517	4.31209	1.61715e-05	0.00162021	BIRC3
ENSG00000149948	1551.3	2.05993	0.437059	4.71315	2.43912e-06	0.000358091	HMGA2
ENSG00000024422	1345.31	2.06169	0.502312	4.1044	4.0537e-05	0.00347446	EHD2
ENSG00000119125	1624.55	2.06449	0.360657	5.72424	1.03897e-08	2.85293e-06	GDA
ENSG00000163235	213.849	2.07359	0.561357	3.6939	0.000220842	0.0133115	TGFA
ENSG00000181649	618.266	2.07637	0.486618	4.26694	1.98169e-05	0.00189577	PHLDA2
ENSG00000185567	5388.47	2.08414	0.390925	5.3313	9.75142e-08	2.15812e-05	AHNAK2
ENSG00000253368	3518.88	2.0889	0.395144	5.28644	1.24722e-07	2.64196e-05	TRNP1
ENSG00000261780	379.678	2.09209	0.488396	4.28359	1.83903e-05	0.00178229	LINC02582
ENSG00000225190	773.774	2.10178	0.495388	4.2427	2.20843e-05	0.00209914	PLEKHM1
ENSG00000172292	804.23	2.11671	0.340961	6.20808	5.36362e-10	2.03927e-07	CERS6
ENSG00000162849	140.889	2.12599	0.474978	4.47598	7.6063e-06	0.000939886	KIF26B
ENSG00000052802	287.09	2.13051	0.518092	4.11222	3.91866e-05	0.00339554	MSMO1
ENSG00000159216	339.393	2.1418	0.47946	4.4671	7.92884e-06	0.000963679	RUNX1
ENSG00000152256	440.092	2.15315	0.460831	4.67233	2.97809e-06	0.000432932	PDK1
ENSG00000169184	102.352	2.17511	0.573363	3.7936	0.000148476	0.0097849	MN1
ENSG00000111674	1143.86	2.18067	0.459536	4.74537	2.08125e-06	0.000311725	ENO2
ENSG00000134531	3244.57	2.19885	0.471535	4.66317	3.11369e-06	0.000448251	EMP1
ENSG00000269825	135.854	2.19901	0.49544	4.43849	9.05909e-06	0.0010577	AC022150.4
ENSG00000125798	150.942	2.21228	0.503987	4.38955	1.13585e-05	0.00124758	FOXA2
ENSG00000155850	2367.21	2.22421	0.339245	6.55635	5.51419e-11	2.33613e-08	SLC26A2
ENSG00000058085	7254.85	2.23367	0.424027	5.26776	1.38099e-07	2.84407e-05	LAMC2
ENSG00000272449	157.238	2.2375	0.566073	3.95267	7.72838e-05	0.00590703	AL139246.5
ENSG00000175592	1291.21	2.26753	0.508974	4.4551	8.38548e-06	0.00100937	FOSL1
ENSG00000163435	383.143	2.28088	0.523746	4.35493	1.33108e-05	0.0013998	ELF3
ENSG00000159399	1084	2.30164	0.436524	5.27265	1.34467e-07	2.80828e-05	HK2
ENSG00000131981	78.8703	2.3227	0.633595	3.6659	0.00024647	0.0143884	LGALS3
ENSG00000197321	1001.04	2.37551	0.358746	6.62172	3.55035e-11	1.64514e-08	SVIL
ENSG00000156273	981.721	2.39551	0.362297	6.61201	3.79134e-11	1.70358e-08	BACH1
ENSG00000173281	159.654	2.42889	0.578367	4.19956	2.67439e-05	0.00247849	PPP1R3B
ENSG00000103888	60.4883	2.42941	0.752164	3.2299	0.00123835	0.0492284	CEMIP
ENSG00000221890	83.2949	2.43629	0.600709	4.05569	4.99871e-05	0.00414083	NPTXR
ENSG00000125657	204.363	2.4372	0.578741	4.21121	2.54002e-05	0.00236877	TNFSF9
ENSG00000149527	671.409	2.45773	0.446995	5.49832	3.8342e-08	9.32024e-06	PLCH2
ENSG00000198363	8961	2.45995	0.341095	7.21191	5.51714e-13	4.09041e-10	ASPH
ENSG00000131069	781.291	2.47885	0.501311	4.94473	7.62485e-07	0.00013788	ACSS2
ENSG00000171867	178.876	2.50321	0.558172	4.48466	7.30317e-06	0.000910012	PRNP
ENSG00000169247	211.855	2.5122	0.424117	5.92336	3.15436e-09	9.95167e-07	SH3TC2
ENSG00000176171	833.399	2.52331	0.500056	5.04607	4.51002e-07	8.57366e-05	BNIP3
ENSG00000118515	68.4204	2.52603	0.648494	3.89523	9.81058e-05	0.00716608	SGK1
ENSG00000026508	1832.05	2.55318	0.4616	5.53116	3.18111e-08	7.99484e-06	CD44
ENSG00000081052	262.993	2.55953	0.451778	5.66547	1.46626e-08	3.95305e-06	COL4A4
ENSG00000156011	1394.92	2.56679	0.349828	7.33729	2.17966e-13	1.94638e-10	PSD3
ENSG00000273032	123.559	2.57627	0.492314	5.23297	1.66805e-07	3.34241e-05	DGCR9
ENSG00000196188	47.7475	2.57903	0.748023	3.44779	0.000565191	0.0275679	CTSE
ENSG00000112559	57.3473	2.58098	0.711384	3.62811	0.000285503	0.0162824	MDFI
ENSG00000181634	38.4779	2.59045	0.786946	3.29177	0.00099559	0.0418204	TNFSF15
ENSG00000102003	91.2252	2.60421	0.543816	4.78877	1.67808e-06	0.000261922	SYP
ENSG00000176678	121.457	2.62544	0.499747	5.25354	1.49203e-07	3.03067e-05	FOXL1
ENSG00000001630	243.567	2.62863	0.600845	4.3749	1.2149e-05	0.00130706	CYP51A1
ENSG00000135127	69.2915	2.62896	0.641969	4.09515	4.21895e-05	0.00357478	BICDL1
ENSG00000197971	61.3474	2.67541	0.660197	4.05245	5.06845e-05	0.00415759	MBP
ENSG00000124762	83.5338	2.7312	0.61405	4.44785	8.67345e-06	0.00102888	CDKN1A
ENSG00000135925	182.751	2.75023	0.644304	4.26854	1.96759e-05	0.00189451	WNT10A
ENSG00000163072	60.6814	2.75531	0.722048	3.81597	0.000135647	0.00906649	NOSTRIN
ENSG00000179981	84.269	2.76299	0.569745	4.84952	1.2376e-06	0.000203902	TSHZ1
ENSG00000177181	248.922	2.78327	0.519117	5.36155	8.25117e-08	1.85376e-05	RIMKLA
ENSG00000057019	4102.37	2.79065	0.383212	7.28227	3.28245e-13	2.56169e-10	DCBLD2
ENSG00000113739	302.807	2.79437	0.454356	6.15017	7.73992e-10	2.7464e-07	STC2
ENSG00000011422	49.0367	2.80661	0.721309	3.89099	9.98371e-05	0.00725679	PLAUR
ENSG00000073849	57.7287	2.80739	0.64943	4.32286	1.54019e-05	0.0015536	ST6GAL1
ENSG00000131773	71.0511	2.87243	0.688872	4.16976	3.04918e-05	0.00277382	KHDRBS3
ENSG00000164418	28.6222	2.91908	0.856816	3.4069	0.000657052	0.0305813	GRIK2
ENSG00000130775	204.425	2.92876	0.560687	5.22353	1.75545e-07	3.47063e-05	THEMIS2
ENSG00000116016	287.468	2.99127	0.548389	5.45465	4.90686e-08	1.1549e-05	EPAS1
ENSG00000114268	676.369	2.99402	0.513911	5.82595	5.67888e-09	1.7185e-06	PFKFB4
ENSG00000140323	180.852	3.05121	0.548181	5.56606	2.60565e-08	6.66148e-06	DISP2
ENSG00000258947	30.8922	3.07719	0.893607	3.44356	0.000574109	0.027774	TUBB3
ENSG00000025039	47.986	3.07931	0.788446	3.90555	9.40131e-05	0.00690112	RRAGD
ENSG00000127528	158.828	3.13548	0.607664	5.15988	2.47104e-07	4.75852e-05	KLF2
ENSG00000116285	625.05	3.15132	0.471176	6.6882	2.2593e-11	1.08067e-08	ERRFI1
ENSG00000130477	1772.02	3.15157	0.439574	7.1696	7.52193e-13	5.3112e-10	UNC13A
ENSG00000246640	33.3483	3.1719	0.837685	3.78651	0.000152777	0.00997964	AC009720.1
ENSG00000136842	359.419	3.22042	0.524872	6.13562	8.48284e-10	2.9252e-07	TMOD1
ENSG00000101276	37.3247	3.24478	0.925137	3.50735	0.000452586	0.0236301	SLC52A3
ENSG00000212479	22.6403	3.27186	0.990076	3.30466	0.000950924	0.0402866	RF00012
ENSG00000177679	73.8854	3.31453	0.626546	5.29016	1.22208e-07	2.62622e-05	SRRM3
ENSG00000106366	319.052	3.31775	0.527645	6.28785	3.219e-10	1.29003e-07	SERPINE1
ENSG00000171798	85.7981	3.35065	0.646623	5.18177	2.1979e-07	4.28821e-05	KNDC1
ENSG00000164061	303.057	3.37581	0.452637	7.4581	8.77785e-14	8.6772e-11	BSN
ENSG00000261713	102.561	3.45548	0.690181	5.00663	5.53898e-07	0.000101398	SSTR5-AS1
ENSG00000041982	244.459	3.45581	0.426885	8.09541	5.70737e-16	9.40321e-13	TNC
ENSG00000125966	95.3415	3.61727	0.584255	6.19126	5.96869e-10	2.21259e-07	MMP24
ENSG00000008300	228.691	3.65246	0.478919	7.62647	2.41262e-14	2.75187e-11	CELSR3
ENSG00000147883	37.4941	3.66893	0.826108	4.44123	8.94468e-06	0.00105263	CDKN2B
ENSG00000187720	290.395	3.67565	0.50117	7.33414	2.23148e-13	1.94638e-10	THSD4
ENSG00000122861	1233.66	3.71736	0.457767	8.12064	4.63741e-16	8.59545e-13	PLAU
ENSG00000167619	146.322	3.73882	0.533098	7.01339	2.32616e-12	1.27749e-09	TMEM145
ENSG00000216624	39.3023	3.76069	1.04532	3.59765	0.000321102	0.017766	GAPDHP72
ENSG00000238266	40.6063	3.77308	0.821167	4.59477	4.33217e-06	0.000589335	LINC00707
ENSG00000160216	45.1473	3.80285	0.773185	4.91842	8.72473e-07	0.000154012	AGPAT3
ENSG00000177614	72.0644	3.80443	0.643938	5.90807	3.4614e-09	1.06928e-06	PGBD5
ENSG00000136155	435.773	3.82984	0.480045	7.97809	1.4861e-15	2.20359e-12	SCEL
ENSG00000139211	30.6094	3.94578	0.9598	4.11105	3.93872e-05	0.00339554	AMIGO2
ENSG00000148926	234.094	3.96069	0.617528	6.41378	1.41953e-10	5.84687e-08	ADM
ENSG00000218336	41.9553	4.07683	0.857888	4.75217	2.01245e-06	0.000304496	TENM3
ENSG00000241741	30.579	4.22487	1.21573	3.47517	0.000510522	0.0255744	RPL7AP30
ENSG00000069667	66.1869	4.27459	0.758789	5.63344	1.76655e-08	4.59551e-06	RORA
ENSG00000171303	251.609	4.28717	0.459176	9.33664	9.94353e-21	2.45738e-17	KCNK3
ENSG00000103723	145.249	4.31243	0.542256	7.95275	1.82421e-15	2.45904e-12	AP3B2
ENSG00000008735	81.4266	4.3572	0.727514	5.98917	2.10918e-09	6.7989e-07	MAPK8IP2
ENSG00000183628	25.9088	4.36627	1.13879	3.83413	0.000126009	0.00865032	DGCR6
ENSG00000108309	84.5402	4.37359	0.653492	6.69265	2.19172e-11	1.08067e-08	RUNDC3A
ENSG00000178726	157.338	4.39626	0.603549	7.28402	3.24014e-13	2.56169e-10	THBD
ENSG00000104327	77.2574	4.43071	0.824766	5.37208	7.7835e-08	1.7756e-05	CALB1
ENSG00000124788	21.138	4.45021	1.19031	3.73869	0.000184982	0.0115249	ATXN1
ENSG00000197457	1221.43	4.45065	0.402639	11.0537	2.10398e-28	1.55989e-24	STMN3
ENSG00000158321	20.4774	4.47778	1.30381	3.43439	0.000593892	0.0283325	AUTS2
ENSG00000137440	42.6979	4.50021	1.01929	4.41506	1.0098e-05	0.001143	FGFBP1
ENSG00000169851	45.424	4.50275	0.930105	4.84112	1.29109e-06	0.00020809	PCDH7
ENSG00000044524	22.3709	4.5235	1.25094	3.61607	0.000299106	0.0166996	EPHA3
ENSG00000184156	15.4429	4.65965	1.44112	3.23335	0.00122346	0.0489394	KCNQ3
ENSG00000103316	112.618	4.67371	0.62422	7.48728	7.03177e-14	7.44765e-11	CRYM
ENSG00000154975	23.8032	4.70809	1.21544	3.87357	0.000107254	0.00760942	CA10
ENSG00000214049	138.387	4.71523	0.66736	7.06551	1.60033e-12	9.12679e-10	UCA1
ENSG00000112562	32.8105	4.71956	1.07421	4.39353	1.11526e-05	0.00123411	SMOC2
ENSG00000163814	67.8293	4.72215	0.823205	5.7363	9.67648e-09	2.75929e-06	CDCP1
ENSG00000249992	52.6221	4.7405	0.969864	4.8878	1.01967e-06	0.000172599	TMEM158
ENSG00000181104	26.4365	4.77786	1.19523	3.99744	6.40318e-05	0.00510464	F2R
ENSG00000135960	62.9345	4.78511	0.825672	5.79541	6.81528e-09	1.98151e-06	EDAR
ENSG00000108950	26.1821	4.80228	1.15853	4.14513	3.39614e-05	0.003052	FAM20A
ENSG00000103184	42.1684	5.12772	1.12631	4.55268	5.29675e-06	0.000701252	SEC14L5
ENSG00000177283	128.539	5.19509	1.40875	3.68774	0.000226253	0.0135277	FZD8
ENSG00000100342	114.575	5.24856	1.51679	3.46032	0.000539536	0.0265789	APOL1
ENSG00000113763	178.622	5.29108	0.620178	8.53155	1.44405e-17	3.05892e-14	UNC5A
ENSG00000137648	62.9715	5.65833	1.02971	5.4951	3.90498e-08	9.33921e-06	TMPRSS4
ENSG00000129451	80.7796	5.72983	0.940858	6.09001	1.12907e-09	3.80496e-07	KLK10
ENSG00000120875	63.9565	6.09391	1.04959	5.80598	6.39903e-09	1.8977e-06	DUSP4
ENSG00000128564	534.208	6.27185	0.577483	10.8607	1.77441e-27	8.77033e-24	VGF
ENSG00000260903	194.08	6.30948	0.663422	9.51051	1.89737e-21	5.62683e-18	XKR7
ENSG00000164379	9.50669	6.40637	1.92306	3.33134	0.000864301	0.0382563	FOXQ1
ENSG00000119283	11.465	6.68421	1.91717	3.48651	0.000489372	0.025058	TRIM67
ENSG00000179292	11.6915	6.70181	1.84706	3.62837	0.000285218	0.0162824	TMEM151A
ENSG00000157005	3957.94	6.79727	0.467052	14.5536	5.54433e-48	8.22114e-44	SST
ENSG00000155265	40.4175	7.04574	1.57531	4.47261	7.7271e-06	0.000946921	GOLGA7B
ENSG00000084628	15.1355	7.06747	1.8178	3.88793	0.000101102	0.0072774	NKAIN1
ENSG00000116701	17.1233	7.24635	1.77524	4.08191	4.4667e-05	0.0037632	NCF2
ENSG00000160716	159.978	7.45353	0.942064	7.91191	2.5346e-15	3.13193e-12	CHRNB2
ENSG00000089199	19.9561	7.47828	1.71093	4.3709	1.23738e-05	0.00131999	CHGB
ENSG00000101842	20.2292	7.48669	1.74597	4.28797	1.80312e-05	0.00177064	VSIG1
ENSG00000144057	163.333	9.06946	1.47486	6.14937	7.77912e-10	2.7464e-07	ST6GAL2
ENSG00000104112	70.4622	9.29461	1.54529	6.01481	1.80097e-09	5.93439e-07	SCG3
ENSG00000169100	116.518	22.7526	4.78512	4.75485	1.98592e-06	0.00030358	SLC25A6

## Sheet: GO_Up_shREST vs Ctrl_HEC_1B
	ID	Description	GeneRatio	BgRatio	pvalue	p.adjust	qvalue	geneID	Count
GO:0070482	GO:0070482	response to oxygen levels	21/259	440/21081	1.35536e-07	0.000253971	0.000220449	TGFBR3/NAMPT/PGK1/TGFBR2/AK4/ERO1A/KCNMA1/ETS1/BNIP3L/PDK1/HK2/BACH1/BNIP3/CDKN1A/STC2/EPAS1/PLAU/ADM/RORA/KCNK3/CHRNB2	21
GO:0031581	GO:0031581	hemidesmosome assembly	5/259	12/21081	1.98813e-07	0.000253971	0.000220449	LAMC1/ITGA6/PLEC/ITGB4/LAMC2	5
GO:0036293	GO:0036293	response to decreased oxygen levels	20/259	415/21081	2.33215e-07	0.000253971	0.000220449	TGFBR3/NAMPT/PGK1/TGFBR2/AK4/ERO1A/KCNMA1/ETS1/BNIP3L/PDK1/HK2/BACH1/BNIP3/STC2/EPAS1/PLAU/ADM/RORA/KCNK3/CHRNB2	20
GO:0001666	GO:0001666	response to hypoxia	19/259	402/21081	6.32318e-07	0.000516445	0.00044828	TGFBR3/PGK1/TGFBR2/AK4/ERO1A/KCNMA1/ETS1/BNIP3L/PDK1/HK2/BACH1/BNIP3/STC2/EPAS1/PLAU/ADM/RORA/KCNK3/CHRNB2	19
GO:0010634	GO:0010634	positive regulation of epithelial cell migration	12/259	184/21081	3.08604e-06	0.00201642	0.00175027	DOCK5/SASH1/JCAD/TGFBR2/ETS1/ITGA3/FGF18/NRP2/PLPP3/SOX9/FGFBP1/SMOC2	12
GO:0061041	GO:0061041	regulation of wound healing	11/259	170/21081	8.60358e-06	0.00404806	0.00351376	TNFRSF12A/PLPP3/PDGFA/PROS1/FOXA2/PLAUR/SERPINE1/PLAU/THBD/SMOC2/F2R	11
GO:0030193	GO:0030193	regulation of blood coagulation	8/259	84/21081	9.075e-06	0.00404806	0.00351376	PDGFA/PROS1/FOXA2/PLAUR/SERPINE1/PLAU/THBD/F2R	8
GO:1900046	GO:1900046	regulation of hemostasis	8/259	85/21081	9.91261e-06	0.00404806	0.00351376	PDGFA/PROS1/FOXA2/PLAUR/SERPINE1/PLAU/THBD/F2R	8
GO:0050818	GO:0050818	regulation of coagulation	8/259	90/21081	1.51455e-05	0.00538486	0.00467411	PDGFA/PROS1/FOXA2/PLAUR/SERPINE1/PLAU/THBD/F2R	8
GO:0042730	GO:0042730	fibrinolysis	5/259	27/21081	1.74275e-05	0.00538486	0.00467411	PROS1/PLAUR/SERPINE1/PLAU/THBD	5
GO:0045766	GO:0045766	positive regulation of angiogenesis	12/259	219/21081	1.81308e-05	0.00538486	0.00467411	SASH1/JCAD/TGFBR2/ETS1/FGF18/HMGA2/RUNX1/HK2/SERPINE1/ADM/FGFBP1/SMOC2	12
GO:0071902	GO:0071902	positive regulation of protein serine/threonine kinase activity	16/259	383/21081	2.29269e-05	0.00624185	0.00541799	MAP3K2/SPRY2/SASH1/ARRB1/STK39/MAP3K5/DUSP5/FGF18/PDGFA/TNIK/HMGA2/TGFA/CEMIP/F2R/FAM20A/FZD8	16
GO:1903078	GO:1903078	positive regulation of protein localization to plasma membrane	7/259	71/21081	2.6514e-05	0.00666316	0.00578369	SPTBN1/ITGA3/SORBS1/EPHA2/LGALS3/PRNP/EPHA3	7
GO:0071496	GO:0071496	cellular response to external stimulus	15/259	350/21081	3.08522e-05	0.00677838	0.0058837	MAP3K2/ITGA6/GDAP1/NAMPT/TNFRSF10B/KCNJ2/MAP3K5/SOX9/FOXA2/FOSL1/BNIP3/CDKN1A/RRAGD/TNC/CDKN2B	15
GO:0045765	GO:0045765	regulation of angiogenesis	17/259	438/21081	3.24024e-05	0.00677838	0.0058837	SPRY2/SASH1/JCAD/TNFRSF12A/PGK1/TGFBR2/ETS1/EPHA2/FGF18/HMGA2/RUNX1/HK2/KLF2/SERPINE1/ADM/FGFBP1/SMOC2	17
GO:0030198	GO:0030198	extracellular matrix organization	17/259	442/21081	3.63072e-05	0.00677838	0.0058837	LAMC1/ITGA6/ERO1A/ETS1/ITGA3/SOX9/ITGB4/PDGFA/LAMC2/ELF3/CD44/COL4A4/SERPINE1/TNC/MMP24/THSD4/SMOC2	17
GO:0030195	GO:0030195	negative regulation of blood coagulation	6/259	51/21081	3.67794e-05	0.00677838	0.0058837	PDGFA/PROS1/PLAUR/SERPINE1/PLAU/THBD	6
GO:0043062	GO:0043062	extracellular structure organization	17/259	443/21081	3.73464e-05	0.00677838	0.0058837	LAMC1/ITGA6/ERO1A/ETS1/ITGA3/SOX9/ITGB4/PDGFA/LAMC2/ELF3/CD44/COL4A4/SERPINE1/TNC/MMP24/THSD4/SMOC2	17
GO:1900047	GO:1900047	negative regulation of hemostasis	6/259	52/21081	4.11525e-05	0.00707606	0.00614209	PDGFA/PROS1/PLAUR/SERPINE1/PLAU/THBD	6
GO:1903034	GO:1903034	regulation of response to wounding	11/259	203/21081	4.48423e-05	0.00713815	0.00619599	TNFRSF12A/PLPP3/PDGFA/PROS1/FOXA2/PLAUR/SERPINE1/PLAU/THBD/SMOC2/F2R	11
GO:0007044	GO:0007044	cell-substrate junction assembly	8/259	105/21081	4.65069e-05	0.00713815	0.00619599	SLK/LAMC1/ITGA6/SORBS1/PLEC/ITGB4/LAMC2/EPHA3	8
GO:1904377	GO:1904377	positive regulation of protein localization to cell periphery	7/259	78/21081	4.89661e-05	0.00713815	0.00619599	SPTBN1/ITGA3/SORBS1/EPHA2/LGALS3/PRNP/EPHA3	7
GO:0036294	GO:0036294	cellular response to decreased oxygen levels	12/259	243/21081	5.02533e-05	0.00713815	0.00619599	NAMPT/PGK1/AK4/ERO1A/BNIP3L/PDK1/BACH1/BNIP3/STC2/EPAS1/RORA/KCNK3	12
GO:1904018	GO:1904018	positive regulation of vasculature development	12/259	246/21081	5.65631e-05	0.00743453	0.00645325	SASH1/JCAD/TGFBR2/ETS1/FGF18/HMGA2/RUNX1/HK2/SERPINE1/ADM/FGFBP1/SMOC2	12
GO:0150115	GO:0150115	cell-substrate junction organization	8/259	108/21081	5.68911e-05	0.00743453	0.00645325	SLK/LAMC1/ITGA6/SORBS1/PLEC/ITGB4/LAMC2/EPHA3	8
GO:0050819	GO:0050819	negative regulation of coagulation	6/259	56/21081	6.29945e-05	0.00791551	0.00687074	PDGFA/PROS1/PLAUR/SERPINE1/PLAU/THBD	6
GO:0007616	GO:0007616	long-term memory	5/259	36/21081	7.43609e-05	0.00899767	0.00781007	LRRN4/LDLR/PRNP/SGK1/CALB1	5
GO:0043405	GO:0043405	regulation of MAP kinase activity	15/259	386/21081	9.3218e-05	0.010271	0.0089153	MAP3K2/SPRY2/SASH1/ARRB1/STK39/MAP3K5/DUSP5/FGF18/SPRY4/PDGFA/TNIK/TGFA/F2R/FZD8/DUSP4	15
GO:0071453	GO:0071453	cellular response to oxygen levels	12/259	260/21081	9.5911e-05	0.010271	0.0089153	NAMPT/PGK1/AK4/ERO1A/BNIP3L/PDK1/BACH1/BNIP3/STC2/EPAS1/RORA/KCNK3	12
GO:0046578	GO:0046578	regulation of Ras protein signal transduction	11/259	221/21081	9.62615e-05	0.010271	0.0089153	SPRY2/ARRB1/ARFGEF3/ITGA3/DENND3/SPRY4/PSD3/STMN3/AUTS2/F2R/TRIM67	11
GO:1901342	GO:1901342	regulation of vasculature development	17/259	479/21081	9.74594e-05	0.010271	0.0089153	SPRY2/SASH1/JCAD/TNFRSF12A/PGK1/TGFBR2/ETS1/EPHA2/FGF18/HMGA2/RUNX1/HK2/KLF2/SERPINE1/ADM/FGFBP1/SMOC2	17
GO:0030324	GO:0030324	lung development	10/259	193/21081	0.000143727	0.0146265	0.0126959	SPRY2/TGFBR2/ITGA3/FGF18/SOX9/PDGFA/EPAS1/KLF2/ERRFI1/TNC	10
GO:0071456	GO:0071456	cellular response to hypoxia	11/259	232/21081	0.000147742	0.0146265	0.0126959	PGK1/AK4/ERO1A/BNIP3L/PDK1/BACH1/BNIP3/STC2/EPAS1/RORA/KCNK3	11
GO:0030323	GO:0030323	respiratory tube development	10/259	197/21081	0.000169906	0.0160188	0.0139045	SPRY2/TGFBR2/ITGA3/FGF18/SOX9/PDGFA/EPAS1/KLF2/ERRFI1/TNC	10
GO:0042475	GO:0042475	odontogenesis of dentin-containing tooth	7/259	95/21081	0.000171613	0.0160188	0.0139045	ITGA6/WNT10A/SERPINE1/TNC/ADM/EDAR/FAM20A	7
GO:0032922	GO:0032922	circadian regulation of gene expression	6/259	68/21081	0.000187816	0.0170443	0.0147947	ID2/NAMPT/AHR/ZFHX3/NPAS2/RORA	6
GO:0010632	GO:0010632	regulation of epithelial cell migration	13/259	325/21081	0.000205788	0.0181705	0.0157722	DOCK5/SASH1/JCAD/TGFBR2/ETS1/ITGA3/EPHA2/FGF18/NRP2/PLPP3/SOX9/FGFBP1/SMOC2	13
GO:0007613	GO:0007613	memory	8/259	132/21081	0.000231208	0.0198778	0.0172541	ITGA3/LRRN4/LDLR/PRNP/SGK1/CALB1/ATXN1/CHRNB2	8
GO:0010595	GO:0010595	positive regulation of endothelial cell migration	8/259	139/21081	0.000328426	0.0269876	0.0234255	SASH1/JCAD/ETS1/FGF18/NRP2/PLPP3/FGFBP1/SMOC2	8
GO:0009612	GO:0009612	response to mechanical stimulus	10/259	214/21081	0.000330426	0.0269876	0.0234255	MAP3K2/TGFBR2/TNFRSF10B/ETS1/KCNJ2/SOX9/FOSL1/BNIP3/TNC/SCEL	10
GO:1905477	GO:1905477	positive regulation of protein localization to membrane	8/259	140/21081	0.000344696	0.0274664	0.0238411	SPTBN1/ITGA3/SORBS1/EPHA2/LGALS3/CEMIP/PRNP/EPHA3	8
GO:0043406	GO:0043406	positive regulation of MAP kinase activity	12/259	302/21081	0.000381552	0.0296793	0.0257619	MAP3K2/SASH1/ARRB1/STK39/MAP3K5/DUSP5/FGF18/PDGFA/TNIK/TGFA/F2R/FZD8	12
GO:0048732	GO:0048732	gland development	16/259	494/21081	0.000431786	0.0327747	0.0284487	IGF2R/ID2/TGFBR3/TGFBR2/AK4/HMGCS1/ETS1/EPHA2/JARID2/SOX9/PDGFA/ELF3/HK2/WNT10A/TNC/EDAR	16
GO:0060541	GO:0060541	respiratory system development	10/259	222/21081	0.000441409	0.0327747	0.0284487	SPRY2/TGFBR2/ITGA3/FGF18/SOX9/PDGFA/EPAS1/KLF2/ERRFI1/TNC	10
GO:1903076	GO:1903076	regulation of protein localization to plasma membrane	7/259	113/21081	0.000497641	0.0361287	0.0313601	SPTBN1/ITGA3/SORBS1/EPHA2/LGALS3/PRNP/EPHA3	7
GO:0031100	GO:0031100	animal organ regeneration	6/259	82/21081	0.000520853	0.0369919	0.0321093	IGF2R/TGFBR3/TGFBR2/PTPRU/CDKN1A/ADM	6
GO:0019318	GO:0019318	hexose metabolic process	11/259	271/21081	0.000556562	0.038687	0.0335807	MIDN/PGK1/SORBS1/PHLDA2/PDK1/ENO2/FOXA2/HK2/PPP1R3B/PFKFB4/RORA	11
GO:0006006	GO:0006006	glucose metabolic process	10/259	231/21081	0.000601659	0.0402445	0.0349327	MIDN/PGK1/SORBS1/PHLDA2/PDK1/ENO2/FOXA2/HK2/PPP1R3B/RORA	10
GO:0070307	GO:0070307	lens fiber cell development	3/259	14/21081	0.000603607	0.0402445	0.0349327	VIM/EPHA2/TMOD1	3
GO:0046580	GO:0046580	negative regulation of Ras protein signal transduction	5/259	56/21081	0.000617047	0.0403179	0.0349963	SPRY2/ITGA3/SPRY4/STMN3/TRIM67	5

## Sheet: DEGs_shREST vs Control_MCF7
	baseMean	log2FoldChange	lfcSE	stat	pvalue	padj	SYMBOL
ENSG00000261771	25.1525	-8.07148	1.62756	-4.95926	7.07632e-07	0.000418675	DNAAF4-CCPG1
ENSG00000273294	17.4089	-7.54113	1.6848	-4.47599	7.60593e-06	0.00328202	C1QTNF3-AMACR
ENSG00000260272	13.5915	-7.18325	1.76426	-4.07155	4.6702e-05	0.0168396	AC093525.2
ENSG00000284755	26.8093	-4.33995	1.02897	-4.21775	2.46755e-05	0.0095516	FAM212B
ENSG00000283239	54.8738	-3.56209	0.795544	-4.47755	7.55042e-06	0.00328202	KBTBD11-OT1
ENSG00000084093	1394.7	-1.01555	0.188122	-5.39836	6.72542e-08	4.7845e-05	REST
ENSG00000162073	2554.04	0.629086	0.160677	3.91522	9.03215e-05	0.0312821	PAQR4
ENSG00000258947	5996.63	0.751666	0.151075	4.97546	6.50938e-07	0.000399061	TUBB3
ENSG00000114405	3350.38	0.754825	0.168032	4.49216	7.0506e-06	0.00314552	C3orf14
ENSG00000131398	1008.52	0.791066	0.196354	4.02877	5.607e-05	0.0196783	KCNC3
ENSG00000249158	1102.04	0.829617	0.191915	4.32285	1.5403e-05	0.0062375	PCDHA11
ENSG00000055118	544.509	0.892065	0.233964	3.81283	0.000137384	0.0446448	KCNH2
ENSG00000164620	679.036	0.969124	0.195695	4.95223	7.33685e-07	0.000419827	RELL2
ENSG00000169258	1214.32	0.96989	0.200917	4.82733	1.38376e-06	0.000743333	GPRIN1
ENSG00000254402	451.819	0.994945	0.258626	3.84704	0.000119551	0.0403439	LRRC24
ENSG00000131650	579.634	1.02913	0.225139	4.57111	4.85151e-06	0.00223874	KREMEN2
ENSG00000151640	463.171	1.06027	0.238023	4.4545	8.40894e-06	0.00357	DPYSL4
ENSG00000121653	2184.32	1.06857	0.162683	6.56841	5.08545e-11	4.78069e-08	MAPK8IP1
ENSG00000185386	426.874	1.06975	0.219623	4.87085	1.11121e-06	0.000622324	MAPK11
ENSG00000198794	1969.85	1.13912	0.24939	4.56762	4.93302e-06	0.00223874	SCAMP5
ENSG00000183018	233.748	1.14069	0.269582	4.23131	2.32335e-05	0.00912763	SPNS2
ENSG00000125744	974.13	1.2407	0.210575	5.89199	3.81572e-09	3.13867e-06	RTN2
ENSG00000113763	597.833	1.27774	0.279473	4.57196	4.83184e-06	0.00223874	UNC5A
ENSG00000223572	470.815	1.31762	0.265808	4.95704	7.15765e-07	0.000418675	CKMT1A
ENSG00000008300	2273.55	1.33293	0.220052	6.05733	1.384e-09	1.21433e-06	CELSR3
ENSG00000178235	246.979	1.37766	0.288218	4.77991	1.75374e-06	0.000923238	SLITRK1
ENSG00000196876	388.217	1.42953	0.275499	5.18887	2.11578e-07	0.000142799	SCN8A
ENSG00000163888	711.988	1.43631	0.202582	7.09003	1.34081e-12	1.48653e-09	CAMK2N2
ENSG00000105409	348.143	1.45503	0.305641	4.7606	1.93022e-06	0.000977062	ATP1A3
ENSG00000155265	287.392	1.46419	0.287386	5.09487	3.4898e-07	0.000224045	GOLGA7B
ENSG00000206172	239.79	1.51054	0.287263	5.2584	1.45311e-07	0.000100655	HBA1
ENSG00000136928	230.446	1.57497	0.366015	4.30301	1.68495e-05	0.0067199	GABBR2
ENSG00000155093	595.527	1.65303	0.341686	4.83786	1.31246e-06	0.000719719	PTPRN2
ENSG00000197457	6741.84	1.79234	0.217034	8.25833	1.4772e-16	2.16016e-13	STMN3
ENSG00000103184	105.22	1.96348	0.470774	4.17075	3.03602e-05	0.0114163	SEC14L5
ENSG00000175175	655.063	2.00141	0.261806	7.64464	2.09527e-14	2.75759e-11	PPM1E
ENSG00000159753	132.601	2.01647	0.425761	4.73615	2.17818e-06	0.00108177	CARMIL2
ENSG00000174939	287.958	2.02339	0.285446	7.08853	1.35539e-12	1.48653e-09	ASPHD1
ENSG00000008735	967.601	2.04135	0.266475	7.66059	1.85081e-14	2.56406e-11	MAPK8IP2
ENSG00000177614	190.837	2.05285	0.360778	5.69006	1.26993e-08	1.01294e-05	PGBD5
ENSG00000160460	533.919	2.05658	0.22641	9.08344	1.05198e-19	1.84602e-16	SPTBN4
ENSG00000116544	234.726	2.15504	0.300564	7.17	7.49997e-13	8.97338e-10	DLGAP3
ENSG00000179292	109.232	2.19003	0.393285	5.56856	2.56854e-08	1.87803e-05	TMEM151A
ENSG00000171450	38.902	2.34691	0.613087	3.82803	0.000129173	0.0425011	CDK5R2
ENSG00000188760	460.568	2.36713	0.314927	7.51644	5.62877e-14	7.05526e-11	TMEM198
ENSG00000140323	274.637	2.41337	0.425407	5.67308	1.40251e-08	1.08579e-05	DISP2
ENSG00000159409	56.2853	2.45945	0.608037	4.0449	5.23464e-05	0.0186198	CELF3
ENSG00000168843	80.7027	2.49282	0.487932	5.10894	3.2397e-07	0.000213188	FSTL5
ENSG00000168993	441.565	2.57712	0.229015	11.2531	2.23685e-29	8.4112e-26	CPLX1
ENSG00000103056	143.463	2.59176	0.383555	6.75721	1.40672e-11	1.3714e-08	SMPD3
ENSG00000103723	513.789	2.8354	0.30475	9.30401	1.35252e-20	2.96675e-17	AP3B2
ENSG00000163531	90.8244	2.88181	0.516192	5.58283	2.36641e-08	1.77968e-05	NFASC
ENSG00000129990	31.4046	2.90936	0.709675	4.09956	4.1393e-05	0.0153457	SYT5
ENSG00000132026	28.5867	2.99577	0.733655	4.08336	4.439e-05	0.0162283	RTBDN
ENSG00000158445	32.3545	3.05766	0.785537	3.89245	9.92363e-05	0.0339234	KCNB1
ENSG00000164061	775.954	3.17448	0.279633	11.3523	7.22252e-30	3.80222e-26	BSN
ENSG00000128564	5528.51	3.31866	0.238589	13.9095	5.54434e-44	7.2969e-40	VGF
ENSG00000101180	272.034	3.40068	0.301672	11.2728	1.78826e-29	7.84509e-26	HRH3
ENSG00000183307	120.08	3.4038	0.483643	7.03784	1.95243e-12	2.05567e-09	TMEM121B
ENSG00000008056	243.981	3.4459	0.407138	8.46373	2.58968e-17	4.00974e-14	SYN1
ENSG00000132639	57.7892	3.65431	0.822824	4.44118	8.9468e-06	0.00373806	SNAP25
ENSG00000102003	395.458	3.80613	0.291764	13.0452	6.76568e-39	5.93621e-35	SYP
ENSG00000129159	120.621	4.11545	0.456319	9.0188	1.90163e-19	3.12842e-16	KCNC1
ENSG00000166159	60.544	4.16743	0.615711	6.76849	1.30135e-11	1.31746e-08	LRTM2
ENSG00000260903	368.555	4.24434	0.332235	12.7751	2.25815e-37	1.48597e-33	XKR7
ENSG00000108309	292.461	4.2642	0.441732	9.65336	4.75701e-22	1.25214e-18	RUNDC3A
ENSG00000171303	115.434	4.28975	0.459447	9.33675	9.93368e-21	2.37704e-17	KCNK3
ENSG00000125966	168.627	4.34602	0.469715	9.25246	2.19391e-20	4.44217e-17	MMP24
ENSG00000130477	384.853	5.2942	0.357499	14.809	1.28162e-49	3.37349e-45	UNC13A
ENSG00000261963	20.0228	5.32188	1.27024	4.18968	2.79351e-05	0.0106566	CCDC92B
ENSG00000277200	159.821	5.41527	0.533223	10.1557	3.12459e-24	9.13837e-21	AC005696.4
ENSG00000160716	184.913	5.53346	0.511461	10.8189	2.80026e-27	9.21354e-24	CHRNB2
ENSG00000166006	49.0615	5.64028	0.93325	6.0437	1.50624e-09	1.27894e-06	KCNC2
ENSG00000179331	26.5474	5.738	1.24659	4.60295	4.16548e-06	0.00203044	RAB39A
ENSG00000261678	133.152	6.49456	0.704082	9.22416	2.85801e-20	5.37347e-17	SCRT1
ENSG00000285188	11.1475	6.95439	1.81388	3.83399	0.00012608	0.0420084	AC008397.2
ENSG00000178171	17.6866	7.62056	1.7231	4.42258	9.75291e-06	0.00401119	AMER3
ENSG00000173826	18.9892	7.72292	1.6796	4.59808	4.26404e-06	0.00204069	KCNH6
ENSG00000267645	22.1892	7.94687	1.6653	4.77204	1.82367e-06	0.000941227	AC105052.3
ENSG00000063015	26.5299	8.20548	1.64929	4.97517	6.51911e-07	0.000399061	SEZ6
ENSG00000145920	127.071	9.01899	1.48432	6.07617	1.23088e-09	1.11721e-06	CPLX2

## Sheet: GO_Up_shREST vs Ctrl_MCF7
	ID	Description	GeneRatio	BgRatio	pvalue	p.adjust	qvalue	geneID	Count
GO:0007269	GO:0007269	neurotransmitter secretion	10/67	181/21081	2.75501e-10	1.41883e-07	1.12955e-07	PTPRN2/CPLX1/SYT5/HRH3/SYN1/SNAP25/SYP/UNC13A/CHRNB2/CPLX2	10
GO:0099643	GO:0099643	signal release from synapse	10/67	181/21081	2.75501e-10	1.41883e-07	1.12955e-07	PTPRN2/CPLX1/SYT5/HRH3/SYN1/SNAP25/SYP/UNC13A/CHRNB2/CPLX2	10
GO:0017157	GO:0017157	regulation of exocytosis	10/67	239/21081	4.09315e-09	1.01821e-06	8.1061e-07	SCAMP5/CDK5R2/CPLX1/SMPD3/SYT5/KCNB1/SYN1/SYP/CHRNB2/CPLX2	10
GO:1903305	GO:1903305	regulation of regulated secretory pathway	9/67	177/21081	4.75867e-09	1.01821e-06	8.1061e-07	SCAMP5/CDK5R2/CPLX1/SYT5/KCNB1/SYN1/SYP/CHRNB2/CPLX2	9
GO:0006836	GO:0006836	neurotransmitter transport	10/67	244/21081	4.99257e-09	1.01821e-06	8.1061e-07	PTPRN2/CPLX1/SYT5/HRH3/SYN1/SNAP25/SYP/UNC13A/CHRNB2/CPLX2	10
GO:0016079	GO:0016079	synaptic vesicle exocytosis	8/67	125/21081	5.9313e-09	1.01821e-06	8.1061e-07	CPLX1/SYT5/SYN1/SNAP25/SYP/UNC13A/CHRNB2/CPLX2	8
GO:0001505	GO:0001505	regulation of neurotransmitter levels	10/67	261/21081	9.50402e-09	1.39845e-06	1.11333e-06	PTPRN2/CPLX1/SYT5/HRH3/SYN1/SNAP25/SYP/UNC13A/CHRNB2/CPLX2	10
GO:0099504	GO:0099504	synaptic vesicle cycle	9/67	209/21081	2.0249e-08	2.60706e-06	2.07552e-06	CPLX1/SYT5/BSN/SYN1/SNAP25/SYP/UNC13A/CHRNB2/CPLX2	9
GO:0071805	GO:0071805	potassium ion transmembrane transport	9/67	229/21081	4.45343e-08	5.09671e-06	4.05757e-06	KCNC3/KCNH2/ATP1A3/KCNB1/SNAP25/KCNC1/KCNK3/KCNC2/KCNH6	9
GO:0099003	GO:0099003	vesicle-mediated transport in synapse	9/67	232/21081	4.98e-08	5.1294e-06	4.0836e-06	CPLX1/SYT5/BSN/SYN1/SNAP25/SYP/UNC13A/CHRNB2/CPLX2	9
GO:0006813	GO:0006813	potassium ion transport	9/67	255/21081	1.11699e-07	1.04591e-05	8.32669e-06	KCNC3/KCNH2/ATP1A3/KCNB1/SNAP25/KCNC1/KCNK3/KCNC2/KCNH6	9
GO:0042391	GO:0042391	regulation of membrane potential	11/67	473/21081	2.67615e-07	2.29703e-05	1.82871e-05	KCNH2/SCN8A/ATP1A3/MAPK8IP2/KCNB1/KCNC1/KCNK3/CHRNB2/KCNC2/KCNH6/SEZ6	11
GO:0046928	GO:0046928	regulation of neurotransmitter secretion	6/67	107/21081	1.1522e-06	9.12895e-05	7.26771e-05	CPLX1/SYN1/SYP/UNC13A/CHRNB2/CPLX2	6
GO:0098693	GO:0098693	regulation of synaptic vesicle cycle	6/67	120/21081	2.25488e-06	0.000165895	0.000132071	CPLX1/BSN/SYN1/SYP/CHRNB2/CPLX2	6
GO:0050808	GO:0050808	synapse organization	10/67	479/21081	2.59829e-06	0.000178416	0.00014204	LRRC24/SLITRK1/DLGAP3/NFASC/BSN/SYN1/LRTM2/UNC13A/CHRNB2/SEZ6	10
GO:0017156	GO:0017156	calcium-ion regulated exocytosis	5/67	71/21081	3.08409e-06	0.000198538	0.00015806	SCAMP5/CDK5R2/SYT5/KCNB1/UNC13A	5
GO:0051588	GO:0051588	regulation of neurotransmitter transport	6/67	129/21081	3.43385e-06	0.000208051	0.000165633	CPLX1/SYN1/SYP/UNC13A/CHRNB2/CPLX2	6
GO:0035637	GO:0035637	multicellular organismal signaling	7/67	214/21081	5.2254e-06	0.000299009	0.000238046	KCNH2/SCN8A/ATP1A3/SPTBN4/NFASC/KCNK3/KCNH6	7
GO:2000300	GO:2000300	regulation of synaptic vesicle exocytosis	5/67	81/21081	5.92229e-06	0.00032105	0.000255593	CPLX1/SYN1/SYP/CHRNB2/CPLX2	5
GO:0140029	GO:0140029	exocytic process	5/67	87/21081	8.4162e-06	0.000433434	0.000345064	CPLX1/KCNB1/SNAP25/UNC13A/CPLX2	5
GO:0006904	GO:0006904	vesicle docking involved in exocytosis	4/67	45/21081	1.25854e-05	0.000617282	0.000491428	KCNB1/SNAP25/UNC13A/CPLX2	4
GO:0017158	GO:0017158	regulation of calcium ion-dependent exocytosis	4/67	48/21081	1.63185e-05	0.000764003	0.000608236	SCAMP5/CDK5R2/SYT5/KCNB1	4
GO:0050433	GO:0050433	regulation of catecholamine secretion	4/67	57/21081	3.24236e-05	0.00143634	0.00114349	SYT5/KCNB1/HRH3/CHRNB2	4
GO:0045956	GO:0045956	positive regulation of calcium ion-dependent exocytosis	3/67	20/21081	3.36518e-05	0.00143634	0.00114349	SCAMP5/CDK5R2/KCNB1	3
GO:0030072	GO:0030072	peptide hormone secretion	7/67	287/21081	3.48626e-05	0.00143634	0.00114349	PTPRN2/CPLX1/SMPD3/KCNB1/VGF/SNAP25/KCNC2	7
GO:0050432	GO:0050432	catecholamine secretion	4/67	59/21081	3.71802e-05	0.00147291	0.00117261	SYT5/KCNB1/HRH3/CHRNB2	4
GO:0097485	GO:0097485	neuron projection guidance	7/67	298/21081	4.42566e-05	0.00168831	0.00134409	TUBB3/DPYSL4/UNC5A/CELSR3/SPTBN4/NFASC/LRTM2	7
GO:0031629	GO:0031629	synaptic vesicle fusion to presynaptic active zone membrane	3/67	23/21081	5.19228e-05	0.00191002	0.0015206	CPLX1/SNAP25/CPLX2	3
GO:0048167	GO:0048167	regulation of synaptic plasticity	6/67	213/21081	5.92215e-05	0.00210338	0.00167454	KCNB1/VGF/SNAP25/SYP/UNC13A/CPLX2	6
GO:0048857	GO:0048857	neural nucleus development	4/67	67/21081	6.14318e-05	0.00210916	0.00167914	CDK5R2/KCNC1/CHRNB2/KCNC2	4
GO:0099500	GO:0099500	vesicle fusion to plasma membrane	3/67	25/21081	6.71261e-05	0.0022196	0.00176706	CPLX1/SNAP25/CPLX2	3
GO:0048278	GO:0048278	vesicle docking	4/67	69/21081	6.89584e-05	0.0022196	0.00176706	KCNB1/SNAP25/UNC13A/CPLX2	4
GO:0051937	GO:0051937	catecholamine transport	4/67	77/21081	0.000105907	0.00330559	0.00263163	SYT5/KCNB1/HRH3/CHRNB2	4
GO:0030073	GO:0030073	insulin secretion	6/67	238/21081	0.000109155	0.00330674	0.00263255	PTPRN2/CPLX1/KCNB1/VGF/SNAP25/KCNC2	6
GO:0046879	GO:0046879	hormone secretion	7/67	347/21081	0.00011484	0.00337957	0.00269053	PTPRN2/CPLX1/SMPD3/KCNB1/VGF/SNAP25/KCNC2	7
GO:0061337	GO:0061337	cardiac conduction	5/67	154/21081	0.000130705	0.00373962	0.00297717	KCNH2/ATP1A3/SPTBN4/KCNK3/KCNH6	5
GO:0009914	GO:0009914	hormone transport	7/67	356/21081	0.000134544	0.00374542	0.00298179	PTPRN2/CPLX1/SMPD3/KCNB1/VGF/SNAP25/KCNC2	7
GO:0015844	GO:0015844	monoamine transport	4/67	93/21081	0.000219954	0.00596191	0.00474637	SYT5/KCNB1/HRH3/CHRNB2	4
GO:0051952	GO:0051952	regulation of amine transport	4/67	95/21081	0.000238688	0.00630382	0.00501858	SYT5/KCNB1/HRH3/CHRNB2	4
GO:0045921	GO:0045921	positive regulation of exocytosis	4/67	98/21081	0.000268906	0.00692433	0.00551258	SCAMP5/CDK5R2/SMPD3/KCNB1	4
GO:1901381	GO:1901381	positive regulation of potassium ion transmembrane transport	3/67	41/21081	0.000300008	0.00753679	0.00600016	KCNH2/KCNC1/KCNC2	3
GO:0015837	GO:0015837	amine transport	4/67	103/21081	0.000325237	0.00797605	0.00634987	SYT5/KCNB1/HRH3/CHRNB2	4
GO:0007411	GO:0007411	axon guidance	6/67	297/21081	0.000360769	0.00864167	0.00687978	TUBB3/UNC5A/CELSR3/SPTBN4/NFASC/LRTM2	6
GO:0007416	GO:0007416	synapse assembly	5/67	195/21081	0.000390339	0.00913747	0.00727449	LRRC24/SLITRK1/BSN/LRTM2/CHRNB2	5
GO:0021700	GO:0021700	developmental maturation	6/67	304/21081	0.00040825	0.00934438	0.00743921	SPTBN4/CDK5R2/NFASC/SYP/UNC13A/SEZ6	6
GO:0014047	GO:0014047	glutamate secretion	3/67	47/21081	0.000450174	0.01008	0.00802484	CPLX1/HRH3/SNAP25	3
GO:0043268	GO:0043268	positive regulation of potassium ion transport	3/67	48/21081	0.000479097	0.0104994	0.00835872	KCNH2/KCNC1/KCNC2	3
GO:0051963	GO:0051963	regulation of synapse assembly	4/67	116/21081	0.000510687	0.0108505	0.00863827	LRRC24/SLITRK1/LRTM2/CHRNB2	4
GO:0016081	GO:0016081	synaptic vesicle docking	2/67	11/21081	0.000537258	0.0108505	0.00863827	SNAP25/UNC13A	2
GO:0031630	GO:0031630	regulation of synaptic vesicle fusion to presynaptic active zone membrane	2/67	11/21081	0.000537258	0.0108505	0.00863827	CPLX1/CPLX2	2
GO:0031915	GO:0031915	positive regulation of synaptic plasticity	2/67	11/21081	0.000537258	0.0108505	0.00863827	UNC13A/CPLX2	2
GO:0016188	GO:0016188	synaptic vesicle maturation	2/67	12/21081	0.000643387	0.0125036	0.0099543	SYP/UNC13A	2
GO:0090520	GO:0090520	sphingolipid mediated signaling pathway	2/67	12/21081	0.000643387	0.0125036	0.0099543	SPNS2/SMPD3	2
GO:0006906	GO:0006906	vesicle fusion	4/67	124/21081	0.000656495	0.012522	0.009969	CPLX1/SNAP25/RAB39A/CPLX2	4
GO:0033605	GO:0033605	positive regulation of catecholamine secretion	2/67	13/21081	0.000758807	0.0137118	0.0109162	KCNB1/CHRNB2	2
GO:0038007	GO:0038007	netrin-activated signaling pathway	2/67	13/21081	0.000758807	0.0137118	0.0109162	TUBB3/UNC5A	2
GO:0045161	GO:0045161	neuronal ion channel clustering	2/67	13/21081	0.000758807	0.0137118	0.0109162	SPTBN4/NFASC	2
GO:0090174	GO:0090174	organelle membrane fusion	4/67	130/21081	0.000783641	0.0139164	0.0110791	CPLX1/SNAP25/RAB39A/CPLX2	4
GO:1903532	GO:1903532	positive regulation of secretion by cell	6/67	348/21081	0.000829226	0.0144763	0.0115248	SCAMP5/CDK5R2/SMPD3/KCNB1/UNC13A/CHRNB2	6
GO:1903307	GO:1903307	positive regulation of regulated secretory pathway	3/67	63/21081	0.00106323	0.0182521	0.0145308	SCAMP5/CDK5R2/KCNB1	3
GO:0001508	GO:0001508	action potential	4/67	143/21081	0.00111723	0.0186725	0.0148654	KCNH2/SCN8A/KCNB1/CHRNB2	4
GO:0030534	GO:0030534	adult behavior	4/67	144/21081	0.00114642	0.0186725	0.0148654	SLITRK1/SPTBN4/CHRNB2/SEZ6	4
GO:0016050	GO:0016050	vesicle organization	6/67	371/21081	0.00115331	0.0186725	0.0148654	CPLX1/SNAP25/SYP/UNC13A/RAB39A/CPLX2	6
GO:0014061	GO:0014061	regulation of norepinephrine secretion	2/67	16/21081	0.00116023	0.0186725	0.0148654	KCNB1/HRH3	2
GO:0051047	GO:0051047	positive regulation of secretion	6/67	377/21081	0.00125198	0.0198391	0.0157942	SCAMP5/CDK5R2/SMPD3/KCNB1/UNC13A/CHRNB2	6
GO:0048172	GO:0048172	regulation of short-term neuronal synaptic plasticity	2/67	17/21081	0.00131223	0.0198765	0.015824	SYP/UNC13A	2
GO:0048243	GO:0048243	norepinephrine secretion	2/67	17/21081	0.00131223	0.0198765	0.015824	KCNB1/HRH3	2
GO:1903818	GO:1903818	positive regulation of voltage-gated potassium channel activity	2/67	17/21081	0.00131223	0.0198765	0.015824	KCNC1/KCNC2	2
GO:0098877	GO:0098877	neurotransmitter receptor transport to plasma membrane	2/67	18/21081	0.00147324	0.0216776	0.0172579	CPLX1/SNAP25	2
GO:0098969	GO:0098969	neurotransmitter receptor transport to postsynaptic membrane	2/67	18/21081	0.00147324	0.0216776	0.0172579	CPLX1/SNAP25	2
GO:0008016	GO:0008016	regulation of heart contraction	5/67	264/21081	0.0015213	0.0220695	0.0175699	KCNH2/ATP1A3/SPTBN4/KCNK3/KCNH6	5
GO:0015800	GO:0015800	acidic amino acid transport	3/67	73/21081	0.00162799	0.0225664	0.0179655	CPLX1/HRH3/SNAP25	3
GO:0035690	GO:0035690	cellular response to drug	3/67	73/21081	0.00162799	0.0225664	0.0179655	KCNH2/PPM1E/KCNC1	3
GO:0032026	GO:0032026	response to magnesium ion	2/67	19/21081	0.00164319	0.0225664	0.0179655	SMPD3/KCNC2	2
GO:1903540	GO:1903540	establishment of protein localization to postsynaptic membrane	2/67	19/21081	0.00164319	0.0225664	0.0179655	CPLX1/SNAP25	2
GO:0019226	GO:0019226	transmission of nerve impulse	3/67	74/21081	0.00169295	0.0229439	0.018266	SCN8A/SPTBN4/NFASC	3
GO:0048284	GO:0048284	organelle fusion	4/67	163/21081	0.00180811	0.0238293	0.0189709	CPLX1/SNAP25/RAB39A/CPLX2	4
GO:0016082	GO:0016082	synaptic vesicle priming	2/67	20/21081	0.00182202	0.0238293	0.0189709	SNAP25/UNC13A	2
GO:0051965	GO:0051965	positive regulation of synapse assembly	3/67	76/21081	0.00182768	0.0238293	0.0189709	LRRC24/SLITRK1/LRTM2	3
GO:0009642	GO:0009642	response to light intensity	2/67	21/21081	0.00200969	0.0258748	0.0205993	KCNC1/KCNC2	2
GO:0021536	GO:0021536	diencephalon development	3/67	79/21081	0.00204203	0.0259665	0.0206724	KCNC1/CHRNB2/KCNC2	3
GO:0060047	GO:0060047	heart contraction	5/67	296/21081	0.00250427	0.031456	0.0250427	KCNH2/ATP1A3/SPTBN4/KCNK3/KCNH6	5
GO:0048791	GO:0048791	calcium ion-regulated exocytosis of neurotransmitter	2/67	25/21081	0.00284756	0.0353372	0.0281325	SYT5/UNC13A	2
GO:0003015	GO:0003015	heart process	5/67	306/21081	0.00288915	0.0354265	0.0282036	KCNH2/ATP1A3/SPTBN4/KCNK3/KCNH6	5
GO:0140056	GO:0140056	organelle localization by membrane tethering	4/67	188/21081	0.00303084	0.0364472	0.0290162	KCNB1/SNAP25/UNC13A/CPLX2	4
GO:0015874	GO:0015874	norepinephrine transport	2/67	26/21081	0.00307855	0.0364472	0.0290162	KCNB1/HRH3	2
GO:1901018	GO:1901018	positive regulation of potassium ion transmembrane transporter activity	2/67	26/21081	0.00307855	0.0364472	0.0290162	KCNC1/KCNC2	2
GO:0035418	GO:0035418	protein localization to synapse	3/67	92/21081	0.00314901	0.0368578	0.0293431	CPLX1/BSN/SNAP25	3
GO:0051899	GO:0051899	membrane depolarization	3/67	93/21081	0.00324665	0.0375736	0.0299129	KCNH2/SCN8A/CHRNB2	3
GO:0021952	GO:0021952	central nervous system projection neuron axonogenesis	2/67	27/21081	0.00331803	0.0376195	0.0299495	SPTBN4/CHRNB2	2
GO:0051260	GO:0051260	protein homooligomerization	4/67	193/21081	0.00332959	0.0376195	0.0299495	KCNC3/KCNB1/KCNC1/KCNC2	4
GO:1903522	GO:1903522	regulation of blood circulation	5/67	317/21081	0.00336019	0.0376195	0.0299495	KCNH2/ATP1A3/SPTBN4/KCNK3/KCNH6	5
GO:1901379	GO:1901379	regulation of potassium ion transmembrane transport	3/67	96/21081	0.00355065	0.0392561	0.0312525	KCNH2/KCNC1/KCNC2	3
GO:0022406	GO:0022406	membrane docking	4/67	197/21081	0.0035826	0.0392561	0.0312525	KCNB1/SNAP25/UNC13A/CPLX2	4
GO:0061025	GO:0061025	membrane fusion	4/67	198/21081	0.00364784	0.0395502	0.0314866	CPLX1/SNAP25/RAB39A/CPLX2	4
GO:0034329	GO:0034329	cell junction assembly	6/67	471/21081	0.00380624	0.0408378	0.0325116	LRRC24/SLITRK1/NFASC/BSN/LRTM2/CHRNB2	6
GO:0006835	GO:0006835	dicarboxylic acid transport	3/67	100/21081	0.00398227	0.0422859	0.0336645	CPLX1/HRH3/SNAP25	3
GO:0007626	GO:0007626	locomotory behavior	4/67	206/21081	0.00419907	0.0441331	0.0351351	SPTBN4/SNAP25/CHRNB2/SEZ6	4
GO:0019934	GO:0019934	cGMP-mediated signaling	2/67	31/21081	0.00435986	0.0449066	0.0357509	RUNDC3A/KCNC2	2
GO:0055075	GO:0055075	potassium ion homeostasis	2/67	31/21081	0.00435986	0.0449066	0.0357509	KCNH2/ATP1A3	2
GO:0007215	GO:0007215	glutamate receptor signaling pathway	3/67	104/21081	0.00444453	0.0453254	0.0360843	MAPK8IP2/KCNB1/UNC13A	3
GO:0031338	GO:0031338	regulation of vesicle fusion	2/67	33/21081	0.00493036	0.0489058	0.0389347	CPLX1/CPLX2	2
GO:0002027	GO:0002027	regulation of heart rate	3/67	108/21081	0.00493806	0.0489058	0.0389347	KCNH2/SPTBN4/KCNH6	3
GO:0060079	GO:0060079	excitatory postsynaptic potential	3/67	108/21081	0.00493806	0.0489058	0.0389347	MAPK8IP2/CHRNB2/SEZ6	3
