# Supplementary material for: Targeting of REST with rationally-designed small molecule compounds exhibits synergetic therapeutic potential in human glioblastoma cells
Source: BMC Biol. 2024 Apr 12;22:83. doi: 10.1186/s12915-024-01879-0 (PMC11015551; doi:10.1186/s12915-024-01879-0)
Supplement: Supplementary file 5 — Additional file 5. Sensitivity of tested cell lines to SCP1 inhibitors: LD50 values. [file 12915_2024_1879_MOESM5_ESM.xlsx]

## Sheet: LD50s_SCP1 inhibitors
Cell_line	T-65, LD50 (95%CI)	GR-28, LD50 (95%CI)	GR-28, LD50 (95%CI), sensitized by TrC
A172	3.90 µM (3.71-4.09)	2.89 µM (2.57-3.21)	1.88 µM (1.26-2.50)*
T98G	12.46 µM (11.83-13.08)	10.13 µM (9.63-10.64)	6.43 µM (5.52-7.34)**
HepG2	ND	4.45 µM (4.17-4.72)	ND
* Triacsin C dose, 2.5 µM
** Triacsin C dose, 0.625 µM
