# Supplementary material for: Targeting of REST with rationally-designed small molecule compounds exhibits synergetic therapeutic potential in human glioblastoma cells
Source: BMC Biol. 2024 Apr 12;22:83. doi: 10.1186/s12915-024-01879-0 (PMC11015551; doi:10.1186/s12915-024-01879-0)
Supplement: Supplementary file 6 — Additional file 6. Prediction of BBB permeability of novel compounds. [file 12915_2024_1879_MOESM6_ESM.xlsx]

## Sheet: PaDEL_features
Name	Predicted_class	nAcid	ALogP	ALogp2	AMR	apol	naAromAtom	nAromBond	nAtom	nHeavyAtom	nH	nB	nC	nN	nO	nS	nP	nF	nCl	nBr	nI	nX	ATS0m	ATS1m	ATS2m	ATS3m	ATS4m	ATS5m	ATS6m	ATS7m	ATS8m	ATS0v	ATS1v	ATS2v	ATS3v	ATS4v	ATS5v	ATS6v	ATS7v	ATS8v	ATS0e	ATS1e	ATS2e	ATS3e	ATS4e	ATS5e	ATS6e	ATS7e	ATS8e
T-65	1	0	-1.4522	2.10888	58.7204	63.8417	12	12	53	32	21	0	21	2	4	2	0	3	0	0	0	3	7605.65	7876.82	11433.1	10798.1	9994.52	8174.46	6948.63	7225.47	8190.55	12623.5	15859.9	23439.5	26218.3	25205.2	21361.4	17953.3	16257.3	15715.6	438.736	441.001	782.259	966.119	1093.28	1045.79	907.729	767.137	799.137
GR-28	1	0	-1.9904	3.96169	52.8227	70.873	18	19	58	34	24	0	26	2	5	1	0	0	0	0	0	0	6475.33	7138.81	9786.46	10891.1	9874.45	7713.44	6575.35	5761.98	6008.86	13922.8	17505.2	25508.6	28319	26658.1	23805.9	21018.8	18215.8	16575.5	453.202	474.727	805.674	1027.51	1098.79	1032.12	982.548	867.767	780.894
[truncated: 1,869 more columns]
