# Supplementary material for: Targeting of REST with rationally-designed small molecule compounds exhibits synergetic therapeutic potential in human glioblastoma cells
Source: BMC Biol. 2024 Apr 12;22:83. doi: 10.1186/s12915-024-01879-0 (PMC11015551; doi:10.1186/s12915-024-01879-0)
Supplement: Supplementary file 7 — Additional file 7. COSMIC database analysis of somatic mutations in A172 and T98G cells. [file 12915_2024_1879_MOESM7_ESM.xlsx]

## Sheet: A172_somatic mutations
Gene	Transcript	Census Tier 1	AA Mutation	CDS Mutation	Somatic status	Zygosity	Validated	Type	Position
ABCA10	ENST00000269081.8	No	p.P238H	c.713C>A	Unknown	Heterozygous	Unverified	Substitution - Missense	17:69215960..69215960
ABCA13	ENST00000435803.5	No	p.?	c.12565+44G>T	Unknown	Heterozygous	Unverified	Unknown	7:48427915..48427915
ABCB4	ENST00000265723.8	No	p.L547M	c.1639C>A	Unknown	Heterozygous	Unverified	Substitution - Missense	7:87439759..87439759
ABCB4	ENST00000265723.8	No	p.?	c.287-57G>T	Unknown	Heterozygous	Unverified	Unknown	7:87454649..87454649
ABCB4	ENST00000265723.8	No	p.A89V	c.266C>T	Unknown	Heterozygous	Unverified	Substitution - Missense	7:87462778..87462778
ABCB4_ENST00000358400	ENST00000358400.7	No	p.L547M	c.1639C>A	Unknown	Heterozygous	Unverified	Substitution - Missense	7:87439759..87439759
ABCB4_ENST00000358400	ENST00000358400.7	No	p.?	c.287-57G>T	Unknown	Heterozygous	Unverified	Unknown	7:87454649..87454649
ABCB4_ENST00000358400	ENST00000358400.7	No	p.A89V	c.266C>T	Unknown	Heterozygous	Unverified	Substitution - Missense	7:87462778..87462778
ABCB4_ENST00000359206	ENST00000359206.7	No	p.L547M	c.1639C>A	Unknown	Heterozygous	Unverified	Substitution - Missense	7:87439759..87439759
ABCB4_ENST00000359206	ENST00000359206.7	No	p.?	c.287-57G>T	Unknown	Heterozygous	Unverified	Unknown	7:87454649..87454649
ABCB4_ENST00000359206	ENST00000359206.7	No	p.A89V	c.266C>T	Unknown	Heterozygous	Unverified	Substitution - Missense	7:87462778..87462778
ABCB4_ENST00000453593	ENST00000453593.5	No	p.L547M	c.1639C>A	Unknown	Heterozygous	Unverified	Substitution - Missense	7:87439759..87439759
ABCB4_ENST00000453593	ENST00000453593.5	No	p.?	c.287-57G>T	Unknown	Heterozygous	Unverified	Unknown	7:87454649..87454649
ABCB4_ENST00000453593	ENST00000453593.5	No	p.A89V	c.266C>T	Unknown	Heterozygous	Unverified	Substitution - Missense	7:87462778..87462778
ABCB5	ENST00000404938.6	No	p.L1186=	c.3558C>T	Unknown	Heterozygous	Unverified	Substitution - coding silent	7:20753488..20753488
ABCB5_ENST00000258738	ENST00000258738.10	No	p.L741=	c.2223C>T	Unknown	Heterozygous	Unverified	Substitution - coding silent	7:20753488..20753488
ABCG5	ENST00000260645.5	No	p.R419C	c.1255C>T	Unknown	Heterozygous	Unverified	Substitution - Missense	2:43823982..43823982
ABCG5_ENST00000405322	ENST00000405322.6	No	p.R419C	c.1255C>T	Unknown	Heterozygous	Unverified	Substitution - Missense	2:43823982..43823982
ABI2	ENST00000295851.9	No	p.?	c.*12565T>G	Unknown	Heterozygous	Unverified	Unknown	2:203439917..203439917
ABRACL	ENST00000367660.3	No	p.?	c.61+178G>A	Unknown	Heterozygous	Unverified	Unknown	6:139034399..139034399
ABRACL_ENST00000461027	ENST00000461027.1	No	p.?	c.*35G>A	Unknown	Heterozygous	Unverified	Unknown	6:139034399..139034399
AC004754.1	ENST00000600536.1	No	p.W149C	c.447G>T	Unknown	Heterozygous	Unverified	Substitution - Missense	16:260030..260030
AC005324.3	ENST00000455584.2	No	p.R271T	c.812G>C	Unknown	Heterozygous	Unverified	Substitution - Missense	17:15636073..15636073
AC011455.2	ENST00000599996.1	No	p.W36*	c.105G>A	Unknown	Heterozygous	Unverified	Substitution - Nonsense	19:38948636..38948636
AC012531.3	ENST00000513209.1	No	p.?	c.166+3102G>A	Unknown	Heterozygous	Unverified	Unknown	12:53989112..53989112
AC243547.3	ENST00000625258.1	No	p.?	c.97+1G>T	Unknown	Heterozygous	Unverified	Unknown	1:145977540..145977540
AC244517.6	ENST00000623884.1	No	p.?	c.35+738G>T	Unknown	Heterozygous	Unverified	Unknown	5:141183332..141183332
ACAT1	ENST00000265838.8	No	p.?	c.580-35A>G	Unknown	Homozygous	Unverified	Unknown	11:108140030..108140030
ACE2	ENST00000427411.1	No	p.Y252C	c.755A>G	Unknown	Homozygous	Unverified	Substitution - Missense	X:15587800..15587800
ACE2	ENST00000427411.1	No	p.?	c.187-95T>A	Unknown	Heterozygous	Unverified	Unknown	X:15595098..15595098
ACE2_ENST00000252519	ENST00000252519.7	No	p.Y252C	c.755A>G	Unknown	Homozygous	Unverified	Substitution - Missense	X:15587800..15587800
ACE2_ENST00000252519	ENST00000252519.7	No	p.?	c.187-95T>A	Unknown	Heterozygous	Unverified	Unknown	X:15595098..15595098
ACSS2	ENST00000253382.5	No	p.I410T	c.1229T>C	Unknown	Heterozygous	Unverified	Substitution - Missense	20:34921052..34921052
ACSS2_ENST00000360596	ENST00000360596.6	No	p.I397T	c.1190T>C	Unknown	Heterozygous	Unverified	Substitution - Missense	20:34921052..34921052
ACSS3	ENST00000548058.5	No	p.E681G	c.2042A>G	Unknown	Heterozygous	Unverified	Substitution - Missense	12:81254903..81254903
ACSS3_ENST00000261206	ENST00000261206.7	No	p.E680G	c.2039A>G	Unknown	Heterozygous	Unverified	Substitution - Missense	12:81254903..81254903
ACTR8	ENST00000335754.7	No	p.?	c.*138G>T	Unknown	Heterozygous	Unverified	Unknown	3:53868581..53868581
ACTR8_ENST00000482349	ENST00000482349.5	No	p.?	c.*138G>T	Unknown	Heterozygous	Unverified	Unknown	3:53868581..53868581
ADAM22	ENST00000265727.11	No	p.?	c.2509+50T>A	Unknown	Heterozygous	Unverified	Unknown	7:88181655..88181655
ADAM22_ENST00000398201	ENST00000398201.8	No	p.?	c.2509+50T>A	Unknown	Heterozygous	Unverified	Unknown	7:88181655..88181655
ADAM22_ENST00000398204	ENST00000398204.8	No	p.?	c.2401+50T>A	Unknown	Heterozygous	Unverified	Unknown	7:88181655..88181655
ADAM22_ENST00000398209	ENST00000398209.7	No	p.?	c.2401+50T>A	Unknown	Heterozygous	Unverified	Unknown	7:88181655..88181655
ADAM23	ENST00000264377.7	No	p.?	c.1255-42T>G	Unknown	Heterozygous	Unverified	Unknown	2:206562161..206562161
ADAM23_ENST00000374415	ENST00000374415.7	No	p.?	c.1255-42T>G	Unknown	Heterozygous	Unverified	Unknown	2:206562161..206562161
ADAM7	ENST00000175238.10	No	p.T125=	c.375G>A	Unknown	Heterozygous	Unverified	Substitution - coding silent	8:24465761..24465761
ADAM7	ENST00000175238.10	No	p.?	c.634-446G>C	Unknown	Heterozygous	Unverified	Unknown	8:24475987..24475987
ADAM7_ENST00000380789	ENST00000380789.5	No	p.T125=	c.375G>A	Unknown	Heterozygous	Unverified	Substitution - coding silent	8:24465761..24465761
ADAM7_ENST00000380789	ENST00000380789.5	No	p.?	c.634-446G>C	Unknown	Heterozygous	Unverified	Unknown	8:24475987..24475987
ADAM7_ENST00000441335	ENST00000441335.6	No	p.T125=	c.375G>A	Unknown	Heterozygous	Unverified	Substitution - coding silent	8:24465761..24465761
ADAM7_ENST00000520720	ENST00000520720.1	No	p.?	c.-52+5G>C	Unknown	Heterozygous	Unverified	Unknown	8:24475987..24475987
ADAMDEC1	ENST00000256412.8	No	p.?	c.1406+31C>T	Unknown	Heterozygous	Unverified	Unknown	8:24404119..24404119
ADAMDEC1_ENST00000522298	ENST00000522298.1	No	p.?	c.1169+31C>T	Unknown	Heterozygous	Unverified	Unknown	8:24404119..24404119
ADAMTSL2	ENST00000354484.8	No	p.C880*	c.2640C>A	Unknown	Heterozygous	Unverified	Substitution - Nonsense	9:133573890..133573890
ADAMTSL2_ENST00000393060	ENST00000393060.1	No	p.C880*	c.2640C>A	Unknown	Heterozygous	Unverified	Substitution - Nonsense	9:133573890..133573890
ADAMTSL2_ENST00000393061	ENST00000393061.7	No	p.C989*	c.2967C>A	Unknown	Heterozygous	Unverified	Substitution - Nonsense	9:133573890..133573890
ADCK1	ENST00000238561.9	No	p.?	c.136-103C>A	Unknown	Homozygous	Unverified	Unknown	14:77822332..77822332
ADCK1_ENST00000341211	ENST00000341211.5	No	p.?	c.136-103C>A	Unknown	Homozygous	Unverified	Unknown	14:77822332..77822332
ADCY2	ENST00000338316.8	No	p.K657=	c.1971A>G	Unknown	Heterozygous	Unverified	Substitution - coding silent	5:7757463..7757463
ADGRE3	ENST00000253673.5	No	p.?	c.355+98T>C	Unknown	Heterozygous	Unverified	Unknown	19:14661865..14661865
ADGRE3_ENST00000344373	ENST00000344373.8	No	p.?	c.199+1553T>C	Unknown	Heterozygous	Unverified	Unknown	19:14661865..14661865
ADGRE3_ENST00000443157	ENST00000443157.6	No	p.?	c.199+1553T>C	Unknown	Heterozygous	Unverified	Unknown	19:14661865..14661865
ADGRE3_ENST00000599900	ENST00000599900.5	No	p.?	c.-140+98T>C	Unknown	Heterozygous	Unverified	Unknown	19:14661865..14661865
ADGRF2_ENST00000398742	ENST00000398742.2	No	p.?	c.*11C>A	Unknown	Heterozygous	Unverified	Unknown	6:47690576..47690576
ADGRF4_ENST00000371220	ENST00000371220.5	No	p.?	c.153-3096C>A	Unknown	Heterozygous	Unverified	Unknown	6:47690576..47690576
ADGRF5	ENST00000283296.11	No	p.?	c.-24-66C>T	Unknown	Heterozygous	Unverified	Unknown	6:46906852..46906852
ADGRF5_ENST00000265417	ENST00000265417.7	No	p.?	c.-24-66C>T	Unknown	Heterozygous	Unverified	Unknown	6:46906852..46906852
ADGRL3	ENST00000514591.5	No	p.?	c.-174+44174G>T	Unknown	Heterozygous	Unverified	Unknown	4:61427363..61427363
ADGRL3_ENST00000512091	ENST00000512091.6	No	p.?	c.-174+44174G>T	Unknown	Heterozygous	Unverified	Unknown	4:61427363..61427363
ADGRV1	ENST00000405460.8	No	p.?	c.9748+31C>A	Unknown	Heterozygous	Unverified	Unknown	5:90721090..90721090
ADGRV1	ENST00000405460.8	No	p.?	c.17595-154G>T	Unknown	Heterozygous	Unverified	Unknown	5:90855587..90855587
ADGRV1_ENST00000645211	ENST00000645211.1	No	p.?	c.9748+31C>A	Unknown	Heterozygous	Unverified	Unknown	5:90721090..90721090
ADGRV1_ENST00000645211	ENST00000645211.1	No	p.?	c.17595-154G>T	Unknown	Heterozygous	Unverified	Unknown	5:90855587..90855587
ADH4	ENST00000508393.5	No	p.?	c.-76A>C	Unknown	Heterozygous	Unverified	Unknown	4:99144207..99144207
ADH4_ENST00000265512	ENST00000265512.11	No	p.K6Q	c.16A>C	Unknown	Heterozygous	Unverified	Substitution - Missense	4:99144207..99144207
ADH4_ENST00000505590	ENST00000505590.5	No	p.?	c.-68A>C	Unknown	Heterozygous	Unverified	Unknown	4:99144207..99144207
ADH4_ENST00000629236	ENST00000629236.2	No	p.K6Q	c.16A>C	Unknown	Heterozygous	Unverified	Substitution - Missense	4:99144207..99144207
ADRA1B	ENST00000306675.4	No	p.?	c.950-21218C>A	Unknown	Heterozygous	Unverified	Unknown	5:159950661..159950661
AF241726.2	ENST00000465127.1	No	p.?	c.172-342721G>A	Unknown	Homozygous	Unverified	Unknown	X:38323400..38323400
AF241726.2	ENST00000465127.1	No	p.?	c.172-491949C>A	Unknown	Homozygous	Unverified	Unknown	X:38174172..38174172
AGTPBP1	ENST00000337006.8	No	p.?	c.3498+19T>G	Unknown	Heterozygous	Unverified	Unknown	9:85578901..85578901
AGTPBP1_ENST00000357081	ENST00000357081.7	No	p.?	c.3342+19T>G	Unknown	Heterozygous	Unverified	Unknown	9:85578901..85578901
AGTPBP1_ENST00000376083	ENST00000376083.7	No	p.?	c.3222+19T>G	Unknown	Heterozygous	Unverified	Unknown	9:85578901..85578901
AGTPBP1_ENST00000628899	ENST00000628899.1	No	p.?	c.3378+19T>G	Unknown	Heterozygous	Unverified	Unknown	9:85578901..85578901
AHCTF1	ENST00000326225.3	No	p.T1354N	c.4061C>A	Unknown	Heterozygous	Unverified	Substitution - Missense	1:246860997..246860997
AHCTF1_ENST00000366508	ENST00000366508.5	No	p.T1380N	c.4139C>A	Unknown	Heterozygous	Unverified	Substitution - Missense	1:246860997..246860997
AHNAK	ENST00000378024.8	No	p.K3946E	c.11836A>G	Unknown	Heterozygous	Unverified	Substitution - Missense	11:62522581..62522581
AHNAK_ENST00000257247	ENST00000257247.11	No	p.?	c.342+12422A>G	Unknown	Heterozygous	Unverified	Unknown	11:62522581..62522581
AHNAK_ENST00000530124	ENST00000530124.5	No	p.?	c.342+12422A>G	Unknown	Heterozygous	Unverified	Unknown	11:62522581..62522581
AK1_ENST00000373176	ENST00000373176.5	No	p.?	c.*79C>T	Unknown	Heterozygous	Unverified	Unknown	9:127867929..127867929
AK1_ENST00000644144	ENST00000644144.1	No	p.?	c.*79C>T	Unknown	Heterozygous	Unverified	Unknown	9:127867929..127867929
AKAP9	ENST00000356239.7	No	p.?	c.5058+56G>T	Unknown	Heterozygous	Unverified	Unknown	7:92042242..92042242
AKAP9_ENST00000358100	ENST00000358100.6	No	p.?	c.4918-426G>T	Unknown	Heterozygous	Unverified	Unknown	7:92042242..92042242
AKAP9_ENST00000359028	ENST00000359028.6	No	p.?	c.5091+56G>T	Unknown	Heterozygous	Unverified	Unknown	7:92042242..92042242
AKT3	ENST00000263826.9	No	p.?	c.697-167G>T	Unknown	Heterozygous	Unverified	Unknown	1:243573215..243573215
AKT3_ENST00000336199	ENST00000336199.9	No	p.?	c.697-167G>T	Unknown	Heterozygous	Unverified	Unknown	1:243573215..243573215
AKT3_ENST00000366539	ENST00000366539.5	No	p.?	c.697-167G>T	Unknown	Heterozygous	Unverified	Unknown	1:243573215..243573215
AKT3_ENST00000366540	ENST00000366540.5	No	p.?	c.697-167G>T	Unknown	Heterozygous	Unverified	Unknown	1:243573215..243573215
AL022318.4	ENST00000381568.9	No	p.?	c.17+3992G>A	Unknown	Homozygous	Unverified	Unknown	22:39018371..39018371
AL022318.4	ENST00000381568.9	No	p.?	c.18-1432G>A	Unknown	Homozygous	Unverified	Unknown	22:39021390..39021390
AL049557.1	ENST00000642547.1	No	p.?	c.*136G>A	Unknown	Heterozygous	Unverified	Unknown	1:111726832..111726832
AL355102.2	ENST00000553811.1	No	p.?	c.-1A>G	Unknown	Heterozygous	Unverified	Unknown	14:96237107..96237107
ALMS1	ENST00000613296.4	No	p.?	c.11669-73G>A	Unknown	Heterozygous	Unverified	Unknown	2:73600605..73600605
ALMS1_ENST00000484298	ENST00000484298.5	No	p.?	c.11543-73G>A	Unknown	Heterozygous	Unverified	Unknown	2:73600605..73600605
ALPG	ENST00000295453.7	No	p.?	c.784-21T>C	Unknown	Heterozygous	Unverified	Unknown	2:232408480..232408480
ALPG	ENST00000295453.7	No	p.G500R	c.1498G>C	Unknown	Heterozygous	Unverified	Substitution - Missense	2:232409771..232409771
ALPP	ENST00000392027.2	No	p.?	c.658-35G>C	Unknown	Heterozygous	Unverified	Unknown	2:232380151..232380151
AMPD1	ENST00000520113.6	No	p.?	c.1779-82G>T	Unknown	Heterozygous	Unverified	Unknown	1:114674954..114674954
AMPD1_ENST00000369538	ENST00000369538.3	No	p.?	c.1767-82G>T	Unknown	Heterozygous	Unverified	Unknown	1:114674954..114674954
AMTN	ENST00000339336.8	No	p.?	c.205-43A>C	Unknown	Heterozygous	Unverified	Unknown	4:70524829..70524829
AMTN_ENST00000504451	ENST00000504451.1	No	p.?	c.202-43A>C	Unknown	Heterozygous	Unverified	Unknown	4:70524829..70524829
ANKEF1	ENST00000378380.4	No	p.?	c.347-80G>T	Unknown	Heterozygous	Unverified	Unknown	20:10043042..10043042
ANKEF1_ENST00000378392	ENST00000378392.5	No	p.?	c.347-80G>T	Unknown	Heterozygous	Unverified	Unknown	20:10043042..10043042
ANKRD36	ENST00000420699.6	No	p.?	c.2348-545C>A	Unknown	Heterozygous	Unverified	Unknown	2:97192313..97192313
ANKRD36	ENST00000420699.6	No	p.?	c.2348-499G>C	Unknown	Heterozygous	Unverified	Unknown	2:97192359..97192359
ANKRD36C	ENST00000456556.5	No	p.?	c.2246-447A>G	Unknown	Heterozygous	Unverified	Unknown	2:95918489..95918489
ANKRD36C_ENST00000295246	ENST00000295246.6	No	p.?	c.574-562A>G	Unknown	Heterozygous	Unverified	Unknown	2:95918489..95918489
ANKRD36_ENST00000461153	ENST00000461153.6	No	p.?	c.2348-545C>A	Unknown	Heterozygous	Unverified	Unknown	2:97192313..97192313
ANKRD36_ENST00000461153	ENST00000461153.6	No	p.?	c.2348-499G>C	Unknown	Heterozygous	Unverified	Unknown	2:97192359..97192359
ANKRD36_ENST00000620383	ENST00000620383.1	No	p.?	c.*667-4403C>A	Unknown	Heterozygous	Unverified	Unknown	2:97192313..97192313
ANKRD36_ENST00000620383	ENST00000620383.1	No	p.?	c.*667-4357G>C	Unknown	Heterozygous	Unverified	Unknown	2:97192359..97192359
AOX1	ENST00000374700.6	No	p.?	c.104-54A>G	Unknown	Heterozygous	Unverified	Unknown	2:200595218..200595218
AP1G1	ENST00000393512.7	No	p.?	c.1239-53G>A	Unknown	Heterozygous	Unverified	Unknown	16:71753940..71753940
AP1G1_ENST00000299980	ENST00000299980.8	No	p.?	c.1230-53G>A	Unknown	Heterozygous	Unverified	Unknown	16:71753940..71753940
AP1G1_ENST00000569748	ENST00000569748.5	No	p.?	c.1230-53G>A	Unknown	Heterozygous	Unverified	Unknown	16:71753940..71753940
APCDD1	ENST00000355285.9	No	p.E161K	c.481G>A	Unknown	Heterozygous	Unverified	Substitution - Missense	18:10471768..10471768
APCDD1_ENST00000578882	ENST00000578882.1	No	p.?	c.453+28G>A	Unknown	Heterozygous	Unverified	Unknown	18:10471768..10471768
APOBEC3C	ENST00000361441.4	No	p.R186Q	c.557G>A	Unknown	Homozygous	Unverified	Substitution - Missense	22:39018371..39018371
APOBEC3D	ENST00000216099.12	No	p.?	c.-130G>A	Unknown	Homozygous	Unverified	Unknown	22:39021390..39021390
APOBEC3D_ENST00000427494	ENST00000427494.6	No	p.?	c.-130G>A	Unknown	Homozygous	Unverified	Unknown	22:39021390..39021390
APOL2	ENST00000249066.10	No	p.?	c.-254-10C>T	Unknown	Homozygous	Unverified	Unknown	22:36239571..36239571
APOL2_ENST00000358502	ENST00000358502.9	No	p.?	c.-264C>T	Unknown	Homozygous	Unverified	Unknown	22:36239571..36239571
APOOL	ENST00000373173.6	No	p.?	c.*105C>T	Unknown	Heterozygous	Unverified	Unknown	X:85087783..85087783
APOOL_ENST00000613473	ENST00000613473.1	No	p.?	c.*105C>T	Unknown	Heterozygous	Unverified	Unknown	X:85087783..85087783
APOOL_ENST00000622540	ENST00000622540.4	No	p.?	c.*105C>T	Unknown	Heterozygous	Unverified	Unknown	X:85087783..85087783
AQP4	ENST00000383168.8	No	p.?	c.448-10C>A	Unknown	Heterozygous	Unverified	Unknown	18:26861305..26861305
AQP4_ENST00000440832	ENST00000440832.7	No	p.?	c.382-10C>A	Unknown	Heterozygous	Unverified	Unknown	18:26861305..26861305
AQP4_ENST00000581374	ENST00000581374.5	No	p.?	c.382-10C>A	Unknown	Heterozygous	Unverified	Unknown	18:26861305..26861305
ARHGAP17	ENST00000289968.10	No	p.?	c.462-68G>A	Unknown	Heterozygous	Unverified	Unknown	16:24964376..24964376
ARHGAP17	ENST00000289968.10	No	p.L144F	c.432G>C	Unknown	Heterozygous	Unverified	Substitution - Missense	16:24968380..24968380
ARHGAP17_ENST00000303665	ENST00000303665.9	No	p.?	c.462-68G>A	Unknown	Heterozygous	Unverified	Unknown	16:24964376..24964376
ARHGAP17_ENST00000303665	ENST00000303665.9	No	p.L144F	c.432G>C	Unknown	Heterozygous	Unverified	Substitution - Missense	16:24968380..24968380
ARHGAP24	ENST00000395184.5	No	p.?	c.2003+21G>A	Unknown	Heterozygous	Unverified	Unknown	4:85995678..85995678
ARHGAP24_ENST00000264343	ENST00000264343.4	No	p.?	c.1724+21G>A	Unknown	Heterozygous	Unverified	Unknown	4:85995678..85995678
ARHGAP24_ENST00000395183	ENST00000395183.6	No	p.?	c.1718+21G>A	Unknown	Heterozygous	Unverified	Unknown	4:85995678..85995678
ARHGAP26	ENST00000274498.9	Yes	p.E355*	c.1063G>T	Unknown	Heterozygous	Verified	Substitution - Nonsense	5:142932081..142932081
ARHGAP26	ENST00000274498.9	Yes	p.?	c.1285+9C>T	Unknown	Heterozygous	Unverified	Unknown	5:143041899..143041899
ARHGAP26_ENST00000378004	ENST00000378004.8	No	p.E355*	c.1063G>T	Unknown	Heterozygous	Verified	Substitution - Nonsense	5:142932081..142932081
ARHGAP26_ENST00000378004	ENST00000378004.8	No	p.?	c.1285+9C>T	Unknown	Heterozygous	Unverified	Unknown	5:143041899..143041899
ARHGAP26_ENST00000642734	ENST00000642734.1	No	p.E319*	c.955G>T	Unknown	Heterozygous	Verified	Substitution - Nonsense	5:142932081..142932081
ARHGAP26_ENST00000642734	ENST00000642734.1	No	p.?	c.1177+9C>T	Unknown	Heterozygous	Unverified	Unknown	5:143041899..143041899
ARHGAP26_ENST00000645722	ENST00000645722.1	No	p.E355*	c.1063G>T	Unknown	Heterozygous	Verified	Substitution - Nonsense	5:142932081..142932081
ARHGAP26_ENST00000645722	ENST00000645722.1	No	p.?	c.1285+9C>T	Unknown	Heterozygous	Unverified	Unknown	5:143041899..143041899
ARHGAP44	ENST00000379672.9	No	p.?	c.1056-88C>A	Unknown	Heterozygous	Unverified	Unknown	17:12952413..12952413
ARHGAP44_ENST00000262444	ENST00000262444.13	No	p.?	c.1056-88C>A	Unknown	Heterozygous	Unverified	Unknown	17:12952413..12952413
ARHGAP44_ENST00000340825	ENST00000340825.7	No	p.?	c.1056-88C>A	Unknown	Heterozygous	Unverified	Unknown	17:12952413..12952413
ARHGAP44_ENST00000616670	ENST00000616670.4	No	p.?	c.225-88C>A	Unknown	Heterozygous	Unverified	Unknown	17:12952413..12952413
ARHGDIA	ENST00000584461.5	No	p.?	c.351+2T>C	Unknown	Heterozygous	Unverified	Unknown	17:81869328..81869328
ARHGDIA_ENST00000269321	ENST00000269321.11	No	p.?	c.351+2T>C	Unknown	Heterozygous	Unverified	Unknown	17:81869328..81869328
ARHGDIA_ENST00000400721	ENST00000400721.8	No	p.?	c.351+2T>C	Unknown	Heterozygous	Unverified	Unknown	17:81869328..81869328
ARHGDIA_ENST00000541078	ENST00000541078.6	No	p.?	c.351+2T>C	Unknown	Heterozygous	Unverified	Unknown	17:81869328..81869328
ARHGDIA_ENST00000580685	ENST00000580685.5	No	p.?	c.351+2T>C	Unknown	Heterozygous	Unverified	Unknown	17:81869328..81869328
ARHGDIA_ENST00000581876	ENST00000581876.5	No	p.?	c.191-253T>C	Unknown	Heterozygous	Unverified	Unknown	17:81869328..81869328
ARHGEF3	ENST00000338458.8	No	p.?	c.62+27A>G	Unknown	Heterozygous	Unverified	Unknown	3:57035061..57035061
ARHGEF33	ENST00000409978.6	No	p.?	c.2483+3389C>T	Unknown	Heterozygous	Unverified	Unknown	2:38969534..38969534
ARHGEF33	ENST00000409978.6	No	p.?	c.1053+195G>A	Unknown	Heterozygous	Unverified	Unknown	2:38951316..38951316
ARHGEF33_ENST00000398800	ENST00000398800.8	No	p.?	c.2483+3389C>T	Unknown	Heterozygous	Unverified	Unknown	2:38969534..38969534
ARHGEF33_ENST00000398800	ENST00000398800.8	No	p.?	c.1053+195G>A	Unknown	Heterozygous	Unverified	Unknown	2:38951316..38951316
ARHGEF33_ENST00000411874	ENST00000411874.6	No	p.?	c.138-2336C>T	Unknown	Heterozygous	Unverified	Unknown	2:38969534..38969534
ARHGEF33_ENST00000433605	ENST00000433605.2	No	p.?	c.138-2336C>T	Unknown	Heterozygous	Unverified	Unknown	2:38969534..38969534
ARID2	ENST00000334344.10	Yes	p.A464V	c.1391C>T	Unknown	Heterozygous	Unverified	Substitution - Missense	12:45839389..45839389
ARID2_ENST00000422737	ENST00000422737.5	No	p.A315V	c.944C>T	Unknown	Heterozygous	Unverified	Substitution - Missense	12:45839389..45839389
ARID2_ENST00000444670	ENST00000444670.5	No	p.A74V	c.221C>T	Unknown	Heterozygous	Unverified	Substitution - Missense	12:45839389..45839389
ARNTL	ENST00000403290.5	No	p.?	c.141-571T>A	Unknown	Heterozygous	Unverified	Unknown	11:13356168..13356168
ARNTL_ENST00000389707	ENST00000389707.8	No	p.?	c.141-571T>A	Unknown	Heterozygous	Unverified	Unknown	11:13356168..13356168
ARNTL_ENST00000401424	ENST00000401424.5	No	p.?	c.12-571T>A	Unknown	Heterozygous	Unverified	Unknown	11:13356168..13356168
ARNTL_ENST00000403510	ENST00000403510.7	No	p.?	c.12-571T>A	Unknown	Heterozygous	Unverified	Unknown	11:13356168..13356168
ARPC4-TTLL3	ENST00000397256.5	No	p.?	c.713-53G>A	Unknown	Heterozygous	Unverified	Unknown	3:9820493..9820493
ARSI	ENST00000328668.7	No	p.N412Sfs*9	c.1235_1242del	Unknown	Heterozygous	Verified	Deletion - Frameshift	5:150297682..150297689
ARSI_ENST00000515301	ENST00000515301.2	No	p.N269Sfs*9	c.806_813del	Unknown	Heterozygous	Verified	Deletion - Frameshift	5:150297682..150297689
ASIC2	ENST00000225823.6	No	p.P306=	c.918T>A	Unknown	Heterozygous	Unverified	Substitution - coding silent	17:33088932..33088932
ASIC2_ENST00000359872	ENST00000359872.6	No	p.P255=	c.765T>A	Unknown	Heterozygous	Unverified	Substitution - coding silent	17:33088932..33088932
ASTN1	ENST00000361833.6	No	p.E886K	c.2656G>A	Unknown	Heterozygous	Unverified	Substitution - Missense	1:176934167..176934167
ASTN1_ENST00000367657	ENST00000367657.7	No	p.E886K	c.2656G>A	Unknown	Heterozygous	Unverified	Substitution - Missense	1:176934167..176934167
ASTN1_ENST00000424564	ENST00000424564.2	No	p.E886K	c.2656G>A	Unknown	Heterozygous	Unverified	Substitution - Missense	1:176934167..176934167
ASTN2	ENST00000361209.6	No	p.?	c.2653+95G>C	Unknown	Heterozygous	Unverified	Unknown	9:116725676..116725676
ASTN2_ENST00000313400	ENST00000313400.8	No	p.?	c.2806+95G>C	Unknown	Heterozygous	Unverified	Unknown	9:116725676..116725676
ASTN2_ENST00000361477	ENST00000361477.7	No	p.?	c.-39+95G>C	Unknown	Heterozygous	Unverified	Unknown	9:116725676..116725676
ATAD3B	ENST00000308647.7	No	p.?	c.282+60T>C	Unknown	Homozygous	Unverified	Unknown	1:1477410..1477410
ATCAY	ENST00000450849.6	No	p.?	c.1074-63G>A	Unknown	Heterozygous	Unverified	Unknown	19:3920703..3920703
ATCAY_ENST00000600960	ENST00000600960.1	No	p.?	c.1074-63G>A	Unknown	Heterozygous	Unverified	Unknown	19:3920703..3920703
ATG9A	ENST00000409618.5	No	p.?	c.1420-29C>G	Unknown	Heterozygous	Unverified	Unknown	2:219223793..219223793
ATG9A_ENST00000361242	ENST00000361242.8	No	p.?	c.1420-29C>G	Unknown	Heterozygous	Unverified	Unknown	2:219223793..219223793
ATG9A_ENST00000396761	ENST00000396761.6	No	p.?	c.1420-29C>G	Unknown	Heterozygous	Unverified	Unknown	2:219223793..219223793
ATG9A_ENST00000409422	ENST00000409422.5	No	p.?	c.1237-29C>G	Unknown	Heterozygous	Unverified	Unknown	2:219223793..219223793
ATL3	ENST00000398868.7	No	p.?	c.1108-727A>G	Unknown	Heterozygous	Unverified	Unknown	11:63632198..63632198
ATL3_ENST00000538786	ENST00000538786.1	No	p.?	c.1054-727A>G	Unknown	Heterozygous	Unverified	Unknown	11:63632198..63632198
ATN1	ENST00000356654.8	No	p.Q495_Q502del	c.1485_1508del	Unknown	Heterozygous	Verified	Deletion - In frame	12:6936752..6936775
ATN1	ENST00000356654.8	No	p.A1033V	c.3098C>T	Unknown	Homozygous	Unverified	Substitution - Missense	12:6939061..6939061
ATN1_ENST00000396684	ENST00000396684.2	No	p.Q495_Q502del	c.1485_1508del	Unknown	Heterozygous	Verified	Deletion - In frame	12:6936752..6936775
ATN1_ENST00000396684	ENST00000396684.2	No	p.A1033V	c.3098C>T	Unknown	Homozygous	Unverified	Substitution - Missense	12:6939061..6939061
ATP5PD	ENST00000301587.8	No	p.?	c.219+74C>T	Unknown	Heterozygous	Unverified	Unknown	17:75042107..75042107
ATP5PD_ENST00000344546	ENST00000344546.8	No	p.?	c.219+74C>T	Unknown	Heterozygous	Unverified	Unknown	17:75042107..75042107
ATP6V0A2	ENST00000330342.7	No	p.V855Gfs*7	c.2564_2565del	Unknown	Heterozygous	Verified	Deletion - Frameshift	12:123758025..123758026
ATP6V0A2_ENST00000544833	ENST00000544833.1	No	p.V137Gfs*7	c.410_411del	Unknown	Heterozygous	Verified	Deletion - Frameshift	12:123758025..123758026
ATP6V1B2	ENST00000276390.6	No	p.?	c.927+188A>G	Unknown	Heterozygous	Unverified	Unknown	8:20213093..20213093
ATP9B	ENST00000426216.6	No	p.?	c.1269-174G>T	Unknown	Heterozygous	Unverified	Unknown	18:79276880..79276880
ATP9B_ENST00000307671	ENST00000307671.12	No	p.?	c.1269-174G>T	Unknown	Heterozygous	Unverified	Unknown	18:79276880..79276880
ATP9B_ENST00000458297	ENST00000458297.3	No	p.?	c.1113-174G>T	Unknown	Heterozygous	Unverified	Unknown	18:79276880..79276880
ATRN	ENST00000262919.9	No	p.?	c.410+19243A>G	Unknown	Heterozygous	Unverified	Unknown	20:3490760..3490760
ATRN_ENST00000446916	ENST00000446916.2	No	p.?	c.410+19243A>G	Unknown	Heterozygous	Unverified	Unknown	20:3490760..3490760
AXIN1	ENST00000262320.7	Yes	p.?	c.1956-126C>T	Unknown	Heterozygous	Unverified	Unknown	16:293844..293844
AXIN1_ENST00000354866	ENST00000354866.7	No	p.?	c.1956-126C>T	Unknown	Heterozygous	Unverified	Unknown	16:293844..293844
B4GALNT2	ENST00000300404.2	No	p.V472M	c.1414G>A	Unknown	Heterozygous	Unverified	Substitution - Missense	17:49168819..49168819
B4GALNT2_ENST00000393354	ENST00000393354.6	No	p.V412M	c.1234G>A	Unknown	Heterozygous	Unverified	Substitution - Missense	17:49168819..49168819
B4GALNT2_ENST00000504681	ENST00000504681.5	No	p.V386M	c.1156G>A	Unknown	Heterozygous	Unverified	Substitution - Missense	17:49168819..49168819
BAIAP3	ENST00000324385.9	No	p.C611R	c.1831T>C	Unknown	Heterozygous	Unverified	Substitution - Missense	16:1344667..1344667
BAIAP3_ENST00000397488	ENST00000397488.6	No	p.C593R	c.1777T>C	Unknown	Heterozygous	Unverified	Substitution - Missense	16:1344667..1344667
BAIAP3_ENST00000421665	ENST00000421665.6	No	p.C540R	c.1618T>C	Unknown	Heterozygous	Unverified	Substitution - Missense	16:1344667..1344667
BAIAP3_ENST00000426824	ENST00000426824.7	No	p.C576R	c.1726T>C	Unknown	Heterozygous	Unverified	Substitution - Missense	16:1344667..1344667
BAIAP3_ENST00000562208	ENST00000562208.5	No	p.C553R	c.1657T>C	Unknown	Heterozygous	Unverified	Substitution - Missense	16:1344667..1344667
BAIAP3_ENST00000568887	ENST00000568887.5	No	p.C548R	c.1642T>C	Unknown	Heterozygous	Unverified	Substitution - Missense	16:1344667..1344667
BAIAP3_ENST00000628027	ENST00000628027.2	No	p.C593R	c.1777T>C	Unknown	Heterozygous	Unverified	Substitution - Missense	16:1344667..1344667
BCORL1	ENST00000540052.5	Yes	p.?	c.4306-2916C>T	Unknown	Homozygous	Unverified	Unknown	X:130034451..130034451
BCORL1_ENST00000218147	ENST00000218147.11	No	p.?	c.4306-2916C>T	Unknown	Homozygous	Unverified	Unknown	X:130034451..130034451
BDKRB2	ENST00000554311.1	No	p.?	c.-1A>G	Unknown	Heterozygous	Unverified	Unknown	14:96237107..96237107
BDKRB2_ENST00000539359	ENST00000539359.1	No	p.?	c.-248A>G	Unknown	Heterozygous	Unverified	Unknown	14:96237107..96237107
BDKRB2_ENST00000542454	ENST00000542454.2	No	p.?	c.-2769A>G	Unknown	Heterozygous	Unverified	Unknown	14:96237107..96237107
BMP6	ENST00000283147.6	No	p.?	c.1007-117T>G	Unknown	Heterozygous	Unverified	Unknown	6:7862184..7862184
BPIFB4	ENST00000375483.3	No	p.?	c.1681-111C>T	Unknown	Heterozygous	Unverified	Unknown	20:33104699..33104699
BPIFB4	ENST00000375483.3	No	p.?	c.783-26C>A	Unknown	Heterozygous	Unverified	Unknown	20:33085995..33085995
BPIFC	ENST00000397452.5	No	p.?	c.1150-79T>C	Unknown	Heterozygous	Unverified	Unknown	22:32431493..32431493
BPIFC_ENST00000300399	ENST00000300399.7	No	p.?	c.1150-79T>C	Unknown	Heterozygous	Unverified	Unknown	22:32431493..32431493
BPIFC_ENST00000534972	ENST00000534972.3	No	p.?	c.421-79T>C	Unknown	Heterozygous	Unverified	Unknown	22:32431493..32431493
BRAT1	ENST00000340611.8	No	p.?	c.1321+115G>A	Unknown	Heterozygous	Unverified	Unknown	7:2541183..2541183
BRAT1	ENST00000340611.8	No	p.?	c.1770+74C>T	Unknown	Heterozygous	Unverified	Unknown	7:2539105..2539105
BRD8	ENST00000254900.9	No	p.?	c.237-52G>T	Unknown	Heterozygous	Unverified	Unknown	5:138171212..138171212
BRD8_ENST00000230901	ENST00000230901.9	No	p.?	c.237-52G>T	Unknown	Heterozygous	Unverified	Unknown	5:138171212..138171212
BRD8_ENST00000402931	ENST00000402931.5	No	p.?	c.237-52G>T	Unknown	Heterozygous	Unverified	Unknown	5:138171212..138171212
BRD8_ENST00000411594	ENST00000411594.6	No	p.?	c.237-52G>T	Unknown	Heterozygous	Unverified	Unknown	5:138171212..138171212
BRICD5	ENST00000328540.7	No	p.K60=	c.180G>A	Unknown	Heterozygous	Unverified	Substitution - coding silent	16:2210522..2210522
BRICD5_ENST00000562360	ENST00000562360.5	No	p.K60=	c.180G>A	Unknown	Heterozygous	Unverified	Substitution - coding silent	16:2210522..2210522
BRICD5_ENST00000566018	ENST00000566018.1	No	p.K60=	c.180G>A	Unknown	Heterozygous	Unverified	Substitution - coding silent	16:2210522..2210522
BRINP1	ENST00000265922.7	No	p.L481M	c.1441C>A	Unknown	Heterozygous	Unverified	Substitution - Missense	9:119167929..119167929
BRIP1	ENST00000259008.6	Yes	p.?	c.2492+99T>G	Unknown	Heterozygous	Unverified	Unknown	17:61715852..61715852
BRIP1_ENST00000577598	ENST00000577598.5	No	p.?	c.2492+99T>G	Unknown	Heterozygous	Unverified	Unknown	17:61715852..61715852
BTD	ENST00000437172.5	No	p.?	c.50+49A>G	Unknown	Heterozygous	Unverified	Unknown	3:15631544..15631544
BTD_ENST00000303498	ENST00000303498.10	No	p.?	c.-292-1047A>G	Unknown	Heterozygous	Unverified	Unknown	3:15631544..15631544
BTD_ENST00000383778	ENST00000383778.5	No	p.?	c.-16-3880A>G	Unknown	Heterozygous	Unverified	Unknown	3:15631544..15631544
BTD_ENST00000417015	ENST00000417015.2	No	p.?	c.45-3880A>G	Unknown	Heterozygous	Unverified	Unknown	3:15631544..15631544
BTD_ENST00000427382	ENST00000427382.2	No	p.?	c.-16-3880A>G	Unknown	Heterozygous	Unverified	Unknown	3:15631544..15631544
BTD_ENST00000449107	ENST00000449107.6	No	p.?	c.51-3880A>G	Unknown	Heterozygous	Unverified	Unknown	3:15631544..15631544
BTD_ENST00000482824	ENST00000482824.2	No	p.?	c.-17+1424A>G	Unknown	Heterozygous	Unverified	Unknown	3:15631544..15631544
BTD_ENST00000643237	ENST00000643237.1	No	p.?	c.45-3880A>G	Unknown	Heterozygous	Unverified	Unknown	3:15631544..15631544
BTD_ENST00000646371	ENST00000646371.1	No	p.?	c.-292-1047A>G	Unknown	Heterozygous	Unverified	Unknown	3:15631544..15631544
BTK	ENST00000621635.4	Yes	p.?	c.244-65C>A	Unknown	Homozygous	Unverified	Unknown	X:101374699..101374699
BTK_ENST00000308731	ENST00000308731.7	No	p.?	c.142-65C>A	Unknown	Homozygous	Unverified	Unknown	X:101374699..101374699
BTK_ENST00000372880	ENST00000372880.5	No	p.?	c.142-65C>A	Unknown	Homozygous	Unverified	Unknown	X:101374699..101374699
BTK_ENST00000618050	ENST00000618050.4	No	p.?	c.142-65C>A	Unknown	Homozygous	Unverified	Unknown	X:101374699..101374699
C11orf42	ENST00000316375.2	No	p.P182S	c.544C>T	Unknown	Heterozygous	Unverified	Substitution - Missense	11:6210321..6210321
C12orf45	ENST00000552951.6	No	p.?	c.339+126A>C	Unknown	Heterozygous	Unverified	Unknown	12:104991974..104991974
C12orf45_ENST00000280749	ENST00000280749.5	No	p.?	c.203-2504A>C	Unknown	Heterozygous	Unverified	Unknown	12:104991974..104991974
C12orf45_ENST00000622317	ENST00000622317.5	No	p.?	c.339+126A>C	Unknown	Heterozygous	Unverified	Unknown	12:104991974..104991974
C12orf45_ENST00000637147	ENST00000637147.1	No	p.?	c.339+126A>C	Unknown	Heterozygous	Unverified	Unknown	12:104991974..104991974
C15orf39	ENST00000360639.6	No	p.P478S	c.1432C>T	Unknown	Heterozygous	Unverified	Substitution - Missense	15:75207480..75207480
C15orf39_ENST00000394987	ENST00000394987.4	No	p.P478S	c.1432C>T	Unknown	Heterozygous	Unverified	Substitution - Missense	15:75207480..75207480
C15orf39_ENST00000567617	ENST00000567617.1	No	p.P478S	c.1432C>T	Unknown	Heterozygous	Unverified	Substitution - Missense	15:75207480..75207480
C17orf53	ENST00000319977.8	No	p.N370=	c.1110C>T	Unknown	Heterozygous	Unverified	Substitution - coding silent	17:44148913..44148913
C17orf53_ENST00000245382	ENST00000245382.6	No	p.N370=	c.1110C>T	Unknown	Heterozygous	Unverified	Substitution - coding silent	17:44148913..44148913
C17orf53_ENST00000585683	ENST00000585683.5	No	p.N370=	c.1110C>T	Unknown	Heterozygous	Unverified	Substitution - coding silent	17:44148913..44148913
C22orf23	ENST00000249079.6	No	p.G57del	c.170_172del	Unknown	Heterozygous	Verified	Deletion - In frame	22:37947463..37947465
C22orf23_ENST00000403026	ENST00000403026.5	No	p.G57del	c.170_172del	Unknown	Heterozygous	Verified	Deletion - In frame	22:37947463..37947465
C22orf23_ENST00000403305	ENST00000403305.5	No	p.G57del	c.170_172del	Unknown	Heterozygous	Verified	Deletion - In frame	22:37947463..37947465
C22orf23_ENST00000619227	ENST00000619227.4	No	p.G36del	c.107_109del	Unknown	Heterozygous	Verified	Deletion - In frame	22:37947463..37947465
C2CD5	ENST00000545552.5	No	p.?	c.90+77C>T	Unknown	Heterozygous	Unverified	Unknown	12:22543984..22543984
C2CD5_ENST00000333957	ENST00000333957.8	No	p.?	c.90+77C>T	Unknown	Heterozygous	Unverified	Unknown	12:22543984..22543984
C2CD5_ENST00000396028	ENST00000396028.6	No	p.?	c.90+77C>T	Unknown	Heterozygous	Unverified	Unknown	12:22543984..22543984
C2CD5_ENST00000446597	ENST00000446597.5	No	p.?	c.90+77C>T	Unknown	Heterozygous	Unverified	Unknown	12:22543984..22543984
C2CD5_ENST00000536386	ENST00000536386.5	No	p.?	c.90+77C>T	Unknown	Heterozygous	Unverified	Unknown	12:22543984..22543984
C2CD5_ENST00000542676	ENST00000542676.5	No	p.?	c.90+77C>T	Unknown	Heterozygous	Unverified	Unknown	12:22543984..22543984
C4BPA	ENST00000367070.7	No	p.S57L	c.170C>T	Unknown	Heterozygous	Unverified	Substitution - Missense	1:207114127..207114127
C6orf203	ENST00000625458.1	No	p.?	c.486-51G>T	Unknown	Heterozygous	Unverified	Unknown	6:107044209..107044209
C6orf203_ENST00000311381	ENST00000311381.7	No	p.?	c.471-51G>T	Unknown	Heterozygous	Unverified	Unknown	6:107044209..107044209
C6orf203_ENST00000405204	ENST00000405204.6	No	p.?	c.471-51G>T	Unknown	Heterozygous	Unverified	Unknown	6:107044209..107044209
C8orf34	ENST00000518698.5	No	p.?	c.608-15T>A	Unknown	Heterozygous	Unverified	Unknown	8:68468677..68468677
C8orf34_ENST00000337103	ENST00000337103.8	No	p.?	c.275-15T>A	Unknown	Heterozygous	Unverified	Unknown	8:68468677..68468677
C8orf34_ENST00000348340	ENST00000348340.6	No	p.?	c.350-15T>A	Unknown	Heterozygous	Unverified	Unknown	8:68468677..68468677
CA12	ENST00000178638.7	No	p.?	c.874+138G>A	Unknown	Heterozygous	Unverified	Unknown	15:63338681..63338681
CA12_ENST00000344366	ENST00000344366.7	No	p.?	c.874+138G>A	Unknown	Heterozygous	Unverified	Unknown	15:63338681..63338681
CA12_ENST00000422263	ENST00000422263.2	No	p.?	c.694+138G>A	Unknown	Heterozygous	Unverified	Unknown	15:63338681..63338681
CACNA1H	ENST00000348261.10	No	p.T1657I	c.4970C>T	Unknown	Heterozygous	Unverified	Substitution - Missense	16:1215012..1215012
CACNA1H_ENST00000358590	ENST00000358590.8	No	p.T1651I	c.4952C>T	Unknown	Heterozygous	Unverified	Substitution - Missense	16:1215012..1215012
CACNA1H_ENST00000565831	ENST00000565831.6	No	p.T1651I	c.4952C>T	Unknown	Heterozygous	Unverified	Substitution - Missense	16:1215012..1215012
CACNA1H_ENST00000638323	ENST00000638323.1	No	p.T1644I	c.4931C>T	Unknown	Heterozygous	Unverified	Substitution - Missense	16:1215012..1215012
CADPS	ENST00000383710.8	No	p.?	c.2393+16T>A	Unknown	Heterozygous	Unverified	Unknown	3:62518133..62518133
CADPS_ENST00000283269	ENST00000283269.13	No	p.?	c.2393+16T>A	Unknown	Heterozygous	Unverified	Unknown	3:62518133..62518133
CADPS_ENST00000357948	ENST00000357948.7	No	p.?	c.2342+16T>A	Unknown	Heterozygous	Unverified	Unknown	3:62518133..62518133
CADPS_ENST00000612439	ENST00000612439.4	No	p.?	c.2552+16T>A	Unknown	Heterozygous	Unverified	Unknown	3:62518133..62518133
CALCA	ENST00000331587.8	No	p.?	c.*136G>C	Unknown	Heterozygous	Unverified	Unknown	11:14968663..14968663
CALCA_ENST00000361010	ENST00000361010.7	No	p.?	c.228-809G>C	Unknown	Heterozygous	Unverified	Unknown	11:14968663..14968663
CALCA_ENST00000486207	ENST00000486207.5	No	p.?	c.228-809G>C	Unknown	Heterozygous	Unverified	Unknown	11:14968663..14968663
CALCB_ENST00000523376	ENST00000523376.5	No	p.?	c.-445-9228C>G	Unknown	Heterozygous	Unverified	Unknown	11:14968663..14968663
CAMK2B	ENST00000395749.6	No	p.?	c.221-90C>T	Unknown	Heterozygous	Unverified	Unknown	7:44259016..44259016
CAMK2B_ENST00000258682	ENST00000258682.10	No	p.?	c.221-90C>T	Unknown	Heterozygous	Unverified	Unknown	7:44259016..44259016
CAMK2B_ENST00000346990	ENST00000346990.8	No	p.?	c.221-90C>T	Unknown	Heterozygous	Unverified	Unknown	7:44259016..44259016
CAMK2B_ENST00000347193	ENST00000347193.8	No	p.?	c.221-90C>T	Unknown	Heterozygous	Unverified	Unknown	7:44259016..44259016
CAMK2B_ENST00000350811	ENST00000350811.7	No	p.?	c.221-90C>T	Unknown	Heterozygous	Unverified	Unknown	7:44259016..44259016
CAMK2B_ENST00000353625	ENST00000353625.8	No	p.?	c.221-90C>T	Unknown	Heterozygous	Unverified	Unknown	7:44259016..44259016
CAMK2B_ENST00000358707	ENST00000358707.7	No	p.?	c.221-90C>T	Unknown	Heterozygous	Unverified	Unknown	7:44259016..44259016
CAMK2B_ENST00000395747	ENST00000395747.6	No	p.?	c.221-90C>T	Unknown	Heterozygous	Unverified	Unknown	7:44259016..44259016
CAMK2B_ENST00000440254	ENST00000440254.6	No	p.?	c.221-90C>T	Unknown	Heterozygous	Unverified	Unknown	7:44259016..44259016
CAMK2B_ENST00000457475	ENST00000457475.5	No	p.?	c.221-90C>T	Unknown	Heterozygous	Unverified	Unknown	7:44259016..44259016
CAMTA1	ENST00000303635.11	Yes	p.?	c.4690-67C>T	Unknown	Homozygous	Unverified	Unknown	1:7751132..7751132
CAMTA1_ENST00000476864	ENST00000476864.1	No	p.?	c.382-67C>T	Unknown	Homozygous	Unverified	Unknown	1:7751132..7751132
CAMTA2	ENST00000414043.7	No	p.V684=	c.2052G>A	Unknown	Heterozygous	Unverified	Substitution - coding silent	17:4974418..4974418
CAMTA2_ENST00000348066	ENST00000348066.7	No	p.V661=	c.1983G>A	Unknown	Heterozygous	Unverified	Substitution - coding silent	17:4974418..4974418
CAMTA2_ENST00000361571	ENST00000361571.9	No	p.V660=	c.1980G>A	Unknown	Heterozygous	Unverified	Substitution - coding silent	17:4974418..4974418
CAMTA2_ENST00000381311	ENST00000381311.9	No	p.V663=	c.1989G>A	Unknown	Heterozygous	Unverified	Substitution - coding silent	17:4974418..4974418
CAMTA2_ENST00000572543	ENST00000572543.5	No	p.V666=	c.1998G>A	Unknown	Heterozygous	Unverified	Substitution - coding silent	17:4974418..4974418
CAPN8	ENST00000366872.9	No	p.?	c.2030-136G>A	Unknown	Heterozygous	Unverified	Unknown	1:223543302..223543302
CAPS2	ENST00000409445.7	No	p.?	c.911+71A>T	Unknown	Heterozygous	Unverified	Unknown	12:75299766..75299766
CAPS2_ENST00000393284	ENST00000393284.7	No	p.?	c.215+71A>T	Unknown	Heterozygous	Unverified	Unknown	12:75299766..75299766
CAPS2_ENST00000409799	ENST00000409799.5	No	p.?	c.761+71A>T	Unknown	Heterozygous	Unverified	Unknown	12:75299766..75299766
CASC1	ENST00000395987.7	No	p.N476K	c.1428T>A	Unknown	Heterozygous	Unverified	Substitution - Missense	12:25114839..25114839
CASC1_ENST00000320267	ENST00000320267.13	No	p.N470K	c.1410T>A	Unknown	Heterozygous	Unverified	Substitution - Missense	12:25114839..25114839
CASC1_ENST00000354189	ENST00000354189.9	No	p.N534K	c.1602T>A	Unknown	Heterozygous	Unverified	Substitution - Missense	12:25114839..25114839
CASC1_ENST00000395990	ENST00000395990.6	No	p.N430K	c.1290T>A	Unknown	Heterozygous	Unverified	Substitution - Missense	12:25114839..25114839
CASC1_ENST00000545133	ENST00000545133.5	No	p.N411K	c.1233T>A	Unknown	Heterozygous	Unverified	Substitution - Missense	12:25114839..25114839
CASZ1	ENST00000377022.7	No	p.H667N	c.1999C>A	Unknown	Heterozygous	Unverified	Substitution - Missense	1:10654058..10654058
CASZ1_ENST00000344008	ENST00000344008.5	No	p.H667N	c.1999C>A	Unknown	Heterozygous	Unverified	Substitution - Missense	1:10654058..10654058
CATSPERE	ENST00000366534.8	No	p.?	c.2403+15G>A	Unknown	Heterozygous	Unverified	Unknown	1:244605809..244605809
CATSPERE_ENST00000366531	ENST00000366531.7	No	p.?	c.1950+15G>A	Unknown	Heterozygous	Unverified	Unknown	1:244605809..244605809
CATSPERE_ENST00000366533	ENST00000366533.8	No	p.?	c.2403+15G>A	Unknown	Heterozygous	Unverified	Unknown	1:244605809..244605809
CAVIN1	ENST00000357037.5	No	p.Q157H	c.471G>T	Unknown	Heterozygous	Unverified	Substitution - Missense	17:42422627..42422627
CBLC	ENST00000270279.7	Yes	p.?	c.657+123G>A	Unknown	Heterozygous	Unverified	Unknown	19:44781486..44781486
CBLC	ENST00000270279.7	Yes	p.?	c.657+132G>A	Unknown	Heterozygous	Unverified	Unknown	19:44781495..44781495
CBLC	ENST00000270279.7	Yes	p.?	c.657+110A>G	Unknown	Heterozygous	Unverified	Unknown	19:44781473..44781473
CBLC_ENST00000341505	ENST00000341505.4	No	p.?	c.657+123G>A	Unknown	Heterozygous	Unverified	Unknown	19:44781486..44781486
CBLC_ENST00000341505	ENST00000341505.4	No	p.?	c.657+132G>A	Unknown	Heterozygous	Unverified	Unknown	19:44781495..44781495
CBLC_ENST00000341505	ENST00000341505.4	No	p.?	c.657+110A>G	Unknown	Heterozygous	Unverified	Unknown	19:44781473..44781473
CBLC_ENST00000647358	ENST00000647358.1	No	p.?	c.657+123G>A	Unknown	Heterozygous	Unverified	Unknown	19:44781486..44781486
CBLC_ENST00000647358	ENST00000647358.1	No	p.?	c.657+132G>A	Unknown	Heterozygous	Unverified	Unknown	19:44781495..44781495
CBLC_ENST00000647358	ENST00000647358.1	No	p.?	c.657+110A>G	Unknown	Heterozygous	Unverified	Unknown	19:44781473..44781473
CBWD1	ENST00000377400.8	No	p.?	c.528+2948A>G	Unknown	Homozygous	Unverified	Unknown	9:159484..159484
CBWD1_ENST00000314367	ENST00000314367.14	No	p.?	c.420+2948A>G	Unknown	Homozygous	Unverified	Unknown	9:159484..159484
CBWD1_ENST00000356521	ENST00000356521.8	No	p.?	c.528+2948A>G	Unknown	Homozygous	Unverified	Unknown	9:159484..159484
CBWD1_ENST00000377447	ENST00000377447.7	No	p.?	c.528+2948A>G	Unknown	Homozygous	Unverified	Unknown	9:159484..159484
CBWD1_ENST00000382447	ENST00000382447.8	No	p.?	c.528+2948A>G	Unknown	Homozygous	Unverified	Unknown	9:159484..159484
CBWD1_ENST00000613508	ENST00000613508.4	No	p.?	c.528+2948A>G	Unknown	Homozygous	Unverified	Unknown	9:159484..159484
CCDC155	ENST00000447857.7	No	p.?	c.*92G>A	Unknown	Heterozygous	Unverified	Unknown	19:49417602..49417602
CCDC183	ENST00000338005.6	No	p.?	c.1486+114G>A	Unknown	Heterozygous	Unverified	Unknown	9:136807180..136807180
CCDC183	ENST00000338005.6	No	p.R53H	c.158G>A	Unknown	Heterozygous	Unverified	Substitution - Missense	9:136799189..136799189
CCDC185	ENST00000366875.4	No	p.L176=	c.528C>T	Unknown	Heterozygous	Unverified	Substitution - coding silent	1:223394003..223394003
CCDC28A	ENST00000611852.4	No	p.?	c.-134G>T	Unknown	Heterozygous	Unverified	Unknown	6:138773541..138773541
CCDC28A_ENST00000332797	ENST00000332797.10	No	p.?	c.-134G>T	Unknown	Heterozygous	Unverified	Unknown	6:138773541..138773541
CCDC28B	ENST00000421922.6	No	p.?	c.*75G>A	Unknown	Homozygous	Unverified	Unknown	1:32204873..32204873
CCDC28B_ENST00000373602	ENST00000373602.9	No	p.?	c.548+253G>A	Unknown	Homozygous	Unverified	Unknown	1:32204873..32204873
CCDC39	ENST00000442201.6	No	p.?	c.210+71C>A	Unknown	Heterozygous	Unverified	Unknown	3:180663796..180663796
CCDC42	ENST00000293845.7	No	p.L30V	c.88C>G	Unknown	Heterozygous	Unverified	Substitution - Missense	17:8744180..8744180
CCDC42_ENST00000539522	ENST00000539522.2	No	p.L30V	c.88C>G	Unknown	Heterozygous	Unverified	Substitution - Missense	17:8744180..8744180
CCDC61	ENST00000595358.5	No	p.?	c.390-87G>A	Unknown	Homozygous	Unverified	Unknown	19:46008053..46008053
CCDC61_ENST00000536603	ENST00000536603.5	No	p.?	c.390-87G>A	Unknown	Homozygous	Unverified	Unknown	19:46008053..46008053
CCDC61_ENST00000594087	ENST00000594087.1	No	p.?	c.390-87G>A	Unknown	Homozygous	Unverified	Unknown	19:46008053..46008053
CCDC69	ENST00000355417.6	No	p.L37=	c.111C>T	Unknown	Heterozygous	Unverified	Substitution - coding silent	5:151205413..151205413
CCNT2	ENST00000264157.9	No	p.?	c.158+23G>T	Unknown	Heterozygous	Unverified	Unknown	2:134919035..134919035
CCNT2_ENST00000295238	ENST00000295238.10	No	p.?	c.158+23G>T	Unknown	Heterozygous	Unverified	Unknown	2:134919035..134919035
CCR7	ENST00000246657.2	No	p.?	c.61-146C>G	Unknown	Heterozygous	Unverified	Unknown	17:40555964..40555964
CCR7_ENST00000579344	ENST00000579344.1	No	p.?	c.43-146C>G	Unknown	Heterozygous	Unverified	Unknown	17:40555964..40555964
CCSER1	ENST00000509176.5	No	p.I427V	c.1279A>G	Unknown	Heterozygous	Unverified	Substitution - Missense	4:90309563..90309563
CCSER1_ENST00000432775	ENST00000432775.6	No	p.I427V	c.1279A>G	Unknown	Heterozygous	Unverified	Substitution - Missense	4:90309563..90309563
CCT5	ENST00000280326.8	No	p.?	c.1499-150G>A	Unknown	Heterozygous	Unverified	Unknown	5:10264506..10264506
CCT5_ENST00000503026	ENST00000503026.5	No	p.?	c.1436-150G>A	Unknown	Heterozygous	Unverified	Unknown	5:10264506..10264506
CCT5_ENST00000506600	ENST00000506600.1	No	p.?	c.1220-150G>A	Unknown	Heterozygous	Unverified	Unknown	5:10264506..10264506
CCT5_ENST00000515390	ENST00000515390.5	No	p.?	c.1334-150G>A	Unknown	Heterozygous	Unverified	Unknown	5:10264506..10264506
CCT5_ENST00000515676	ENST00000515676.5	No	p.?	c.1385-150G>A	Unknown	Heterozygous	Unverified	Unknown	5:10264506..10264506
CD163L1	ENST00000416109.2	No	p.G1068S	c.3202G>A	Unknown	Homozygous	Unverified	Substitution - Missense	12:7374679..7374679
CD163L1_ENST00000313599	ENST00000313599.7	No	p.G1058S	c.3172G>A	Unknown	Homozygous	Unverified	Substitution - Missense	12:7374679..7374679
CD22	ENST00000085219.9	No	p.P431L	c.1292C>T	Unknown	Heterozygous	Unverified	Substitution - Missense	19:35340923..35340923
CD22_ENST00000341773	ENST00000341773.10	No	p.P254L	c.761C>T	Unknown	Heterozygous	Unverified	Substitution - Missense	19:35340923..35340923
CD22_ENST00000419549	ENST00000419549.6	No	p.P259L	c.776C>T	Unknown	Heterozygous	Unverified	Substitution - Missense	19:35340923..35340923
CD22_ENST00000536635	ENST00000536635.6	No	p.P343L	c.1028C>T	Unknown	Heterozygous	Unverified	Substitution - Missense	19:35340923..35340923
CD22_ENST00000544992	ENST00000544992.6	No	p.P431L	c.1292C>T	Unknown	Heterozygous	Unverified	Substitution - Missense	19:35340923..35340923
CD22_ENST00000594250	ENST00000594250.5	No	p.P254L	c.761C>T	Unknown	Heterozygous	Unverified	Substitution - Missense	19:35340923..35340923
CD47	ENST00000361309.5	No	p.?	c.599-81C>T	Unknown	Heterozygous	Unverified	Unknown	3:108059625..108059625
CD47_ENST00000355354	ENST00000355354.12	No	p.?	c.599-81C>T	Unknown	Heterozygous	Unverified	Unknown	3:108059625..108059625
CD6	ENST00000313421.11	No	p.P456S	c.1366C>T	Unknown	Heterozygous	Unverified	Substitution - Missense	11:61013993..61013993
CD6_ENST00000352009	ENST00000352009.9	No	p.?	c.1291+430C>T	Unknown	Heterozygous	Unverified	Unknown	11:61013993..61013993
CD6_ENST00000452451	ENST00000452451.6	No	p.P456S	c.1366C>T	Unknown	Heterozygous	Unverified	Substitution - Missense	11:61013993..61013993
CD82	ENST00000227155.8	No	p.?	c.63+19G>A	Unknown	Heterozygous	Unverified	Unknown	11:44594744..44594744
CD82_ENST00000342935	ENST00000342935.7	No	p.?	c.63+19G>A	Unknown	Heterozygous	Unverified	Unknown	11:44594744..44594744
CDC42SE1	ENST00000439374.6	No	p.?	c.165+139G>T	Unknown	Heterozygous	Unverified	Unknown	1:151054877..151054877
CDC42SE1_ENST00000357235	ENST00000357235.5	No	p.?	c.165+139G>T	Unknown	Heterozygous	Unverified	Unknown	1:151054877..151054877
CDC42SE1_ENST00000540998	ENST00000540998.5	No	p.?	c.165+139G>T	Unknown	Heterozygous	Unverified	Unknown	1:151054877..151054877
CDH12	ENST00000382254.5	No	p.?	c.527-27779A>G	Unknown	Heterozygous	Unverified	Unknown	5:21882569..21882569
CDH12_ENST00000504376	ENST00000504376.6	No	p.?	c.527-27779A>G	Unknown	Heterozygous	Unverified	Unknown	5:21882569..21882569
CDH12_ENST00000522262	ENST00000522262.1	No	p.?	c.527-40241A>G	Unknown	Heterozygous	Unverified	Unknown	5:21882569..21882569
CDH18	ENST00000507958.5	No	p.?	c.-579-48966A>G	Unknown	Heterozygous	Unverified	Unknown	5:20304471..20304471
CDH20	ENST00000262717.8	No	p.T196S	c.586A>T	Unknown	Heterozygous	Unverified	Substitution - Missense	18:61500427..61500427
CDH20_ENST00000536675	ENST00000536675.2	No	p.T196S	c.586A>T	Unknown	Heterozygous	Unverified	Substitution - Missense	18:61500427..61500427
CDH20_ENST00000538374	ENST00000538374.5	No	p.T196S	c.586A>T	Unknown	Heterozygous	Unverified	Substitution - Missense	18:61500427..61500427
CDH3	ENST00000264012.8	No	p.?	c.1570+1028C>A	Unknown	Heterozygous	Unverified	Unknown	16:68686378..68686378
CDH3	ENST00000264012.8	No	p.?	c.1570+1043A>G	Unknown	Heterozygous	Unverified	Unknown	16:68686393..68686393
CDH3	ENST00000264012.8	No	p.?	c.1570+995A>T	Unknown	Heterozygous	Unverified	Unknown	16:68686345..68686345
CDH3_ENST00000429102	ENST00000429102.6	No	p.?	c.1570+1028C>A	Unknown	Heterozygous	Unverified	Unknown	16:68686378..68686378
CDH3_ENST00000429102	ENST00000429102.6	No	p.?	c.1570+1043A>G	Unknown	Heterozygous	Unverified	Unknown	16:68686393..68686393
CDH3_ENST00000429102	ENST00000429102.6	No	p.?	c.1570+995A>T	Unknown	Heterozygous	Unverified	Unknown	16:68686345..68686345
CDH9	ENST00000231021.8	No	p.?	c.1000-83C>T	Unknown	Heterozygous	Unverified	Unknown	5:26902812..26902812
CDK17	ENST00000261211.7	No	p.?	c.601-139C>T	Unknown	Heterozygous	Unverified	Unknown	12:96299122..96299122
CDK17_ENST00000542666	ENST00000542666.5	No	p.?	c.442-139C>T	Unknown	Heterozygous	Unverified	Unknown	12:96299122..96299122
CDK17_ENST00000543119	ENST00000543119.6	No	p.?	c.601-139C>T	Unknown	Heterozygous	Unverified	Unknown	12:96299122..96299122
CDK5RAP2	ENST00000349780.8	No	p.?	c.507+203G>A	Unknown	Heterozygous	Unverified	Unknown	9:120538838..120538838
CDK5RAP2_ENST00000360190	ENST00000360190.8	No	p.?	c.507+203G>A	Unknown	Heterozygous	Unverified	Unknown	9:120538838..120538838
CDK5RAP2_ENST00000360822	ENST00000360822.7	No	p.?	c.507+203G>A	Unknown	Heterozygous	Unverified	Unknown	9:120538838..120538838
CDK5RAP3	ENST00000536708.6	No	p.?	c.1153-69C>T	Unknown	Heterozygous	Unverified	Unknown	17:47980524..47980524
CDK5RAP3_ENST00000338399	ENST00000338399.8	No	p.?	c.1078-69C>T	Unknown	Heterozygous	Unverified	Unknown	17:47980524..47980524
CDON	ENST00000392693.7	No	p.A414T	c.1240G>A	Unknown	Heterozygous	Unverified	Substitution - Missense	11:126010653..126010653
CDON_ENST00000263577	ENST00000263577.11	No	p.A414T	c.1240G>A	Unknown	Heterozygous	Unverified	Substitution - Missense	11:126010653..126010653
CEACAM1	ENST00000161559.10	No	p.?	c.703+24G>T	Unknown	Heterozygous	Unverified	Unknown	19:42521900..42521900
CEACAM1_ENST00000352591	ENST00000352591.9	No	p.?	c.703+24G>T	Unknown	Heterozygous	Unverified	Unknown	19:42521900..42521900
CEACAM1_ENST00000358394	ENST00000358394.7	No	p.?	c.703+24G>T	Unknown	Heterozygous	Unverified	Unknown	19:42521900..42521900
CEACAM1_ENST00000403444	ENST00000403444.7	No	p.?	c.703+24G>T	Unknown	Heterozygous	Unverified	Unknown	19:42521900..42521900
CEACAM1_ENST00000403461	ENST00000403461.5	No	p.?	c.703+24G>T	Unknown	Heterozygous	Unverified	Unknown	19:42521900..42521900
CEACAM1_ENST00000599389	ENST00000599389.1	No	p.?	c.703+24G>T	Unknown	Heterozygous	Unverified	Unknown	19:42521900..42521900
CELA3B	ENST00000337107.10	No	p.?	c.499+87C>T	Unknown	Heterozygous	Unverified	Unknown	1:21983917..21983917
CENPP	ENST00000375587.7	No	p.?	c.564+5944G>A	Unknown	Heterozygous	Unverified	Unknown	9:92385803..92385803
CEP295	ENST00000325212.10	No	p.?	c.1533+113T>C	Unknown	Homozygous	Unverified	Unknown	11:93692143..93692143
CEP57	ENST00000325542.9	No	p.?	c.382+94G>A	Unknown	Homozygous	Unverified	Unknown	11:95813205..95813205
CEP57_ENST00000325486	ENST00000325486.9	No	p.?	c.382+94G>A	Unknown	Homozygous	Unverified	Unknown	11:95813205..95813205
CEP57_ENST00000537677	ENST00000537677.5	No	p.?	c.301+94G>A	Unknown	Homozygous	Unverified	Unknown	11:95813205..95813205
CEP57_ENST00000538658	ENST00000538658.5	No	p.?	c.382+94G>A	Unknown	Homozygous	Unverified	Unknown	11:95813205..95813205
CEP57_ENST00000541150	ENST00000541150.5	No	p.?	c.355+94G>A	Unknown	Homozygous	Unverified	Unknown	11:95813205..95813205
CEP72	ENST00000264935.5	No	p.?	c.691+99A>G	Unknown	Heterozygous	Unverified	Unknown	5:634046..634046
CER1	ENST00000380911.3	No	p.V179L	c.535G>T	Unknown	Homozygous	Unverified	Substitution - Missense	9:14720359..14720359
CFAP45	ENST00000368099.8	No	p.S105N	c.314G>A	Unknown	Heterozygous	Unverified	Substitution - Missense	1:159888455..159888455
CFAP45_ENST00000426543	ENST00000426543.6	No	p.S20N	c.59G>A	Unknown	Heterozygous	Unverified	Substitution - Missense	1:159888455..159888455
CFAP54	ENST00000524981.8	No	p.?	c.1705+105A>G	Unknown	Heterozygous	Unverified	Unknown	12:96534332..96534332
CFAP74	ENST00000493964.5	No	p.D33V	c.98A>T	Unknown	Heterozygous	Unverified	Substitution - Missense	1:1988943..1988943
CFHR5	ENST00000256785.4	No	p.?	c.-15T>A	Unknown	Heterozygous	Unverified	Unknown	1:196977650..196977650
CHD2	ENST00000394196.8	No	p.?	c.1378-11T>C	Unknown	Heterozygous	Unverified	Unknown	15:92948941..92948941
CHD2_ENST00000420239	ENST00000420239.6	No	p.?	c.1378-11T>C	Unknown	Heterozygous	Unverified	Unknown	15:92948941..92948941
CHD2_ENST00000626782	ENST00000626782.2	No	p.?	c.1417-11T>C	Unknown	Heterozygous	Unverified	Unknown	15:92948941..92948941
CHD2_ENST00000626874	ENST00000626874.2	No	p.?	c.1378-11T>C	Unknown	Heterozygous	Unverified	Unknown	15:92948941..92948941
CHD9	ENST00000447540.5	No	p.?	c.4320+184A>C	Unknown	Heterozygous	Unverified	Unknown	16:53263281..53263281
CHD9_ENST00000398510	ENST00000398510.7	No	p.?	c.4320+184A>C	Unknown	Heterozygous	Unverified	Unknown	16:53263281..53263281
CHD9_ENST00000564845	ENST00000564845.5	No	p.?	c.4320+184A>C	Unknown	Heterozygous	Unverified	Unknown	16:53263281..53263281
CHD9_ENST00000566029	ENST00000566029.5	No	p.?	c.4320+184A>C	Unknown	Heterozygous	Unverified	Unknown	16:53263281..53263281
CHD9_ENST00000615216	ENST00000615216.4	No	p.?	c.-577+184A>C	Unknown	Heterozygous	Unverified	Unknown	16:53263281..53263281
CHMP1A	ENST00000397901.7	No	p.?	c.-114C>T	Unknown	Heterozygous	Unverified	Unknown	16:89657702..89657702
CHMP1A_ENST00000535997	ENST00000535997.6	No	p.?	c.-286C>T	Unknown	Heterozygous	Unverified	Unknown	16:89657702..89657702
CHODL	ENST00000299295.6	No	p.?	c.634+24C>T	Unknown	Heterozygous	Unverified	Unknown	21:18260310..18260310
CHODL_ENST00000338326	ENST00000338326.4	No	p.?	c.511+24C>T	Unknown	Heterozygous	Unverified	Unknown	21:18260310..18260310
CHODL_ENST00000400127	ENST00000400127.5	No	p.?	c.511+24C>T	Unknown	Heterozygous	Unverified	Unknown	21:18260310..18260310
CHODL_ENST00000400128	ENST00000400128.5	No	p.?	c.511+24C>T	Unknown	Heterozygous	Unverified	Unknown	21:18260310..18260310
CHODL_ENST00000400131	ENST00000400131.5	No	p.?	c.511+24C>T	Unknown	Heterozygous	Unverified	Unknown	21:18260310..18260310
CHODL_ENST00000400135	ENST00000400135.5	No	p.?	c.511+24C>T	Unknown	Heterozygous	Unverified	Unknown	21:18260310..18260310
CHODL_ENST00000543733	ENST00000543733.5	No	p.?	c.577+24C>T	Unknown	Heterozygous	Unverified	Unknown	21:18260310..18260310
CHRD	ENST00000204604.5	No	p.N365=	c.1095C>T	Unknown	Heterozygous	Unverified	Substitution - coding silent	3:184383045..184383045
CHRD_ENST00000348986	ENST00000348986.3	No	p.N365=	c.1095C>T	Unknown	Heterozygous	Unverified	Substitution - coding silent	3:184383045..184383045
CHRD_ENST00000450923	ENST00000450923.5	No	p.N365=	c.1095C>T	Unknown	Heterozygous	Unverified	Substitution - coding silent	3:184383045..184383045
CHRNA7	ENST00000454250.7	No	p.P377=	c.1131C>T	Unknown	Heterozygous	Unverified	Substitution - coding silent	15:32167993..32167993
CHRNA7_ENST00000306901	ENST00000306901.8	No	p.P348=	c.1044C>T	Unknown	Heterozygous	Unverified	Substitution - coding silent	15:32167993..32167993
CHRNA7_ENST00000635884	ENST00000635884.1	No	p.R250W	c.748C>T	Unknown	Heterozygous	Unverified	Substitution - Missense	15:32167993..32167993
CHRNA7_ENST00000636603	ENST00000636603.1	No	p.P286=	c.858C>T	Unknown	Heterozygous	Unverified	Substitution - coding silent	15:32167993..32167993
CHRNA7_ENST00000637033	ENST00000637033.1	No	p.P286=	c.858C>T	Unknown	Heterozygous	Unverified	Substitution - coding silent	15:32167993..32167993
CHRNA7_ENST00000637183	ENST00000637183.1	No	p.P269=	c.807C>T	Unknown	Heterozygous	Unverified	Substitution - coding silent	15:32167993..32167993
CHSY3	ENST00000305031.4	No	p.R559H	c.1676G>A	Unknown	Heterozygous	Unverified	Substitution - Missense	5:130184818..130184818
CHUK	ENST00000370397.7	No	p.?	c.1231+126G>T	Unknown	Heterozygous	Unverified	Unknown	10:100207104..100207104
CIT	ENST00000392521.6	No	p.?	c.4579+67G>A	Unknown	Heterozygous	Unverified	Unknown	12:119713136..119713136
CIT_ENST00000261833	ENST00000261833.11	No	p.?	c.4453+67G>A	Unknown	Heterozygous	Unverified	Unknown	12:119713136..119713136
CIT_ENST00000612548	ENST00000612548.4	No	p.?	c.1442-25072G>A	Unknown	Heterozygous	Unverified	Unknown	12:119713136..119713136
CKMT2	ENST00000424301.6	No	p.?	c.447+23T>C	Unknown	Heterozygous	Unverified	Unknown	5:81254514..81254514
CKMT2_ENST00000254035	ENST00000254035.8	No	p.?	c.447+23T>C	Unknown	Heterozygous	Unverified	Unknown	5:81254514..81254514
CKMT2_ENST00000437669	ENST00000437669.5	No	p.?	c.447+23T>C	Unknown	Heterozygous	Unverified	Unknown	5:81254514..81254514
CKS2	ENST00000314355.6	No	p.M1?	c.1A>G	Unknown	Heterozygous	Unverified		9:89311293..89311293
CLCNKA	ENST00000331433.4	No	p.?	c.229+60T>C	Unknown	Homozygous	Unverified	Unknown	1:16023988..16023988
CLCNKA_ENST00000375692	ENST00000375692.5	No	p.?	c.229+60T>C	Unknown	Homozygous	Unverified	Unknown	1:16023988..16023988
CLCNKA_ENST00000439316	ENST00000439316.6	No	p.?	c.229+60T>C	Unknown	Homozygous	Unverified	Unknown	1:16023988..16023988
CLEC18B	ENST00000339953.9	No	p.R383C	c.1147C>T	Unknown	Heterozygous	Unverified	Substitution - Missense	16:74410600..74410600
CLEC18B_ENST00000617101	ENST00000617101.4	No	p.R383C	c.1147C>T	Unknown	Heterozygous	Unverified	Substitution - Missense	16:74410600..74410600
CLEC18B_ENST00000619275	ENST00000619275.4	No	p.R383C	c.1147C>T	Unknown	Heterozygous	Unverified	Substitution - Missense	16:74410600..74410600
CLEC18B_ENST00000620745	ENST00000620745.1	No	p.?	c.*234C>T	Unknown	Heterozygous	Unverified	Unknown	16:74410600..74410600
CLEC9A	ENST00000355819.5	No	p.?	c.92-15C>A	Unknown	Heterozygous	Unverified	Unknown	12:10054256..10054256
CLEC9A	ENST00000355819.5	No	p.?	c.472-100T>C	Unknown	Heterozygous	Unverified	Unknown	12:10064632..10064632
CLNK	ENST00000226951.10	No	p.?	c.772+92C>A	Unknown	Heterozygous	Unverified	Unknown	4:10520699..10520699
CLNK_ENST00000442825	ENST00000442825.6	No	p.?	c.772+92C>A	Unknown	Heterozygous	Unverified	Unknown	4:10520699..10520699
CLSTN3	ENST00000266546.10	No	p.?	c.1323+62C>T	Unknown	Homozygous	Unverified	Unknown	12:7138129..7138129
CLSTN3_ENST00000537408	ENST00000537408.1	No	p.?	c.1359+62C>T	Unknown	Homozygous	Unverified	Unknown	12:7138129..7138129
CMC1	ENST00000466830.5	No	p.R98M	c.293G>T	Unknown	Heterozygous	Unverified	Substitution - Missense	3:28319601..28319601
CMC1_ENST00000423894	ENST00000423894.5	No	p.R68M	c.203G>T	Unknown	Heterozygous	Unverified	Substitution - Missense	3:28319601..28319601
CMTM8	ENST00000307526.3	No	p.?	c.147+19849C>T	Unknown	Heterozygous	Unverified	Unknown	3:32258968..32258968
CMTM8_ENST00000458535	ENST00000458535.6	No	p.?	c.147+19849C>T	Unknown	Heterozygous	Unverified	Unknown	3:32258968..32258968
CNOT3	ENST00000358389.7	Yes	p.G519D	c.1556G>A	Unknown	Heterozygous	Unverified	Substitution - Missense	19:54149709..54149709
CNOT3_ENST00000221232	ENST00000221232.10	No	p.G519D	c.1556G>A	Unknown	Heterozygous	Unverified	Substitution - Missense	19:54149709..54149709
CNOT3_ENST00000447684	ENST00000447684.5	No	p.G338D	c.1013G>A	Unknown	Heterozygous	Unverified	Substitution - Missense	19:54149709..54149709
CNOT3_ENST00000617930	ENST00000617930.2	No	p.G519D	c.1556G>A	Unknown	Heterozygous	Unverified	Substitution - Missense	19:54149709..54149709
CNOT9	ENST00000627282.2	No	p.?	c.321-153G>T	Unknown	Heterozygous	Unverified	Unknown	2:218584459..218584459
CNOT9_ENST00000273064	ENST00000273064.10	No	p.?	c.321-153G>T	Unknown	Heterozygous	Unverified	Unknown	2:218584459..218584459
CNOT9_ENST00000295701	ENST00000295701.9	No	p.?	c.321-153G>T	Unknown	Heterozygous	Unverified	Unknown	2:218584459..218584459
CNOT9_ENST00000542068	ENST00000542068.5	No	p.?	c.321-153G>T	Unknown	Heterozygous	Unverified	Unknown	2:218584459..218584459
CNTNAP4	ENST00000611870.4	No	p.F295I	c.883T>A	Unknown	Heterozygous	Unverified	Substitution - Missense	16:76448907..76448907
CNTNAP4_ENST00000307431	ENST00000307431.12	No	p.F295I	c.883T>A	Unknown	Heterozygous	Unverified	Substitution - Missense	16:76448907..76448907
CNTNAP4_ENST00000377504	ENST00000377504.8	No	p.F295I	c.883T>A	Unknown	Heterozygous	Unverified	Substitution - Missense	16:76448907..76448907
CNTNAP4_ENST00000476707	ENST00000476707.1	No	p.F298I	c.892T>A	Unknown	Heterozygous	Unverified	Substitution - Missense	16:76448907..76448907
CNTNAP4_ENST00000478060	ENST00000478060.5	No	p.F270I	c.808T>A	Unknown	Heterozygous	Unverified	Substitution - Missense	16:76448907..76448907
CNTNAP4_ENST00000622250	ENST00000622250.4	No	p.F295I	c.883T>A	Unknown	Heterozygous	Unverified	Substitution - Missense	16:76448907..76448907
CNTNAP5	ENST00000431078.1	No	p.?	c.382-15C>A	Unknown	Heterozygous	Unverified	Unknown	2:124417428..124417428
COG6	ENST00000455146.7	No	p.?	c.298-29A>G	Unknown	Heterozygous	Unverified	Unknown	13:39660781..39660781
COG6_ENST00000416691	ENST00000416691.5	No	p.?	c.298-29A>G	Unknown	Heterozygous	Unverified	Unknown	13:39660781..39660781
COL23A1	ENST00000390654.7	No	p.?	c.960+123G>T	Unknown	Heterozygous	Unverified	Unknown	5:178254826..178254826
COL23A1_ENST00000407622	ENST00000407622.2	No	p.?	c.519+123G>T	Unknown	Heterozygous	Unverified	Unknown	5:178254826..178254826
COL28A1	ENST00000399429.7	No	p.?	c.2908+1G>T	Unknown	Heterozygous	Unverified	Unknown	7:7372997..7372997
COL2A1	ENST00000380518.7	Yes	p.P202=	c.606A>G	Unknown	Heterozygous	Unverified	Substitution - coding silent	12:47996551..47996551
COL2A1_ENST00000337299	ENST00000337299.7	No	p.P133=	c.399A>G	Unknown	Heterozygous	Unverified	Substitution - coding silent	12:47996551..47996551
COL4A3	ENST00000396578.7	No	p.?	c.388-138G>A	Unknown	Heterozygous	Unverified	Unknown	2:227246547..227246547
COL4A3BP	ENST00000644072.1	No	p.A117=	c.351G>A	Unknown	Heterozygous	Unverified	Substitution - coding silent	5:75511241..75511241
COL4A3BP_ENST00000261415	ENST00000261415.12	No	p.?	c.-34G>A	Unknown	Heterozygous	Unverified	Unknown	5:75511241..75511241
COL4A3BP_ENST00000405807	ENST00000405807.9	No	p.?	c.-34G>A	Unknown	Heterozygous	Unverified	Unknown	5:75511241..75511241
COL4A3BP_ENST00000642556	ENST00000642556.1	No	p.?	c.-34G>A	Unknown	Heterozygous	Unverified	Unknown	5:75511241..75511241
COL4A3BP_ENST00000642809	ENST00000642809.1	No	p.?	c.-34G>A	Unknown	Heterozygous	Unverified	Unknown	5:75511241..75511241
COL4A3BP_ENST00000643158	ENST00000643158.1	No	p.?	c.-34G>A	Unknown	Heterozygous	Unverified	Unknown	5:75511241..75511241
COL4A3BP_ENST00000643780	ENST00000643780.1	No	p.?	c.-34G>A	Unknown	Heterozygous	Unverified	Unknown	5:75511241..75511241
COL4A3BP_ENST00000644445	ENST00000644445.1	No	p.?	c.-34G>A	Unknown	Heterozygous	Unverified	Unknown	5:75511241..75511241
COL4A3BP_ENST00000644912	ENST00000644912.1	No	p.?	c.-34G>A	Unknown	Heterozygous	Unverified	Unknown	5:75511241..75511241
COL4A3BP_ENST00000645483	ENST00000645483.1	No	p.?	c.-34G>A	Unknown	Heterozygous	Unverified	Unknown	5:75511241..75511241
COL4A3BP_ENST00000645866	ENST00000645866.1	No	p.?	c.-34G>A	Unknown	Heterozygous	Unverified	Unknown	5:75511241..75511241
COL4A3BP_ENST00000646302	ENST00000646302.1	No	p.?	c.-34G>A	Unknown	Heterozygous	Unverified	Unknown	5:75511241..75511241
COL4A3BP_ENST00000646511	ENST00000646511.1	No	p.?	c.-34G>A	Unknown	Heterozygous	Unverified	Unknown	5:75511241..75511241
COL4A3BP_ENST00000646713	ENST00000646713.1	No	p.?	c.-34G>A	Unknown	Heterozygous	Unverified	Unknown	5:75511241..75511241
COL5A3	ENST00000264828.3	No	p.?	c.3829-44C>G	Unknown	Heterozygous	Unverified	Unknown	19:9971072..9971072
COL5A3	ENST00000264828.3	No	p.?	c.2965-62G>T	Unknown	Heterozygous	Unverified	Unknown	19:9978689..9978689
COL5A3	ENST00000264828.3	No	p.?	c.963+41G>A	Unknown	Heterozygous	Unverified	Unknown	19:10001727..10001727
COQ10A	ENST00000308197.9	No	p.?	c.577-94G>T	Unknown	Heterozygous	Unverified	Unknown	12:56270056..56270056
COQ10A_ENST00000433805	ENST00000433805.6	No	p.?	c.481-94G>T	Unknown	Heterozygous	Unverified	Unknown	12:56270056..56270056
COQ10A_ENST00000546544	ENST00000546544.5	No	p.?	c.526-94G>T	Unknown	Heterozygous	Unverified	Unknown	12:56270056..56270056
CPAMD8	ENST00000443236.5	No	p.P1547L	c.4640C>T	Unknown	Heterozygous	Verified	Substitution - Missense	19:16902835..16902835
CPAMD8_ENST00000388925	ENST00000388925.8	No	p.?	c.*2355C>T	Unknown	Heterozygous	Verified	Unknown	19:16902835..16902835
CPLANE2	ENST00000375599.7	No	p.?	c.*78G>A	Unknown	Homozygous	Unverified	Unknown	1:16231970..16231970
CPSF1	ENST00000616140.1	No	p.S285=	c.855G>A	Unknown	Heterozygous	Unverified	Substitution - coding silent	8:144400248..144400248
CPSF1_ENST00000620219	ENST00000620219.4	No	p.S285=	c.855G>A	Unknown	Heterozygous	Unverified	Substitution - coding silent	8:144400248..144400248
CRB1	ENST00000367400.7	No	p.D249N	c.745G>A	Unknown	Heterozygous	Unverified	Substitution - Missense	1:197344373..197344373
CRB1_ENST00000367399	ENST00000367399.6	No	p.?	c.653-12458G>A	Unknown	Heterozygous	Unverified	Unknown	1:197344373..197344373
CRB1_ENST00000535699	ENST00000535699.5	No	p.D180N	c.538G>A	Unknown	Heterozygous	Unverified	Substitution - Missense	1:197344373..197344373
CRB1_ENST00000538660	ENST00000538660.5	No	p.D249N	c.745G>A	Unknown	Heterozygous	Unverified	Substitution - Missense	1:197344373..197344373
CRB1_ENST00000638467	ENST00000638467.1	No	p.D249N	c.745G>A	Unknown	Heterozygous	Unverified	Substitution - Missense	1:197344373..197344373
CREB3L4	ENST00000368607.7	No	p.?	c.897+69A>T	Unknown	Heterozygous	Unverified	Unknown	1:153973533..153973533
CREB3L4_ENST00000271889	ENST00000271889.8	No	p.?	c.897+69A>T	Unknown	Heterozygous	Unverified	Unknown	1:153973533..153973533
CREB3L4_ENST00000368600	ENST00000368600.7	No	p.?	c.837+69A>T	Unknown	Heterozygous	Unverified	Unknown	1:153973533..153973533
CREB3L4_ENST00000368603	ENST00000368603.5	No	p.?	c.897+69A>T	Unknown	Heterozygous	Unverified	Unknown	1:153973533..153973533
CRHR1	ENST00000398285.7	No	p.G237S	c.709G>A	Unknown	Heterozygous	Unverified	Substitution - Missense	17:45830483..45830483
CRHR1_ENST00000293493	ENST00000293493.11	No	p.G237S	c.709G>A	Unknown	Heterozygous	Unverified	Substitution - Missense	17:45830483..45830483
CRHR1_ENST00000314537	ENST00000314537.9	No	p.G208S	c.622G>A	Unknown	Heterozygous	Unverified	Substitution - Missense	17:45830483..45830483
CRHR1_ENST00000339069	ENST00000339069.9	No	p.G107S	c.319G>A	Unknown	Heterozygous	Unverified	Substitution - Missense	17:45830483..45830483
CRHR1_ENST00000352855	ENST00000352855.9	No	p.G168S	c.502G>A	Unknown	Heterozygous	Unverified	Substitution - Missense	17:45830483..45830483
CRHR1_ENST00000577353	ENST00000577353.5	No	p.G208S	c.622G>A	Unknown	Heterozygous	Unverified	Substitution - Missense	17:45830483..45830483
CRHR1_ENST00000619154	ENST00000619154.4	No	p.R139Q	c.416G>A	Unknown	Heterozygous	Unverified	Substitution - Missense	17:45830483..45830483
CRISP3	ENST00000433368.6	No	p.P218L	c.653C>T	Unknown	Heterozygous	Unverified	Substitution - Missense	6:49731189..49731189
CRISP3_ENST00000263045	ENST00000263045.8	No	p.P208L	c.623C>T	Unknown	Heterozygous	Unverified	Substitution - Missense	6:49731189..49731189
CRISP3_ENST00000371159	ENST00000371159.8	No	p.P226L	c.677C>T	Unknown	Heterozygous	Unverified	Substitution - Missense	6:49731189..49731189
CRTC3	ENST00000268184.10	Yes	p.?	c.1266+47A>G	Unknown	Heterozygous	Unverified	Unknown	15:90629579..90629579
CRTC3_ENST00000420329	ENST00000420329.6	No	p.?	c.1266+47A>G	Unknown	Heterozygous	Unverified	Unknown	15:90629579..90629579
CSMD1	ENST00000635120.1	No	p.?	c.8378-130T>G	Unknown	Heterozygous	Unverified	Unknown	8:2978930..2978930
CSMD1	ENST00000635120.1	No	p.D1336=	c.4008C>T	Unknown	Heterozygous	Unverified	Substitution - coding silent	8:3284289..3284289
CSMD1	ENST00000635120.1	No	p.?	c.10314+106G>T	Unknown	Heterozygous	Unverified	Unknown	8:2950125..2950125
CSMD1	ENST00000635120.1	No	p.?	c.7138+85G>A	Unknown	Heterozygous	Unverified	Unknown	8:3096764..3096764
CSMD1	ENST00000635120.1	No	p.?	c.5620+67A>G	Unknown	Heterozygous	Unverified	Unknown	8:3187802..3187802
CSMD1_ENST00000400186	ENST00000400186.7	No	p.?	c.8207-130T>G	Unknown	Heterozygous	Unverified	Unknown	8:2978930..2978930
CSMD1_ENST00000400186	ENST00000400186.7	No	p.D1337=	c.4011C>T	Unknown	Heterozygous	Unverified	Substitution - coding silent	8:3284289..3284289
CSMD1_ENST00000400186	ENST00000400186.7	No	p.?	c.9786+106G>T	Unknown	Heterozygous	Unverified	Unknown	8:2950125..2950125
CSMD1_ENST00000400186	ENST00000400186.7	No	p.?	c.7141+85G>A	Unknown	Heterozygous	Unverified	Unknown	8:3096764..3096764
CSMD1_ENST00000400186	ENST00000400186.7	No	p.?	c.5623+67A>G	Unknown	Heterozygous	Unverified	Unknown	8:3187802..3187802
CSMD1_ENST00000520002	ENST00000520002.5	No	p.?	c.8381-130T>G	Unknown	Heterozygous	Unverified	Unknown	8:2978930..2978930
CSMD1_ENST00000520002	ENST00000520002.5	No	p.D1337=	c.4011C>T	Unknown	Heterozygous	Unverified	Substitution - coding silent	8:3284289..3284289
CSMD1_ENST00000520002	ENST00000520002.5	No	p.?	c.10317+106G>T	Unknown	Heterozygous	Unverified	Unknown	8:2950125..2950125
CSMD1_ENST00000520002	ENST00000520002.5	No	p.?	c.7141+85G>A	Unknown	Heterozygous	Unverified	Unknown	8:3096764..3096764
CSMD1_ENST00000520002	ENST00000520002.5	No	p.?	c.5623+67A>G	Unknown	Heterozygous	Unverified	Unknown	8:3187802..3187802
CSMD1_ENST00000537824	ENST00000537824.2	No	p.?	c.7964-130T>G	Unknown	Heterozygous	Unverified	Unknown	8:2978930..2978930
CSMD1_ENST00000537824	ENST00000537824.2	No	p.D1198=	c.3594C>T	Unknown	Heterozygous	Unverified	Substitution - coding silent	8:3284289..3284289
CSMD1_ENST00000537824	ENST00000537824.2	No	p.?	c.9900+106G>T	Unknown	Heterozygous	Unverified	Unknown	8:2950125..2950125
CSMD1_ENST00000537824	ENST00000537824.2	No	p.?	c.6724+85G>A	Unknown	Heterozygous	Unverified	Unknown	8:3096764..3096764
CSMD1_ENST00000537824	ENST00000537824.2	No	p.?	c.5206+67A>G	Unknown	Heterozygous	Unverified	Unknown	8:3187802..3187802
CSMD1_ENST00000602557	ENST00000602557.5	No	p.?	c.8381-130T>G	Unknown	Heterozygous	Unverified	Unknown	8:2978930..2978930
CSMD1_ENST00000602557	ENST00000602557.5	No	p.D1337=	c.4011C>T	Unknown	Heterozygous	Unverified	Substitution - coding silent	8:3284289..3284289
CSMD1_ENST00000602557	ENST00000602557.5	No	p.?	c.10317+106G>T	Unknown	Heterozygous	Unverified	Unknown	8:2950125..2950125
CSMD1_ENST00000602557	ENST00000602557.5	No	p.?	c.7141+85G>A	Unknown	Heterozygous	Unverified	Unknown	8:3096764..3096764
CSMD1_ENST00000602557	ENST00000602557.5	No	p.?	c.5623+67A>G	Unknown	Heterozygous	Unverified	Unknown	8:3187802..3187802
CSMD1_ENST00000602723	ENST00000602723.5	No	p.?	c.8207-130T>G	Unknown	Heterozygous	Unverified	Unknown	8:2978930..2978930
CSMD1_ENST00000602723	ENST00000602723.5	No	p.D1337=	c.4011C>T	Unknown	Heterozygous	Unverified	Substitution - coding silent	8:3284289..3284289
CSMD1_ENST00000602723	ENST00000602723.5	No	p.?	c.9786+106G>T	Unknown	Heterozygous	Unverified	Unknown	8:2950125..2950125
CSMD1_ENST00000602723	ENST00000602723.5	No	p.?	c.7141+85G>A	Unknown	Heterozygous	Unverified	Unknown	8:3096764..3096764
CSMD1_ENST00000602723	ENST00000602723.5	No	p.?	c.5623+67A>G	Unknown	Heterozygous	Unverified	Unknown	8:3187802..3187802
CSNK1A1	ENST00000515768.5	No	p.?	c.759+31T>A	Unknown	Heterozygous	Unverified	Unknown	5:149511763..149511763
CSNK1A1_ENST00000261798	ENST00000261798.9	No	p.?	c.675+31T>A	Unknown	Heterozygous	Unverified	Unknown	5:149511763..149511763
CSNK1A1_ENST00000377843	ENST00000377843.6	No	p.?	c.675+31T>A	Unknown	Heterozygous	Unverified	Unknown	5:149511763..149511763
CSNK1A1_ENST00000504676	ENST00000504676.5	No	p.?	c.408+31T>A	Unknown	Heterozygous	Unverified	Unknown	5:149511763..149511763
CSNK1A1_ENST00000515435	ENST00000515435.5	No	p.?	c.492+31T>A	Unknown	Heterozygous	Unverified	Unknown	5:149511763..149511763
CSNK1A1_ENST00000606299	ENST00000606299.1	No	p.?	c.-46+1307T>A	Unknown	Heterozygous	Unverified	Unknown	5:149511763..149511763
CSNK1A1_ENST00000606719	ENST00000606719.5	No	p.?	c.66+31T>A	Unknown	Heterozygous	Unverified	Unknown	5:149511763..149511763
CTNND2	ENST00000304623.12	No	p.?	c.2463+174G>A	Unknown	Heterozygous	Unverified	Unknown	5:11110684..11110684
CTNND2_ENST00000458100	ENST00000458100.6	No	p.?	c.-251+174G>A	Unknown	Heterozygous	Unverified	Unknown	5:11110684..11110684
CTNND2_ENST00000503622	ENST00000503622.5	No	p.?	c.1452+174G>A	Unknown	Heterozygous	Unverified	Unknown	5:11110684..11110684
CTNND2_ENST00000511377	ENST00000511377.5	No	p.?	c.2190+174G>A	Unknown	Heterozygous	Unverified	Unknown	5:11110684..11110684
CUL2	ENST00000421317.4	No	p.?	c.1674+83G>C	Unknown	Homozygous	Unverified	Unknown	10:35028727..35028727
CUL2_ENST00000374746	ENST00000374746.5	No	p.?	c.1617+83G>C	Unknown	Homozygous	Unverified	Unknown	10:35028727..35028727
CUL2_ENST00000374748	ENST00000374748.5	No	p.?	c.1617+83G>C	Unknown	Homozygous	Unverified	Unknown	10:35028727..35028727
CUL2_ENST00000374749	ENST00000374749.7	No	p.?	c.1617+83G>C	Unknown	Homozygous	Unverified	Unknown	10:35028727..35028727
CUL2_ENST00000374751	ENST00000374751.7	No	p.?	c.1617+83G>C	Unknown	Homozygous	Unverified	Unknown	10:35028727..35028727
CUL2_ENST00000537177	ENST00000537177.5	No	p.?	c.1656+83G>C	Unknown	Homozygous	Unverified	Unknown	10:35028727..35028727
CUL2_ENST00000626172	ENST00000626172.2	No	p.?	c.1617+83G>C	Unknown	Homozygous	Unverified	Unknown	10:35028727..35028727
CYB5R1	ENST00000367249.8	No	p.P202T	c.604C>A	Unknown	Heterozygous	Unverified	Substitution - Missense	1:202963683..202963683
CYLC2	ENST00000374798.7	No	p.R42W	c.124C>T	Unknown	Heterozygous	Unverified	Substitution - Missense	9:103003207..103003207
CYLC2_ENST00000487798	ENST00000487798.5	No	p.R42W	c.124C>T	Unknown	Heterozygous	Unverified	Substitution - Missense	9:103003207..103003207
CYLC2_ENST00000612124	ENST00000612124.4	No	p.R42W	c.124C>T	Unknown	Heterozygous	Unverified	Substitution - Missense	9:103003207..103003207
CYP7A1	ENST00000301645.3	No	p.S5Y	c.14C>A	Unknown	Heterozygous	Unverified	Substitution - Missense	8:58500085..58500085
DAND5	ENST00000317060.3	No	p.P141A	c.421C>G	Unknown	Heterozygous	Unverified	Substitution - Missense	19:12973485..12973485
DAND5_ENST00000585548	ENST00000585548.1	No	p.?	c.*104C>G	Unknown	Heterozygous	Unverified	Unknown	19:12973485..12973485
DAPL1	ENST00000309950.7	No	p.?	c.59-17T>G	Unknown	Heterozygous	Unverified	Unknown	2:158804265..158804265
DAPL1_ENST00000409042	ENST00000409042.5	No	p.?	c.59-17T>G	Unknown	Heterozygous	Unverified	Unknown	2:158804265..158804265
DAPL1_ENST00000621326	ENST00000621326.4	No	p.?	c.59-17T>G	Unknown	Heterozygous	Unverified	Unknown	2:158804265..158804265
DCDC1	ENST00000406071.6	No	p.?	c.1822+80T>C	Unknown	Heterozygous	Unverified	Unknown	11:30903411..30903411
DCDC1	ENST00000406071.6	No	p.?	c.319-125C>A	Unknown	Heterozygous	Unverified	Unknown	11:30922763..30922763
DCDC1_ENST00000597505	ENST00000597505.5	No	p.?	c.4501+80T>C	Unknown	Heterozygous	Unverified	Unknown	11:30903411..30903411
DCDC1_ENST00000597505	ENST00000597505.5	No	p.?	c.2998-125C>A	Unknown	Heterozygous	Unverified	Unknown	11:30922763..30922763
DCHS2_ENST00000357232	ENST00000357232.9	No	p.I2839=	c.8517C>A	Unknown	Heterozygous	Unverified	Substitution - coding silent	4:154236135..154236135
DCST2	ENST00000368424.3	No	p.?	c.1742+66A>T	Unknown	Heterozygous	Unverified	Unknown	1:155024406..155024406
DCST2	ENST00000368424.3	No	p.?	c.1742+64G>A	Unknown	Heterozygous	Unverified	Unknown	1:155024408..155024408
DCUN1D1	ENST00000292782.8	No	p.?	c.520+5092C>T	Unknown	Heterozygous	Unverified	Unknown	3:182956134..182956134
DCUN1D1_ENST00000469954	ENST00000469954.5	No	p.?	c.475+5092C>T	Unknown	Heterozygous	Unverified	Unknown	3:182956134..182956134
DCUN1D1_ENST00000632685	ENST00000632685.1	No	p.?	c.475+5092C>T	Unknown	Heterozygous	Unverified	Unknown	3:182956134..182956134
DDX27	ENST00000622530.4	No	p.?	c.1991-110G>A	Unknown	Heterozygous	Unverified	Unknown	20:49241783..49241783
DDX27_ENST00000371764	ENST00000371764.8	No	p.?	c.1991-110G>A	Unknown	Heterozygous	Unverified	Unknown	20:49241783..49241783
DDX27_ENST00000618172	ENST00000618172.4	No	p.?	c.1898-110G>A	Unknown	Heterozygous	Unverified	Unknown	20:49241783..49241783
DDX46	ENST00000452510.6	No	p.?	c.206+67T>C	Unknown	Heterozygous	Unverified	Unknown	5:134764159..134764159
DDX46_ENST00000354283	ENST00000354283.8	No	p.?	c.206+67T>C	Unknown	Heterozygous	Unverified	Unknown	5:134764159..134764159
DDX46_ENST00000628477	ENST00000628477.2	No	p.?	c.206+67T>C	Unknown	Heterozygous	Unverified	Unknown	5:134764159..134764159
DDX60L	ENST00000260184.11	No	p.?	c.2097+27_2097+28insATACTTTTAGAATTTCTTATACTT	Unknown	Heterozygous	Unverified	Unknown	4:168423597..168423598
DDX60L_ENST00000505890	ENST00000505890.5	No	p.?	c.2097+27_2097+28insATACTTTTAGAATTTCTTATACTT	Unknown	Heterozygous	Unverified	Unknown	4:168423597..168423598
DDX60L_ENST00000511577	ENST00000511577.5	No	p.?	c.2097+27_2097+28insATACTTTTAGAATTTCTTATACTT	Unknown	Heterozygous	Unverified	Unknown	4:168423597..168423598
DENND1B	ENST00000620048.5	No	p.?	c.82+23T>C	Unknown	Heterozygous	Unverified	Unknown	1:197772845..197772845
DENND1B_ENST00000235453	ENST00000235453.8	No	p.?	c.-160+23T>C	Unknown	Heterozygous	Unverified	Unknown	1:197772845..197772845
DENND1B_ENST00000367396	ENST00000367396.7	No	p.?	c.82+23T>C	Unknown	Heterozygous	Unverified	Unknown	1:197772845..197772845
DENND3	ENST00000262585.6	No	p.Q1110K	c.3328C>A	Unknown	Heterozygous	Unverified	Substitution - Missense	8:141192595..141192595
DENND3_ENST00000424248	ENST00000424248.2	No	p.Q1058K	c.3172C>A	Unknown	Heterozygous	Unverified	Substitution - Missense	8:141192595..141192595
DENND3_ENST00000519811	ENST00000519811.5	No	p.Q1190K	c.3568C>A	Unknown	Heterozygous	Unverified	Substitution - Missense	8:141192595..141192595
DENND3_ENST00000523308	ENST00000523308.5	No	p.Q160K	c.478C>A	Unknown	Heterozygous	Unverified	Substitution - Missense	8:141192595..141192595
DEPDC5	ENST00000400246.6	No	p.?	c.1288-9A>G	Unknown	Homozygous	Unverified	Unknown	22:31809602..31809602
DEPDC5_ENST00000382111	ENST00000382111.6	No	p.?	c.1288-9A>G	Unknown	Homozygous	Unverified	Unknown	22:31809602..31809602
DEPDC5_ENST00000382112	ENST00000382112.8	No	p.?	c.1288-9A>G	Unknown	Homozygous	Unverified	Unknown	22:31809602..31809602
DEPDC5_ENST00000400242	ENST00000400242.8	No	p.?	c.1288-9A>G	Unknown	Homozygous	Unverified	Unknown	22:31809602..31809602
DEPDC5_ENST00000400248	ENST00000400248.7	No	p.?	c.1288-9A>G	Unknown	Homozygous	Unverified	Unknown	22:31809602..31809602
DEPDC5_ENST00000400249	ENST00000400249.7	No	p.?	c.1288-9A>G	Unknown	Homozygous	Unverified	Unknown	22:31809602..31809602
DEPDC5_ENST00000433147	ENST00000433147.2	No	p.?	c.1204-9A>G	Unknown	Homozygous	Unverified	Unknown	22:31809602..31809602
DEPDC5_ENST00000535622	ENST00000535622.6	No	p.?	c.1288-9A>G	Unknown	Homozygous	Unverified	Unknown	22:31809602..31809602
DEPDC5_ENST00000642696	ENST00000642696.1	No	p.?	c.1288-9A>G	Unknown	Homozygous	Unverified	Unknown	22:31809602..31809602
DEPDC5_ENST00000642974	ENST00000642974.1	No	p.?	c.1288-9A>G	Unknown	Homozygous	Unverified	Unknown	22:31809602..31809602
DEPDC5_ENST00000644331	ENST00000644331.1	No	p.?	c.1288-9A>G	Unknown	Homozygous	Unverified	Unknown	22:31809602..31809602
DEPDC5_ENST00000645407	ENST00000645407.1	No	p.?	c.1288-9A>G	Unknown	Homozygous	Unverified	Unknown	22:31809602..31809602
DEPDC5_ENST00000645560	ENST00000645560.1	No	p.?	c.1288-9A>G	Unknown	Homozygous	Unverified	Unknown	22:31809602..31809602
DEPDC5_ENST00000645711	ENST00000645711.1	No	p.?	c.1288-9A>G	Unknown	Homozygous	Unverified	Unknown	22:31809602..31809602
DEPDC5_ENST00000646465	ENST00000646465.1	No	p.?	c.1288-9A>G	Unknown	Homozygous	Unverified	Unknown	22:31809602..31809602
DEPDC5_ENST00000646755	ENST00000646755.1	No	p.?	c.1288-9A>G	Unknown	Homozygous	Unverified	Unknown	22:31809602..31809602
DEPDC5_ENST00000646969	ENST00000646969.1	No	p.?	c.1288-9A>G	Unknown	Homozygous	Unverified	Unknown	22:31809602..31809602
DEPDC5_ENST00000647438	ENST00000647438.1	No	p.?	c.1204-9A>G	Unknown	Homozygous	Unverified	Unknown	22:31809602..31809602
DGAT1	ENST00000528718.5	No	p.R424*	c.1270C>T	Unknown	Heterozygous	Unverified	Substitution - Nonsense	8:144316894..144316894
DGAT1_ENST00000332324	ENST00000332324.5	No	p.A258V	c.773C>T	Unknown	Heterozygous	Unverified	Substitution - Missense	8:144316894..144316894
DGKB	ENST00000403951.6	No	p.?	c.1437-45A>G	Unknown	Heterozygous	Unverified	Unknown	7:14583182..14583182
DGKB_ENST00000399322	ENST00000399322.7	No	p.?	c.1437-45A>G	Unknown	Heterozygous	Unverified	Unknown	7:14583182..14583182
DGKB_ENST00000402815	ENST00000402815.5	No	p.?	c.1434-45A>G	Unknown	Heterozygous	Unverified	Unknown	7:14583182..14583182
DGKB_ENST00000406247	ENST00000406247.7	No	p.?	c.1437-45A>G	Unknown	Heterozygous	Unverified	Unknown	7:14583182..14583182
DGKB_ENST00000407950	ENST00000407950.5	No	p.?	c.1413-45A>G	Unknown	Heterozygous	Unverified	Unknown	7:14583182..14583182
DGKD	ENST00000264057.6	No	p.?	c.820-81C>T	Unknown	Heterozygous	Unverified	Unknown	2:233437296..233437296
DGKD_ENST00000409813	ENST00000409813.7	No	p.?	c.688-81C>T	Unknown	Heterozygous	Unverified	Unknown	2:233437296..233437296
DGKZ	ENST00000454345.5	No	p.?	c.1066-178G>A	Unknown	Heterozygous	Unverified	Unknown	11:46369763..46369763
DGKZ_ENST00000318201	ENST00000318201.12	No	p.?	c.501+213G>A	Unknown	Heterozygous	Unverified	Unknown	11:46369763..46369763
DGKZ_ENST00000343674	ENST00000343674.10	No	p.?	c.550-178G>A	Unknown	Heterozygous	Unverified	Unknown	11:46369763..46369763
DGKZ_ENST00000421244	ENST00000421244.6	No	p.?	c.502-178G>A	Unknown	Heterozygous	Unverified	Unknown	11:46369763..46369763
DGKZ_ENST00000456247	ENST00000456247.6	No	p.?	c.499-178G>A	Unknown	Heterozygous	Unverified	Unknown	11:46369763..46369763
DGKZ_ENST00000527911	ENST00000527911.5	No	p.?	c.502-178G>A	Unknown	Heterozygous	Unverified	Unknown	11:46369763..46369763
DGKZ_ENST00000528615	ENST00000528615.5	No	p.?	c.-165-178G>A	Unknown	Heterozygous	Unverified	Unknown	11:46369763..46369763
DGKZ_ENST00000532868	ENST00000532868.6	No	p.?	c.514-178G>A	Unknown	Heterozygous	Unverified	Unknown	11:46369763..46369763
DHCR7	ENST00000355527.7	No	p.D365V	c.1094A>T	Unknown	Heterozygous	Unverified	Substitution - Missense	11:71435709..71435709
DHCR7_ENST00000407721	ENST00000407721.6	No	p.D365V	c.1094A>T	Unknown	Heterozygous	Unverified	Substitution - Missense	11:71435709..71435709
DHX9	ENST00000367549.3	No	p.?	c.2513-17G>A	Unknown	Heterozygous	Unverified	Unknown	1:182880480..182880480
DIAPH1	ENST00000389054.7	No	p.?	c.3148+137A>T	Unknown	Heterozygous	Unverified	Unknown	5:141528316..141528316
DIAPH1	ENST00000389054.7	No	p.?	c.3148+136T>A	Unknown	Heterozygous	Unverified	Unknown	5:141528317..141528317
DIAPH1_ENST00000253811	ENST00000253811.10	No	p.?	c.3016+137A>T	Unknown	Heterozygous	Unverified	Unknown	5:141528316..141528316
DIAPH1_ENST00000253811	ENST00000253811.10	No	p.?	c.3016+136T>A	Unknown	Heterozygous	Unverified	Unknown	5:141528317..141528317
DIAPH1_ENST00000389057	ENST00000389057.9	No	p.?	c.3121+137A>T	Unknown	Heterozygous	Unverified	Unknown	5:141528316..141528316
DIAPH1_ENST00000389057	ENST00000389057.9	No	p.?	c.3121+136T>A	Unknown	Heterozygous	Unverified	Unknown	5:141528317..141528317
DIAPH1_ENST00000398557	ENST00000398557.8	No	p.?	c.3148+137A>T	Unknown	Heterozygous	Unverified	Unknown	5:141528316..141528316
DIAPH1_ENST00000398557	ENST00000398557.8	No	p.?	c.3148+136T>A	Unknown	Heterozygous	Unverified	Unknown	5:141528317..141528317
DIAPH1_ENST00000518047	ENST00000518047.5	No	p.?	c.3121+137A>T	Unknown	Heterozygous	Unverified	Unknown	5:141528316..141528316
DIAPH1_ENST00000518047	ENST00000518047.5	No	p.?	c.3121+136T>A	Unknown	Heterozygous	Unverified	Unknown	5:141528317..141528317
DIAPH1_ENST00000647433	ENST00000647433.1	No	p.?	c.3148+137A>T	Unknown	Heterozygous	Unverified	Unknown	5:141528316..141528316
DIAPH1_ENST00000647433	ENST00000647433.1	No	p.?	c.3148+136T>A	Unknown	Heterozygous	Unverified	Unknown	5:141528317..141528317
DIDO1	ENST00000266070.8	No	p.P1738Q	c.5213C>A	Unknown	Heterozygous	Unverified	Substitution - Missense	20:62880743..62880743
DIDO1_ENST00000395343	ENST00000395343.5	No	p.P1738Q	c.5213C>A	Unknown	Heterozygous	Unverified	Substitution - Missense	20:62880743..62880743
DLG4	ENST00000399510.6	No	p.F443L	c.1327T>C	Unknown	Heterozygous	Unverified	Substitution - Missense	17:7196323..7196323
DLG4_ENST00000302955	ENST00000302955.10	No	p.F397L	c.1189T>C	Unknown	Heterozygous	Unverified	Substitution - Missense	17:7196323..7196323
DLG4_ENST00000399506	ENST00000399506.6	No	p.F400L	c.1198T>C	Unknown	Heterozygous	Unverified	Substitution - Missense	17:7196323..7196323
DMBT1	ENST00000368909.7	No	p.L678V	c.2032C>G	Unknown	Heterozygous	Unverified	Substitution - Missense	10:122589192..122589192
DMBT1_ENST00000330163	ENST00000330163.8	No	p.?	c.1034-5304C>G	Unknown	Heterozygous	Unverified	Unknown	10:122589192..122589192
DMBT1_ENST00000338354	ENST00000338354.8	No	p.L678V	c.2032C>G	Unknown	Heterozygous	Unverified	Substitution - Missense	10:122589192..122589192
DMBT1_ENST00000344338	ENST00000344338.7	No	p.L668V	c.2002C>G	Unknown	Heterozygous	Unverified	Substitution - Missense	10:122589192..122589192
DMBT1_ENST00000368955	ENST00000368955.7	No	p.L668V	c.2002C>G	Unknown	Heterozygous	Unverified	Substitution - Missense	10:122589192..122589192
DMBT1_ENST00000368956	ENST00000368956.6	No	p.?	c.1420+4841C>G	Unknown	Heterozygous	Unverified	Unknown	10:122589192..122589192
DMBT1_ENST00000619379	ENST00000619379.1	No	p.L678V	c.2032C>G	Unknown	Heterozygous	Unverified	Substitution - Missense	10:122589192..122589192
DMP1	ENST00000339673.10	No	p.?	c.*116T>A	Unknown	Heterozygous	Unverified	Unknown	4:87663436..87663436
DMP1_ENST00000282479	ENST00000282479.7	No	p.?	c.*116T>A	Unknown	Heterozygous	Unverified	Unknown	4:87663436..87663436
DNAH10	ENST00000638045.1	No	p.?	c.7285+169G>T	Unknown	Heterozygous	Unverified	Unknown	12:123870654..123870654
DNAH10_ENST00000409039	ENST00000409039.7	No	p.?	c.7468+169G>T	Unknown	Heterozygous	Unverified	Unknown	12:123870654..123870654
DNAH17	ENST00000389840.6	No	p.?	c.5903+56C>T	Unknown	Heterozygous	Unverified	Unknown	17:78495819..78495819
DNAH17_ENST00000585328	ENST00000585328.5	No	p.?	c.5888+56C>T	Unknown	Heterozygous	Unverified	Unknown	17:78495819..78495819
DNAH5	ENST00000265104.4	No	p.?	c.8010+72A>T	Unknown	Heterozygous	Unverified	Unknown	5:13793864..13793864
DNAH5	ENST00000265104.4	No	p.?	c.10419+45G>T	Unknown	Heterozygous	Unverified	Unknown	5:13758801..13758801
DNAH5	ENST00000265104.4	No	p.?	c.8225-19G>C	Unknown	Heterozygous	Unverified	Unknown	5:13792236..13792236
DNAH6	ENST00000389394.7	No	p.?	c.4353+135A>T	Unknown	Heterozygous	Unverified	Unknown	2:84624755..84624755
DNAH6	ENST00000389394.7	No	p.?	c.6306+181A>C	Unknown	Heterozygous	Unverified	Unknown	2:84669691..84669691
DNAH6	ENST00000389394.7	No	p.?	c.7137+107G>C	Unknown	Heterozygous	Unverified	Unknown	2:84686664..84686664
DNAH6	ENST00000389394.7	No	p.D3760Y	c.11278G>T	Unknown	Heterozygous	Unverified	Substitution - Missense	2:84796344..84796344
DNAH6_ENST00000237449	ENST00000237449.10	No	p.?	c.4353+135A>T	Unknown	Heterozygous	Unverified	Unknown	2:84624755..84624755
DNAH6_ENST00000237449	ENST00000237449.10	No	p.?	c.6306+181A>C	Unknown	Heterozygous	Unverified	Unknown	2:84669691..84669691
DNAH6_ENST00000237449	ENST00000237449.10	No	p.?	c.7137+107G>C	Unknown	Heterozygous	Unverified	Unknown	2:84686664..84686664
DNAH6_ENST00000237449	ENST00000237449.10	No	p.D3760Y	c.11278G>T	Unknown	Heterozygous	Unverified	Substitution - Missense	2:84796344..84796344
DNAH8	ENST00000327475.10	No	p.?	c.4084-17C>A	Unknown	Heterozygous	Unverified	Unknown	6:38828167..38828167
DNAH8	ENST00000327475.10	No	p.A1396G	c.4187C>G	Unknown	Heterozygous	Unverified	Substitution - Missense	6:38828287..38828287
DNAH8_ENST00000359357	ENST00000359357.7	No	p.?	c.3433-17C>A	Unknown	Heterozygous	Unverified	Unknown	6:38828167..38828167
DNAH8_ENST00000359357	ENST00000359357.7	No	p.A1179G	c.3536C>G	Unknown	Heterozygous	Unverified	Substitution - Missense	6:38828287..38828287
DNAH8_ENST00000449981	ENST00000449981.6	No	p.?	c.4084-17C>A	Unknown	Heterozygous	Unverified	Unknown	6:38828167..38828167
DNAH8_ENST00000449981	ENST00000449981.6	No	p.A1396G	c.4187C>G	Unknown	Heterozygous	Unverified	Substitution - Missense	6:38828287..38828287
DNAH9	ENST00000262442.8	No	p.?	c.6848-20T>C	Unknown	Heterozygous	Unverified	Unknown	17:11757525..11757525
DNAH9_ENST00000454412	ENST00000454412.6	No	p.?	c.6848-20T>C	Unknown	Heterozygous	Unverified	Unknown	17:11757525..11757525
DNAJB13	ENST00000339764.5	No	p.?	c.69-860C>G	Unknown	Heterozygous	Unverified	Unknown	11:73957457..73957457
DNAJB4	ENST00000370763.5	No	p.G297E	c.890G>A	Unknown	Heterozygous	Unverified	Substitution - Missense	1:78016123..78016123
DOCK1	ENST00000623213.1	No	p.?	c.2848-107C>T	Unknown	Homozygous	Unverified	Unknown	10:127247901..127247901
DOCK1_ENST00000280333	ENST00000280333.9	No	p.?	c.2785-107C>T	Unknown	Homozygous	Unverified	Unknown	10:127247901..127247901
DOCK5	ENST00000276440.11	No	p.?	c.470+128T>G	Unknown	Heterozygous	Unverified	Unknown	8:25292300..25292300
DOCK5_ENST00000481100	ENST00000481100.5	No	p.?	c.470+128T>G	Unknown	Heterozygous	Unverified	Unknown	8:25292300..25292300
DOP1A	ENST00000237163.9	No	p.?	c.2743-90C>A	Unknown	Heterozygous	Unverified	Unknown	6:83134097..83134097
DOP1A_ENST00000349129	ENST00000349129.6	No	p.?	c.2770-90C>A	Unknown	Heterozygous	Unverified	Unknown	6:83134097..83134097
DOP1A_ENST00000369739	ENST00000369739.7	No	p.?	c.2743-90C>A	Unknown	Heterozygous	Unverified	Unknown	6:83134097..83134097
DOT1L	ENST00000398665.7	No	p.?	c.1351+16G>A	Unknown	Heterozygous	Unverified	Unknown	19:2210871..2210871
DPP3	ENST00000541961.5	No	p.?	c.1390-102C>G	Unknown	Heterozygous	Unverified	Unknown	11:66495104..66495104
DPP3_ENST00000530165	ENST00000530165.5	No	p.?	c.1300-102C>G	Unknown	Heterozygous	Unverified	Unknown	11:66495104..66495104
DPP3_ENST00000531863	ENST00000531863.5	No	p.?	c.1450-102C>G	Unknown	Heterozygous	Unverified	Unknown	11:66495104..66495104
DPP3_ENST00000532677	ENST00000532677.5	No	p.?	c.1447-102C>G	Unknown	Heterozygous	Unverified	Unknown	11:66495104..66495104
DPPA2	ENST00000478945.1	No	p.?	c.182-152A>G	Unknown	Heterozygous	Unverified	Unknown	3:109309482..109309482
DRC3	ENST00000399187.5	No	p.A239V	c.716C>T	Unknown	Heterozygous	Unverified	Substitution - Missense	17:17995003..17995003
DRC3_ENST00000313838	ENST00000313838.12	No	p.A239V	c.716C>T	Unknown	Heterozygous	Unverified	Substitution - Missense	17:17995003..17995003
DRC3_ENST00000399182	ENST00000399182.5	No	p.A239V	c.716C>T	Unknown	Heterozygous	Unverified	Substitution - Missense	17:17995003..17995003
DRC3_ENST00000584166	ENST00000584166.5	No	p.A239V	c.716C>T	Unknown	Heterozygous	Unverified	Substitution - Missense	17:17995003..17995003
DUOX2	ENST00000603300.1	No	p.?	c.3006-2A>G	Unknown	Heterozygous	Unverified	Unknown	15:45100230..45100230
DUOX2_ENST00000389039	ENST00000389039.10	No	p.?	c.3006-2A>G	Unknown	Heterozygous	Unverified	Unknown	15:45100230..45100230
DUSP22	ENST00000419235.6	No	p.?	c.*1879G>T	Unknown	Heterozygous	Unverified	Unknown	6:350830..350830
DUSP22_ENST00000344450	ENST00000344450.9	No	p.G173*	c.517G>T	Unknown	Heterozygous	Unverified	Substitution - Nonsense	6:350830..350830
DUSP22_ENST00000604971	ENST00000604971.5	No	p.?	c.*1879G>T	Unknown	Heterozygous	Unverified	Unknown	6:350830..350830
DYNC1I2	ENST00000397119.7	No	p.?	c.511+20A>G	Unknown	Heterozygous	Unverified	Unknown	2:171715463..171715463
DYNC1I2_ENST00000340296	ENST00000340296.8	No	p.?	c.433+20A>G	Unknown	Heterozygous	Unverified	Unknown	2:171715463..171715463
DYNC1I2_ENST00000409197	ENST00000409197.5	No	p.?	c.433+20A>G	Unknown	Heterozygous	Unverified	Unknown	2:171715463..171715463
DYNC1I2_ENST00000409317	ENST00000409317.5	No	p.?	c.493+20A>G	Unknown	Heterozygous	Unverified	Unknown	2:171715463..171715463
DYNC1I2_ENST00000409453	ENST00000409453.5	No	p.?	c.511+20A>G	Unknown	Heterozygous	Unverified	Unknown	2:171715463..171715463
DYNC1I2_ENST00000409773	ENST00000409773.5	No	p.?	c.511+20A>G	Unknown	Heterozygous	Unverified	Unknown	2:171715463..171715463
DYNC1I2_ENST00000410079	ENST00000410079.7	No	p.?	c.487+20A>G	Unknown	Heterozygous	Unverified	Unknown	2:171715463..171715463
DYNC1I2_ENST00000508530	ENST00000508530.5	No	p.?	c.433+20A>G	Unknown	Heterozygous	Unverified	Unknown	2:171715463..171715463
DYRK4	ENST00000540757.6	No	p.?	c.782-2087T>C	Unknown	Heterozygous	Unverified	Unknown	12:4602827..4602827
DYRK4_ENST00000010132	ENST00000010132.6	No	p.?	c.782-2087T>C	Unknown	Heterozygous	Unverified	Unknown	12:4602827..4602827
DYRK4_ENST00000543431	ENST00000543431.5	No	p.?	c.1127-2087T>C	Unknown	Heterozygous	Unverified	Unknown	12:4602827..4602827
EDARADD_ENST00000359362	ENST00000359362.5	No	p.?	c.*1160C>T	Unknown	Heterozygous	Unverified	Unknown	1:236483809..236483809
EDARADD_ENST00000637660	ENST00000637660.1	No	p.?	c.*1160C>T	Unknown	Heterozygous	Unverified	Unknown	1:236483809..236483809
EEF2KMT	ENST00000427587.8	No	p.?	c.476+14G>A	Unknown	Heterozygous	Unverified	Unknown	16:5090418..5090418
EEF2KMT_ENST00000458008	ENST00000458008.8	No	p.?	c.374+14G>A	Unknown	Heterozygous	Unverified	Unknown	16:5090418..5090418
EEF2KMT_ENST00000587133	ENST00000587133.1	No	p.?	c.293+14G>A	Unknown	Heterozygous	Unverified	Unknown	16:5090418..5090418
EEPD1	ENST00000242108.8	No	p.?	c.1177-69C>T	Unknown	Heterozygous	Unverified	Unknown	7:36287570..36287570
EEPD1_ENST00000534978	ENST00000534978.1	No	p.?	c.1177-69C>T	Unknown	Heterozygous	Unverified	Unknown	7:36287570..36287570
EFCAB10_ENST00000469099	ENST00000469099.5	No	p.?	c.-81+8687G>T	Unknown	Heterozygous	Unverified	Unknown	7:105582618..105582618
EFCAB10_ENST00000490493	ENST00000490493.1	No	p.?	c.-81+8687G>T	Unknown	Heterozygous	Unverified	Unknown	7:105582618..105582618
EFEMP2	ENST00000307998.10	No	p.?	c.368-5C>T	Unknown	Heterozygous	Unverified	Unknown	11:65870663..65870663
EFEMP2_ENST00000528176	ENST00000528176.5	No	p.?	c.368-5C>T	Unknown	Heterozygous	Unverified	Unknown	11:65870663..65870663
EFHB	ENST00000295824.13	No	p.?	c.1288+204A>T	Unknown	Heterozygous	Unverified	Unknown	3:19915099..19915099
EFHB_ENST00000344838	ENST00000344838.8	No	p.?	c.898+204A>T	Unknown	Heterozygous	Unverified	Unknown	3:19915099..19915099
EFHD1	ENST00000264059.7	No	p.H156Q	c.468C>A	Unknown	Heterozygous	Unverified	Substitution - Missense	2:232672326..232672326
EFHD1_ENST00000409613	ENST00000409613.5	No	p.H60Q	c.180C>A	Unknown	Heterozygous	Unverified	Substitution - Missense	2:232672326..232672326
EFHD1_ENST00000409708	ENST00000409708.5	No	p.H44Q	c.132C>A	Unknown	Heterozygous	Unverified	Substitution - Missense	2:232672326..232672326
EFHD1_ENST00000410095	ENST00000410095.5	No	p.H44Q	c.132C>A	Unknown	Heterozygous	Unverified	Substitution - Missense	2:232672326..232672326
EFHD1_ENST00000611312	ENST00000611312.1	No	p.H59Q	c.177C>A	Unknown	Heterozygous	Unverified	Substitution - Missense	2:232672326..232672326
EGFR	ENST00000275493.6	Yes	p.?	c.1880+671G>A	Unknown	Heterozygous	Unverified	Unknown	7:55166108..55166108
EGFR	ENST00000275493.6	Yes	p.?	c.1299-103A>G	Unknown	Heterozygous	Unverified	Unknown	7:55160036..55160036
EGFR	ENST00000275493.6	Yes	p.N1053=	c.3159T>C	Unknown	Heterozygous	Unverified	Substitution - coding silent	7:55201779..55201779
EGFR_ENST00000342916	ENST00000342916.7	No	p.?	c.1880+671G>A	Unknown	Heterozygous	Unverified	Unknown	7:55166108..55166108
EGFR_ENST00000342916	ENST00000342916.7	No	p.?	c.1299-103A>G	Unknown	Heterozygous	Unverified	Unknown	7:55160036..55160036
EGFR_ENST00000344576	ENST00000344576.6	No	p.?	c.1880+671G>A	Unknown	Heterozygous	Unverified	Unknown	7:55166108..55166108
EGFR_ENST00000344576	ENST00000344576.6	No	p.?	c.1299-103A>G	Unknown	Heterozygous	Unverified	Unknown	7:55160036..55160036
EGFR_ENST00000454757	ENST00000454757.6	No	p.?	c.1745+671G>A	Unknown	Heterozygous	Unverified	Unknown	7:55166108..55166108
EGFR_ENST00000454757	ENST00000454757.6	No	p.?	c.1164-103A>G	Unknown	Heterozygous	Unverified	Unknown	7:55160036..55160036
EGFR_ENST00000454757	ENST00000454757.6	No	p.N1008=	c.3024T>C	Unknown	Heterozygous	Unverified	Substitution - coding silent	7:55201779..55201779
EGFR_ENST00000455089	ENST00000455089.5	No	p.?	c.1745+671G>A	Unknown	Heterozygous	Unverified	Unknown	7:55166108..55166108
EGFR_ENST00000455089	ENST00000455089.5	No	p.?	c.1164-103A>G	Unknown	Heterozygous	Unverified	Unknown	7:55160036..55160036
EGFR_ENST00000455089	ENST00000455089.5	No	p.N1008=	c.3024T>C	Unknown	Heterozygous	Unverified	Substitution - coding silent	7:55201779..55201779
EGFR_ENST00000638463	ENST00000638463.1	No	p.?	c.1262+671G>A	Unknown	Heterozygous	Unverified	Unknown	7:55166108..55166108
EGFR_ENST00000638463	ENST00000638463.1	No	p.?	c.681-103A>G	Unknown	Heterozygous	Unverified	Unknown	7:55160036..55160036
EGFR_ENST00000638463	ENST00000638463.1	No	p.?	c.*1149T>C	Unknown	Heterozygous	Unverified	Unknown	7:55201779..55201779
EGR1	ENST00000239938.4	No	p.R336C	c.1006C>T	Unknown	Heterozygous	Unverified	Substitution - Missense	5:138467455..138467455
EGR4	ENST00000545030.1	No	p.A162S	c.484G>T	Unknown	Heterozygous	Unverified	Substitution - Missense	2:73292743..73292743
EGR4_ENST00000436467	ENST00000436467.3	No	p.A59S	c.175G>T	Unknown	Heterozygous	Unverified	Substitution - Missense	2:73292743..73292743
EHMT2	ENST00000375528.8	No	p.R284=	c.850A>C	Unknown	Heterozygous	Unverified	Substitution - coding silent	6:31892723..31892723
EHMT2_ENST00000375530	ENST00000375530.8	No	p.R227=	c.679A>C	Unknown	Heterozygous	Unverified	Substitution - coding silent	6:31892723..31892723
EHMT2_ENST00000375537	ENST00000375537.8	No	p.R227=	c.679A>C	Unknown	Heterozygous	Unverified	Substitution - coding silent	6:31892723..31892723
EHMT2_ENST00000395728	ENST00000395728.7	No	p.R284=	c.850A>C	Unknown	Heterozygous	Unverified	Substitution - coding silent	6:31892723..31892723
EIF3B	ENST00000360876.8	No	p.?	c.*67G>C	Unknown	Heterozygous	Unverified	Unknown	7:2380256..2380256
EIF3B_ENST00000397011	ENST00000397011.2	No	p.?	c.*15-23G>C	Unknown	Heterozygous	Unverified	Unknown	7:2380256..2380256
EIF4A3	ENST00000269349.7	No	p.?	c.505+99G>A	Unknown	Heterozygous	Unverified	Unknown	17:80139909..80139909
ELL2	ENST00000237853.8	No	p.?	c.1590-98A>G	Unknown	Heterozygous	Unverified	Unknown	5:95891372..95891372
ELMO2	ENST00000290246.10	No	p.?	c.244-135C>G	Unknown	Heterozygous	Unverified	Unknown	20:46389355..46389355
ELMO2_ENST00000352077	ENST00000352077.6	No	p.?	c.244-135C>G	Unknown	Heterozygous	Unverified	Unknown	20:46389355..46389355
ELMO2_ENST00000372176	ENST00000372176.5	No	p.?	c.-21-135C>G	Unknown	Heterozygous	Unverified	Unknown	20:46389355..46389355
ELMO2_ENST00000396391	ENST00000396391.5	No	p.?	c.244-135C>G	Unknown	Heterozygous	Unverified	Unknown	20:46389355..46389355
ELMO3	ENST00000393997.6	No	p.N430=	c.1290C>T	Unknown	Heterozygous	Unverified	Substitution - coding silent	16:67202057..67202057
ELMO3_ENST00000360833	ENST00000360833.5	No	p.N413=	c.1239C>T	Unknown	Heterozygous	Unverified	Substitution - coding silent	16:67202057..67202057
ELMO3_ENST00000477898	ENST00000477898.5	No	p.N264=	c.792C>T	Unknown	Heterozygous	Unverified	Substitution - coding silent	16:67202057..67202057
ELOA3	ENST00000330682.2	No	p.E364Q	c.1090G>C	Unknown	Heterozygous	Unverified	Substitution - Missense	18:47028753..47028753
EMC1	ENST00000477853.5	No	p.A654=	c.1962C>T	Unknown	Heterozygous	Unverified	Substitution - coding silent	1:19230946..19230946
EMC1_ENST00000375199	ENST00000375199.7	No	p.A653=	c.1959C>T	Unknown	Heterozygous	Unverified	Substitution - coding silent	1:19230946..19230946
EMC1_ENST00000375208	ENST00000375208.7	No	p.A632=	c.1896C>T	Unknown	Heterozygous	Unverified	Substitution - coding silent	1:19230946..19230946
EMC3	ENST00000245046.6	No	p.?	c.156-4247G>C	Unknown	Heterozygous	Unverified	Unknown	3:9981693..9981693
EMC3_ENST00000429759	ENST00000429759.5	No	p.W70C	c.210G>C	Unknown	Heterozygous	Unverified	Substitution - Missense	3:9981693..9981693
EME1	ENST00000393271.6	No	p.?	c.1270-73G>A	Unknown	Heterozygous	Unverified	Unknown	17:50379379..50379379
EME1_ENST00000338165	ENST00000338165.8	No	p.?	c.1231-73G>A	Unknown	Heterozygous	Unverified	Unknown	17:50379379..50379379
EME1_ENST00000511648	ENST00000511648.6	No	p.?	c.1270-73G>A	Unknown	Heterozygous	Unverified	Unknown	17:50379379..50379379
EML4	ENST00000318522.9	Yes	p.?	c.1642-6T>C	Unknown	Heterozygous	Unverified	Unknown	2:42303098..42303098
EML4_ENST00000401738	ENST00000401738.3	No	p.?	c.1675-6T>C	Unknown	Heterozygous	Unverified	Unknown	2:42303098..42303098
EML4_ENST00000402711	ENST00000402711.6	No	p.?	c.1468-6T>C	Unknown	Heterozygous	Unverified	Unknown	2:42303098..42303098
EML6	ENST00000356458.6	No	p.D1061N	c.3181G>A	Unknown	Heterozygous	Unverified	Substitution - Missense	2:54903100..54903100
ENKUR	ENST00000331161.8	No	p.?	c.*179A>G	Unknown	Heterozygous	Unverified	Unknown	10:24984191..24984191
ENKUR_ENST00000615958	ENST00000615958.4	No	p.?	c.*179A>G	Unknown	Heterozygous	Unverified	Unknown	10:24984191..24984191
ENTPD2	ENST00000355097.6	No	p.?	c.386+30C>A	Unknown	Heterozygous	Unverified	Unknown	9:137051480..137051480
ENTPD2_ENST00000312665	ENST00000312665.7	No	p.?	c.386+30C>A	Unknown	Heterozygous	Unverified	Unknown	9:137051480..137051480
ENTPD8	ENST00000371506.6	No	p.?	c.1296+20G>A	Unknown	Heterozygous	Unverified	Unknown	9:137435184..137435184
ENTPD8_ENST00000344119	ENST00000344119.6	No	p.?	c.1185+20G>A	Unknown	Heterozygous	Unverified	Unknown	9:137435184..137435184
ENTPD8_ENST00000472938	ENST00000472938.5	No	p.?	c.1296+20G>A	Unknown	Heterozygous	Unverified	Unknown	9:137435184..137435184
EOGT	ENST00000383701.7	No	p.?	c.1083+60A>G	Unknown	Heterozygous	Unverified	Unknown	3:68988235..68988235
EOGT	ENST00000383701.7	No	p.C310Y	c.929G>A	Unknown	Heterozygous	Unverified	Substitution - Missense	3:68988573..68988573
EOGT_ENST00000295571	ENST00000295571.9	No	p.?	c.832-722A>G	Unknown	Heterozygous	Unverified	Unknown	3:68988235..68988235
EOGT_ENST00000295571	ENST00000295571.9	No	p.?	c.832-1060G>A	Unknown	Heterozygous	Unverified	Unknown	3:68988573..68988573
EOGT_ENST00000540764	ENST00000540764.5	No	p.?	c.1083+60A>G	Unknown	Heterozygous	Unverified	Unknown	3:68988235..68988235
EOGT_ENST00000540764	ENST00000540764.5	No	p.C310Y	c.929G>A	Unknown	Heterozygous	Unverified	Substitution - Missense	3:68988573..68988573
EOGT_ENST00000540955	ENST00000540955.5	No	p.?	c.832-722A>G	Unknown	Heterozygous	Unverified	Unknown	3:68988235..68988235
EOGT_ENST00000540955	ENST00000540955.5	No	p.?	c.832-1060G>A	Unknown	Heterozygous	Unverified	Unknown	3:68988573..68988573
EP400	ENST00000389562.6	No	p.?	c.8875-44C>T	Unknown	Heterozygous	Unverified	Unknown	12:132069451..132069451
EP400_ENST00000389561	ENST00000389561.6	No	p.?	c.8875-44C>T	Unknown	Heterozygous	Unverified	Unknown	12:132069451..132069451
EPC2	ENST00000258484.10	No	p.A416T	c.1246G>A	Unknown	Heterozygous	Unverified	Substitution - Missense	2:148770807..148770807
EPHA4	ENST00000281821.6	No	p.?	c.91+114G>A	Unknown	Heterozygous	Unverified	Unknown	2:221572044..221572044
EPHA4_ENST00000409854	ENST00000409854.5	No	p.?	c.91+114G>A	Unknown	Heterozygous	Unverified	Unknown	2:221572044..221572044
EPHA4_ENST00000409938	ENST00000409938.5	No	p.?	c.91+114G>A	Unknown	Heterozygous	Unverified	Unknown	2:221572044..221572044
EPHA7	ENST00000369303.8	No	p.?	c.1925-112G>T	Unknown	Heterozygous	Unverified	Unknown	6:93258396..93258396
EPPK1	ENST00000615648.1	No	p.V1478I	c.4432G>A	Unknown	Heterozygous	Unverified	Substitution - Missense	8:143868822..143868822
EPPK1_ENST00000568225	ENST00000568225.2	No	p.V1453I	c.4357G>A	Unknown	Heterozygous	Unverified	Substitution - Missense	8:143868822..143868822
ERAP2	ENST00000437043.7	No	p.K908M	c.2723A>T	Unknown	Heterozygous	Unverified	Substitution - Missense	5:96915753..96915753
ERAP2_ENST00000379904	ENST00000379904.8	No	p.K863M	c.2588A>T	Unknown	Heterozygous	Unverified	Substitution - Missense	5:96915753..96915753
ESS2	ENST00000252137.10	No	p.?	c.689-57T>C	Unknown	Heterozygous	Unverified	Unknown	22:19139349..19139349
ESYT1	ENST00000267113.4	No	p.?	c.2535+8G>A	Unknown	Heterozygous	Unverified	Unknown	12:56138847..56138847
ESYT1_ENST00000394048	ENST00000394048.9	No	p.?	c.2505+8G>A	Unknown	Heterozygous	Unverified	Unknown	12:56138847..56138847
ETFA	ENST00000557943.5	No	p.?	c.816+13499C>T	Unknown	Heterozygous	Unverified	Unknown	15:76260913..76260913
ETFA_ENST00000433983	ENST00000433983.6	No	p.?	c.669+13499C>T	Unknown	Heterozygous	Unverified	Unknown	15:76260913..76260913
ETFA_ENST00000559602	ENST00000559602.5	No	p.?	c.504+13499C>T	Unknown	Heterozygous	Unverified	Unknown	15:76260913..76260913
ETFA_ENST00000560726	ENST00000560726.5	No	p.?	c.36+13499C>T	Unknown	Heterozygous	Unverified	Unknown	15:76260913..76260913
ETFDH	ENST00000511912.5	No	p.?	c.34+114A>G	Unknown	Heterozygous	Unverified	Unknown	4:158672604..158672604
ETFDH_ENST00000307738	ENST00000307738.5	No	p.?	c.34+114A>G	Unknown	Heterozygous	Unverified	Unknown	4:158672604..158672604
ETV4	ENST00000319349.9	Yes	p.S457F	c.1370C>T	Unknown	Heterozygous	Verified	Substitution - Missense	17:43528604..43528604
ETV4_ENST00000393664	ENST00000393664.6	No	p.S457F	c.1370C>T	Unknown	Heterozygous	Verified	Substitution - Missense	17:43528604..43528604
ETV4_ENST00000538265	ENST00000538265.5	No	p.S418F	c.1253C>T	Unknown	Heterozygous	Verified	Substitution - Missense	17:43528604..43528604
ETV4_ENST00000545089	ENST00000545089.5	No	p.S403F	c.1208C>T	Unknown	Heterozygous	Verified	Substitution - Missense	17:43528604..43528604
ETV4_ENST00000545954	ENST00000545954.5	No	p.S418F	c.1253C>T	Unknown	Heterozygous	Verified	Substitution - Missense	17:43528604..43528604
ETV4_ENST00000586826	ENST00000586826.1	No	p.S180F	c.539C>T	Unknown	Heterozygous	Verified	Substitution - Missense	17:43528604..43528604
ETV4_ENST00000591713	ENST00000591713.5	No	p.S457F	c.1370C>T	Unknown	Heterozygous	Verified	Substitution - Missense	17:43528604..43528604
EVPL	ENST00000586740.1	No	p.Q1651Dfs*39	c.4948_4949dup	Unknown	Heterozygous	Unverified	Insertion - Frameshift	17:76008324..76008325
EVPL_ENST00000301607	ENST00000301607.7	No	p.Q1629Dfs*39	c.4882_4883dup	Unknown	Heterozygous	Unverified	Insertion - Frameshift	17:76008324..76008325
EXD3	ENST00000340951.8	No	p.?	c.832-10G>C	Unknown	Heterozygous	Unverified	Unknown	9:137354387..137354387
EXT2	ENST00000395673.7	Yes	p.?	c.1272+14338G>T	Unknown	Heterozygous	Unverified	Unknown	11:44144476..44144476
EXT2_ENST00000343631	ENST00000343631.3	No	p.?	c.1173+14338G>T	Unknown	Heterozygous	Unverified	Unknown	11:44144476..44144476
EXT2_ENST00000358681	ENST00000358681.8	No	p.?	c.1266+137G>T	Unknown	Heterozygous	Unverified	Unknown	11:44144476..44144476
EXT2_ENST00000533608	ENST00000533608.5	No	p.?	c.1173+14338G>T	Unknown	Heterozygous	Unverified	Unknown	11:44144476..44144476
EYA3	ENST00000373871.7	No	p.?	c.158-104T>G	Unknown	Heterozygous	Unverified	Unknown	1:28039009..28039009
EYA3_ENST00000373863	ENST00000373863.3	No	p.?	c.158-104T>G	Unknown	Heterozygous	Unverified	Unknown	1:28039009..28039009
EYA3_ENST00000373864	ENST00000373864.5	No	p.?	c.-36-104T>G	Unknown	Heterozygous	Unverified	Unknown	1:28039009..28039009
EYA3_ENST00000436342	ENST00000436342.6	No	p.?	c.-2-104T>G	Unknown	Heterozygous	Unverified	Unknown	1:28039009..28039009
EYA3_ENST00000540618	ENST00000540618.5	No	p.?	c.158-104T>G	Unknown	Heterozygous	Unverified	Unknown	1:28039009..28039009
EYS	ENST00000370621.7	No	p.?	c.8072-3004C>A	Unknown	Heterozygous	Unverified	Unknown	6:63744979..63744979
EYS	ENST00000370621.7	No	p.C78Afs*7	c.232del	Unknown	Heterozygous	Unverified	Deletion - Frameshift	6:65495181..65495181
EYS_ENST00000342421	ENST00000342421.9	No	p.C78Afs*7	c.232del	Unknown	Heterozygous	Unverified	Deletion - Frameshift	6:65495181..65495181
EYS_ENST00000393380	ENST00000393380.6	No	p.C78Afs*7	c.232del	Unknown	Heterozygous	Unverified	Deletion - Frameshift	6:65495181..65495181
EYS_ENST00000503581	ENST00000503581.5	No	p.?	c.8071+17482C>A	Unknown	Heterozygous	Unverified	Unknown	6:63744979..63744979
EYS_ENST00000503581	ENST00000503581.5	No	p.C78Afs*7	c.232del	Unknown	Heterozygous	Unverified	Deletion - Frameshift	6:65495181..65495181
FAAH	ENST00000243167.8	No	p.G15_A17del	c.43_51del	Unknown	Heterozygous	Unverified	Deletion - In frame	1:46394391..46394399
FAM120AOS	ENST00000375412.9	No	p.?	c.564-681G>A	Unknown	Homozygous	Unverified	Unknown	9:93451280..93451280
FAM120AOS_ENST00000423591	ENST00000423591.5	No	p.?	c.-176G>A	Unknown	Homozygous	Unverified	Unknown	9:93451280..93451280
FAM133A	ENST00000322139.4	No	p.?	c.*107T>C	Unknown	Homozygous	Unverified	Unknown	X:93710273..93710273
FAM133A_ENST00000332647	ENST00000332647.5	No	p.?	c.*107T>C	Unknown	Homozygous	Unverified	Unknown	X:93710273..93710273
FAM168A	ENST00000064778.8	No	p.?	c.151+39G>A	Unknown	Heterozygous	Unverified	Unknown	11:73430651..73430651
FAM168A_ENST00000356467	ENST00000356467.4	No	p.?	c.151+39G>A	Unknown	Heterozygous	Unverified	Unknown	11:73430651..73430651
FAM168A_ENST00000450446	ENST00000450446.6	No	p.?	c.151+39G>A	Unknown	Heterozygous	Unverified	Unknown	11:73430651..73430651
FAM174B	ENST00000327355.5	No	p.?	c.476+193A>G	Unknown	Heterozygous	Unverified	Unknown	15:92630021..92630021
FAM174B_ENST00000553393	ENST00000553393.5	No	p.?	c.52+193A>G	Unknown	Heterozygous	Unverified	Unknown	15:92630021..92630021
FAM174B_ENST00000555064	ENST00000555064.5	No	p.?	c.52+193A>G	Unknown	Heterozygous	Unverified	Unknown	15:92630021..92630021
FAM174B_ENST00000555696	ENST00000555696.5	No	p.?	c.52+193A>G	Unknown	Heterozygous	Unverified	Unknown	15:92630021..92630021
FAM174B_ENST00000555748	ENST00000555748.5	No	p.?	c.52+193A>G	Unknown	Heterozygous	Unverified	Unknown	15:92630021..92630021
FAM189A1	ENST00000261275.4	No	p.N167K	c.501C>A	Unknown	Heterozygous	Unverified	Substitution - Missense	15:29196451..29196451
FAM192A	ENST00000309137.12	No	p.?	c.*66G>A	Unknown	Heterozygous	Unverified	Unknown	16:57154224..57154224
FAM192A_ENST00000389447	ENST00000389447.9	No	p.?	c.*66G>A	Unknown	Heterozygous	Unverified	Unknown	16:57154224..57154224
FAM192A_ENST00000566077	ENST00000566077.5	No	p.?	c.*66G>A	Unknown	Heterozygous	Unverified	Unknown	16:57154224..57154224
FAM192A_ENST00000567439	ENST00000567439.5	No	p.?	c.*66G>A	Unknown	Heterozygous	Unverified	Unknown	16:57154224..57154224
FAM192A_ENST00000569266	ENST00000569266.5	No	p.?	c.*66G>A	Unknown	Heterozygous	Unverified	Unknown	16:57154224..57154224
FAM20C	ENST00000313766.5	No	p.?	c.606-62C>T	Unknown	Heterozygous	Unverified	Unknown	7:195492..195492
FAM210B	ENST00000371384.3	No	p.?	c.186+950T>G	Unknown	Heterozygous	Unverified	Unknown	20:56360141..56360141
FAM234A	ENST00000399932.7	No	p.W149C	c.447G>T	Unknown	Heterozygous	Unverified	Substitution - Missense	16:260030..260030
FAM234A_ENST00000301678	ENST00000301678.7	No	p.W149C	c.447G>T	Unknown	Heterozygous	Unverified	Substitution - Missense	16:260030..260030
FAM234A_ENST00000301679	ENST00000301679.6	No	p.W149C	c.447G>T	Unknown	Heterozygous	Unverified	Substitution - Missense	16:260030..260030
FAM241B	ENST00000373279.5	No	p.?	c.-104+197G>A	Unknown	Homozygous	Unverified	Unknown	10:69630510..69630510
FAM83A	ENST00000518448.5	No	p.?	c.480+27G>T	Unknown	Heterozygous	Unverified	Unknown	8:123183363..123183363
FAM83A_ENST00000276699	ENST00000276699.10	No	p.?	c.480+27G>T	Unknown	Heterozygous	Unverified	Unknown	8:123183363..123183363
FAM83A_ENST00000522648	ENST00000522648.5	No	p.?	c.480+27G>T	Unknown	Heterozygous	Unverified	Unknown	8:123183363..123183363
FAM83A_ENST00000536633	ENST00000536633.2	No	p.?	c.480+27G>T	Unknown	Heterozygous	Unverified	Unknown	8:123183363..123183363
FAM84B	ENST00000304916.3	No	p.N114=	c.342C>T	Unknown	Heterozygous	Unverified	Substitution - coding silent	8:126557048..126557048
FANCA	ENST00000389301.7	Yes	p.V677M	c.2029G>A	Unknown	Heterozygous	Unverified	Substitution - Missense	16:89771800..89771800
FANCA_ENST00000568369	ENST00000568369.5	No	p.V677M	c.2029G>A	Unknown	Heterozygous	Unverified	Substitution - Missense	16:89771800..89771800
FAR2	ENST00000536681.7	No	p.?	c.723+95G>A	Unknown	Heterozygous	Unverified	Unknown	12:29307930..29307930
FAR2_ENST00000182377	ENST00000182377.8	No	p.?	c.723+95G>A	Unknown	Heterozygous	Unverified	Unknown	12:29307930..29307930
FAR2_ENST00000547116	ENST00000547116.5	No	p.?	c.432+95G>A	Unknown	Heterozygous	Unverified	Unknown	12:29307930..29307930
FARP2	ENST00000264042.7	No	p.?	c.1412-37C>G	Unknown	Heterozygous	Unverified	Unknown	2:241456710..241456710
FARP2_ENST00000373287	ENST00000373287.8	No	p.?	c.1412-37C>G	Unknown	Heterozygous	Unverified	Unknown	2:241456710..241456710
FARP2_ENST00000627550	ENST00000627550.2	No	p.?	c.1412-37C>G	Unknown	Heterozygous	Unverified	Unknown	2:241456710..241456710
FARSA	ENST00000314606.8	No	p.?	c.384+9C>T	Unknown	Heterozygous	Unverified	Unknown	19:12930420..12930420
FARSA_ENST00000423140	ENST00000423140.6	No	p.?	c.384+9C>T	Unknown	Heterozygous	Unverified	Unknown	19:12930420..12930420
FARSA_ENST00000588025	ENST00000588025.5	No	p.?	c.504+9C>T	Unknown	Heterozygous	Unverified	Unknown	19:12930420..12930420
FAT1	ENST00000441802.6	Yes	p.?	c.8879-122T>A	Unknown	Heterozygous	Unverified	Unknown	4:186617323..186617323
FAT1_ENST00000614102	ENST00000614102.4	No	p.?	c.8885-122T>A	Unknown	Heterozygous	Unverified	Unknown	4:186617323..186617323
FAT2	ENST00000261800.5	No	p.I583T	c.1748T>C	Unknown	Heterozygous	Unverified	Substitution - Missense	5:151567184..151567184
FBLN1	ENST00000327858.10	No	p.?	c.1973-30C>T	Unknown	Heterozygous	Unverified	Unknown	22:45600277..45600277
FBLN7	ENST00000331203.6	No	p.?	c.948-41T>A	Unknown	Heterozygous	Unverified	Unknown	2:112187093..112187093
FBLN7_ENST00000409450	ENST00000409450.7	No	p.?	c.810-41T>A	Unknown	Heterozygous	Unverified	Unknown	2:112187093..112187093
FBLN7_ENST00000409667	ENST00000409667.7	No	p.?	c.546-41T>A	Unknown	Heterozygous	Unverified	Unknown	2:112187093..112187093
FBLN7_ENST00000409903	ENST00000409903.5	No	p.?	c.948-294T>A	Unknown	Heterozygous	Unverified	Unknown	2:112187093..112187093
FBN3	ENST00000600128.5	No	p.?	c.2957-18G>T	Unknown	Heterozygous	Unverified	Unknown	19:8123607..8123607
FBN3_ENST00000270509	ENST00000270509.6	No	p.?	c.2957-18G>T	Unknown	Heterozygous	Unverified	Unknown	19:8123607..8123607
FBN3_ENST00000601739	ENST00000601739.5	No	p.?	c.2957-18G>T	Unknown	Heterozygous	Unverified	Unknown	19:8123607..8123607
FBXL19	ENST00000380310.6	No	p.Q549H	c.1647G>C	Unknown	Heterozygous	Unverified	Substitution - Missense	16:30942496..30942496
FBXL19_ENST00000338343	ENST00000338343.8	No	p.Q529H	c.1587G>C	Unknown	Heterozygous	Unverified	Substitution - Missense	16:30942496..30942496
FBXL19_ENST00000471231	ENST00000471231.6	No	p.Q237H	c.711G>C	Unknown	Heterozygous	Unverified	Substitution - Missense	16:30942496..30942496
FBXL19_ENST00000562319	ENST00000562319.5	No	p.Q529H	c.1587G>C	Unknown	Heterozygous	Unverified	Substitution - Missense	16:30942496..30942496
FBXL19_ENST00000565690	ENST00000565690.5	No	p.Q413H	c.1239G>C	Unknown	Heterozygous	Unverified	Substitution - Missense	16:30942496..30942496
FBXO17	ENST00000292852.8	No	p.W131*	c.392G>A	Unknown	Heterozygous	Unverified	Substitution - Nonsense	19:38948636..38948636
FBXO17_ENST00000595329	ENST00000595329.5	No	p.W131*	c.392G>A	Unknown	Heterozygous	Unverified	Substitution - Nonsense	19:38948636..38948636
FBXO2	ENST00000354287.4	No	p.?	c.757-97C>T	Unknown	Homozygous	Unverified	Unknown	1:11648925..11648925
FBXO24	ENST00000427939.2	No	p.?	c.252+5G>T	Unknown	Heterozygous	Unverified	Unknown	7:100590080..100590080
FBXO24_ENST00000241071	ENST00000241071.10	No	p.?	c.138+5G>T	Unknown	Heterozygous	Unverified	Unknown	7:100590080..100590080
FBXO24_ENST00000465843	ENST00000465843.5	No	p.?	c.138+5G>T	Unknown	Heterozygous	Unverified	Unknown	7:100590080..100590080
FBXO24_ENST00000468962	ENST00000468962.5	No	p.?	c.102+5G>T	Unknown	Heterozygous	Unverified	Unknown	7:100590080..100590080
FBXO25	ENST00000382824.5	No	p.?	c.288+110A>G	Unknown	Heterozygous	Unverified	Unknown	8:433045..433045
FBXO25_ENST00000276326	ENST00000276326.9	No	p.?	c.87+1601A>G	Unknown	Heterozygous	Unverified	Unknown	8:433045..433045
FBXO25_ENST00000350302	ENST00000350302.7	No	p.?	c.288+110A>G	Unknown	Heterozygous	Unverified	Unknown	8:433045..433045
FBXO25_ENST00000352684	ENST00000352684.2	No	p.?	c.87+1601A>G	Unknown	Heterozygous	Unverified	Unknown	8:433045..433045
FBXO38	ENST00000394370.7	No	p.F175=	c.525T>C	Unknown	Heterozygous	Unverified	Substitution - coding silent	5:148402446..148402446
FBXO38_ENST00000296701	ENST00000296701.10	No	p.F175=	c.525T>C	Unknown	Heterozygous	Unverified	Substitution - coding silent	5:148402446..148402446
FBXO38_ENST00000340253	ENST00000340253.9	No	p.F175=	c.525T>C	Unknown	Heterozygous	Unverified	Substitution - coding silent	5:148402446..148402446
FBXO38_ENST00000513826	ENST00000513826.1	No	p.F175=	c.525T>C	Unknown	Heterozygous	Unverified	Substitution - coding silent	5:148402446..148402446
FCER1G	ENST00000289902.1	No	p.?	c.49+8G>A	Unknown	Heterozygous	Unverified	Unknown	1:161215378..161215378
FCER1G_ENST00000367992	ENST00000367992.7	No	p.?	c.49+8G>A	Unknown	Heterozygous	Unverified	Unknown	1:161215378..161215378
FCHSD2	ENST00000409418.8	No	p.?	c.925-34A>T	Unknown	Heterozygous	Unverified	Unknown	11:72889979..72889979
FCHSD2	ENST00000409418.8	No	p.V97=	c.291A>T	Unknown	Heterozygous	Unverified	Substitution - coding silent	11:73001086..73001086
FCHSD2_ENST00000311172	ENST00000311172.11	No	p.?	c.757-34A>T	Unknown	Heterozygous	Unverified	Unknown	11:72889979..72889979
FCHSD2_ENST00000311172	ENST00000311172.11	No	p.V41=	c.123A>T	Unknown	Heterozygous	Unverified	Substitution - coding silent	11:73001086..73001086
FCHSD2_ENST00000409314	ENST00000409314.5	No	p.?	c.997-34A>T	Unknown	Heterozygous	Unverified	Unknown	11:72889979..72889979
FCHSD2_ENST00000409314	ENST00000409314.5	No	p.V97=	c.291A>T	Unknown	Heterozygous	Unverified	Substitution - coding silent	11:73001086..73001086
FCHSD2_ENST00000409853	ENST00000409853.5	No	p.?	c.757-34A>T	Unknown	Heterozygous	Unverified	Unknown	11:72889979..72889979
FCHSD2_ENST00000409853	ENST00000409853.5	No	p.V41=	c.123A>T	Unknown	Heterozygous	Unverified	Substitution - coding silent	11:73001086..73001086
FCHSD2_ENST00000458644	ENST00000458644.6	No	p.?	c.517-34A>T	Unknown	Heterozygous	Unverified	Unknown	11:72889979..72889979
FCHSD2_ENST00000458644	ENST00000458644.6	No	p.?	c.-93-11989A>T	Unknown	Heterozygous	Unverified	Unknown	11:73001086..73001086
FCRL1	ENST00000368176.7	No	p.G250E	c.749G>A	Unknown	Heterozygous	Unverified	Substitution - Missense	1:157802052..157802052
FCRL1_ENST00000358292	ENST00000358292.7	No	p.G250E	c.749G>A	Unknown	Heterozygous	Unverified	Substitution - Missense	1:157802052..157802052
FCRL1_ENST00000491942	ENST00000491942.1	No	p.G250E	c.749G>A	Unknown	Heterozygous	Unverified	Substitution - Missense	1:157802052..157802052
FCRL3	ENST00000368186.9	No	p.?	c.2173-157C>A	Unknown	Heterozygous	Unverified	Unknown	1:157676925..157676925
FCRL3_ENST00000368184	ENST00000368184.7	No	p.?	c.*1785C>A	Unknown	Heterozygous	Unverified	Unknown	1:157676925..157676925
FER1L5	ENST00000624922.5	No	p.V1447M	c.4339G>A	Unknown	Heterozygous	Unverified	Substitution - Missense	2:96698139..96698139
FER1L5_ENST00000623019	ENST00000623019.5	No	p.V1474M	c.4420G>A	Unknown	Heterozygous	Unverified	Substitution - Missense	2:96698139..96698139
FER1L5_ENST00000623246	ENST00000623246.5	No	p.V1151M	c.3451G>A	Unknown	Heterozygous	Unverified	Substitution - Missense	2:96698139..96698139
FER1L5_ENST00000641731	ENST00000641731.1	No	p.V1488M	c.4462G>A	Unknown	Heterozygous	Unverified	Substitution - Missense	2:96698139..96698139
FGD5	ENST00000285046.9	No	p.P8S	c.22C>T	Unknown	Heterozygous	Unverified	Substitution - Missense	3:14819093..14819093
FGD5_ENST00000543601	ENST00000543601.5	No	p.?	c.-702C>T	Unknown	Heterozygous	Unverified	Unknown	3:14819093..14819093
FGF12	ENST00000454309.6	No	p.?	c.200-256A>C	Unknown	Heterozygous	Unverified	Unknown	3:192360794..192360794
FGF12_ENST00000430714	ENST00000430714.5	No	p.?	c.14-25330A>C	Unknown	Heterozygous	Unverified	Unknown	3:192360794..192360794
FGF12_ENST00000445105	ENST00000445105.6	No	p.?	c.14-256A>C	Unknown	Heterozygous	Unverified	Unknown	3:192360794..192360794
FGF12_ENST00000450716	ENST00000450716.5	No	p.?	c.14-256A>C	Unknown	Heterozygous	Unverified	Unknown	3:192360794..192360794
FGFR1	ENST00000425967.7	Yes	p.?	c.714+42G>A	Unknown	Heterozygous	Unverified	Unknown	8:38427879..38427879
FGFR1_ENST00000326324	ENST00000326324.10	No	p.?	c.348+42G>A	Unknown	Heterozygous	Unverified	Unknown	8:38427879..38427879
FGFR1_ENST00000335922	ENST00000335922.9	No	p.?	c.597+42G>A	Unknown	Heterozygous	Unverified	Unknown	8:38427879..38427879
FGFR1_ENST00000341462	ENST00000341462.8	No	p.?	c.624+42G>A	Unknown	Heterozygous	Unverified	Unknown	8:38427879..38427879
FGFR1_ENST00000356207	ENST00000356207.9	No	p.?	c.354+42G>A	Unknown	Heterozygous	Unverified	Unknown	8:38427879..38427879
FGFR1_ENST00000397091	ENST00000397091.9	No	p.?	c.615+42G>A	Unknown	Heterozygous	Unverified	Unknown	8:38427879..38427879
FGFR1_ENST00000397103	ENST00000397103.5	No	p.?	c.348+42G>A	Unknown	Heterozygous	Unverified	Unknown	8:38427879..38427879
FGFR1_ENST00000397108	ENST00000397108.8	No	p.?	c.615+42G>A	Unknown	Heterozygous	Unverified	Unknown	8:38427879..38427879
FGFR1_ENST00000397113	ENST00000397113.6	No	p.?	c.615+42G>A	Unknown	Heterozygous	Unverified	Unknown	8:38427879..38427879
FGFR1_ENST00000447712	ENST00000447712.6	No	p.?	c.621+42G>A	Unknown	Heterozygous	Unverified	Unknown	8:38427879..38427879
FGFR1_ENST00000532791	ENST00000532791.5	No	p.?	c.621+42G>A	Unknown	Heterozygous	Unverified	Unknown	8:38427879..38427879
FGFR1_ENST00000619564	ENST00000619564.3	No	p.?	c.348+42G>A	Unknown	Heterozygous	Unverified	Unknown	8:38427879..38427879
FLG	ENST00000368799.1	No	p.H3266=	c.9798C>T	Unknown	Heterozygous	Unverified	Substitution - coding silent	1:152305088..152305088
FLNA	ENST00000369850.8	No	p.T167=	c.501C>G	Unknown	Homozygous	Unverified	Substitution - coding silent	X:154367963..154367963
FLNA_ENST00000360319	ENST00000360319.9	No	p.T167=	c.501C>G	Unknown	Homozygous	Unverified	Substitution - coding silent	X:154367963..154367963
FLNA_ENST00000369856	ENST00000369856.7	No	p.T140=	c.420C>G	Unknown	Homozygous	Unverified	Substitution - coding silent	X:154367963..154367963
FLNA_ENST00000422373	ENST00000422373.5	No	p.T167=	c.501C>G	Unknown	Homozygous	Unverified	Substitution - coding silent	X:154367963..154367963
FLNA_ENST00000610817	ENST00000610817.4	No	p.T140=	c.420C>G	Unknown	Homozygous	Unverified	Substitution - coding silent	X:154367963..154367963
FLOT1	ENST00000376389.7	No	p.P20S	c.58C>T	Unknown	Heterozygous	Unverified	Substitution - Missense	6:30741853..30741853
FLT1	ENST00000282397.8	No	p.?	c.*127G>A	Unknown	Heterozygous	Unverified	Unknown	13:28303040..28303040
FMO3	ENST00000367755.8	No	p.R205H	c.614G>A	Unknown	Heterozygous	Unverified	Substitution - Missense	1:171108208..171108208
FMO5	ENST00000254090.8	No	p.?	c.831-2098G>A	Unknown	Heterozygous	Unverified	Unknown	1:147203602..147203602
FMO5_ENST00000369272	ENST00000369272.7	No	p.?	c.830+5250G>A	Unknown	Heterozygous	Unverified	Unknown	1:147203602..147203602
FMO5_ENST00000441068	ENST00000441068.6	No	p.?	c.831-2098G>A	Unknown	Heterozygous	Unverified	Unknown	1:147203602..147203602
FMO5_ENST00000578284	ENST00000578284.5	No	p.?	c.831-2098G>A	Unknown	Heterozygous	Unverified	Unknown	1:147203602..147203602
FNDC1	ENST00000297267.13	No	p.K42=	c.126G>A	Unknown	Heterozygous	Unverified	Substitution - coding silent	6:159197447..159197447
FNDC1	ENST00000297267.13	No	p.?	c.392-47C>A	Unknown	Heterozygous	Unverified	Unknown	6:159200466..159200466
FNIP2	ENST00000264433.10	No	p.?	c.108-9A>C	Unknown	Heterozygous	Unverified	Unknown	4:158825907..158825907
FOLR3	ENST00000611028.2	No	p.?	c.168+95G>A	Unknown	Heterozygous	Unverified	Unknown	11:72136215..72136215
FOLR3_ENST00000442948	ENST00000442948.3	No	p.?	c.162+95G>A	Unknown	Heterozygous	Unverified	Unknown	11:72136215..72136215
FOXP2	ENST00000408937.7	No	p.?	c.1064+76C>A	Unknown	Heterozygous	Unverified	Unknown	7:114642699..114642699
FOXP2	ENST00000408937.7	No	p.L674=	c.2022G>T	Unknown	Heterozygous	Unverified	Substitution - coding silent	7:114664380..114664380
FOXP2_ENST00000350908	ENST00000350908.8	No	p.?	c.989+76C>A	Unknown	Heterozygous	Unverified	Unknown	7:114642699..114642699
FOXP2_ENST00000350908	ENST00000350908.8	No	p.L649=	c.1947G>T	Unknown	Heterozygous	Unverified	Substitution - coding silent	7:114664380..114664380
FOXP2_ENST00000360232	ENST00000360232.8	No	p.?	c.989+76C>A	Unknown	Heterozygous	Unverified	Unknown	7:114642699..114642699
FOXP2_ENST00000378237	ENST00000378237.7	No	p.?	c.989+76C>A	Unknown	Heterozygous	Unverified	Unknown	7:114642699..114642699
FOXP2_ENST00000390668	ENST00000390668.3	No	p.?	c.1061+76C>A	Unknown	Heterozygous	Unverified	Unknown	7:114642699..114642699
FOXP2_ENST00000393489	ENST00000393489.7	No	p.?	c.713+76C>A	Unknown	Heterozygous	Unverified	Unknown	7:114642699..114642699
FOXP2_ENST00000393489	ENST00000393489.7	No	p.L557=	c.1671G>T	Unknown	Heterozygous	Unverified	Substitution - coding silent	7:114664380..114664380
FOXP2_ENST00000393491	ENST00000393491.7	No	p.?	c.713+76C>A	Unknown	Heterozygous	Unverified	Unknown	7:114642699..114642699
FOXP2_ENST00000393491	ENST00000393491.7	No	p.L464=	c.1392G>T	Unknown	Heterozygous	Unverified	Substitution - coding silent	7:114664380..114664380
FOXP2_ENST00000393494	ENST00000393494.6	No	p.?	c.989+76C>A	Unknown	Heterozygous	Unverified	Unknown	7:114642699..114642699
FOXP2_ENST00000393494	ENST00000393494.6	No	p.L649=	c.1947G>T	Unknown	Heterozygous	Unverified	Substitution - coding silent	7:114664380..114664380
FOXP2_ENST00000393498	ENST00000393498.6	No	p.?	c.926+76C>A	Unknown	Heterozygous	Unverified	Unknown	7:114642699..114642699
FOXP2_ENST00000393498	ENST00000393498.6	No	p.L628=	c.1884G>T	Unknown	Heterozygous	Unverified	Substitution - coding silent	7:114664380..114664380
FOXP2_ENST00000403559	ENST00000403559.8	No	p.?	c.1040+76C>A	Unknown	Heterozygous	Unverified	Unknown	7:114642699..114642699
FOXP2_ENST00000403559	ENST00000403559.8	No	p.L666=	c.1998G>T	Unknown	Heterozygous	Unverified	Substitution - coding silent	7:114664380..114664380
FOXP2_ENST00000634411	ENST00000634411.1	No	p.?	c.938+76C>A	Unknown	Heterozygous	Unverified	Unknown	7:114642699..114642699
FOXP2_ENST00000634411	ENST00000634411.1	No	p.L632=	c.1896G>T	Unknown	Heterozygous	Unverified	Substitution - coding silent	7:114664380..114664380
FOXP2_ENST00000635534	ENST00000635534.1	No	p.?	c.980+76C>A	Unknown	Heterozygous	Unverified	Unknown	7:114642699..114642699
FOXP2_ENST00000635534	ENST00000635534.1	No	p.L646=	c.1938G>T	Unknown	Heterozygous	Unverified	Substitution - coding silent	7:114664380..114664380
FOXP2_ENST00000635638	ENST00000635638.1	No	p.?	c.992+76C>A	Unknown	Heterozygous	Unverified	Unknown	7:114642699..114642699
FOXP2_ENST00000635638	ENST00000635638.1	No	p.L650=	c.1950G>T	Unknown	Heterozygous	Unverified	Substitution - coding silent	7:114664380..114664380
FPGT-TNNI3K	ENST00000557284.6	No	p.?	c.1520-156C>T	Unknown	Heterozygous	Unverified	Unknown	1:74367100..74367100
FPGT-TNNI3K_ENST00000370895	ENST00000370895.5	No	p.?	c.1481-156C>T	Unknown	Heterozygous	Unverified	Unknown	1:74367100..74367100
FPGT-TNNI3K_ENST00000370899	ENST00000370899.7	No	p.?	c.1481-156C>T	Unknown	Heterozygous	Unverified	Unknown	1:74367100..74367100
FREM1	ENST00000422223.6	No	p.?	c.329+60G>T	Unknown	Heterozygous	Unverified	Unknown	9:14863749..14863749
FREM1_ENST00000380880	ENST00000380880.3	No	p.?	c.329+60G>T	Unknown	Heterozygous	Unverified	Unknown	9:14863749..14863749
FRK	ENST00000606080.1	No	p.?	c.630+14C>T	Unknown	Heterozygous	Unverified	Unknown	6:115968562..115968562
FSD1L	ENST00000481272.5	No	p.?	c.1025+8958A>G	Unknown	Heterozygous	Unverified	Unknown	9:105521894..105521894
FSD1L_ENST00000374707	ENST00000374707.1	No	p.?	c.368+8958A>G	Unknown	Heterozygous	Unverified	Unknown	9:105521894..105521894
FSD1L_ENST00000374710	ENST00000374710.7	No	p.?	c.962+8263A>G	Unknown	Heterozygous	Unverified	Unknown	9:105521894..105521894
FSD1L_ENST00000394926	ENST00000394926.7	No	p.?	c.962+8263A>G	Unknown	Heterozygous	Unverified	Unknown	9:105521894..105521894
FSD1L_ENST00000484973	ENST00000484973.5	No	p.?	c.929+8958A>G	Unknown	Heterozygous	Unverified	Unknown	9:105521894..105521894
FSD1L_ENST00000495708	ENST00000495708.5	No	p.?	c.1026-8614A>G	Unknown	Heterozygous	Unverified	Unknown	9:105521894..105521894
FSIP2	ENST00000424728.5	No	p.V519F	c.1555G>T	Unknown	Heterozygous	Unverified	Substitution - Missense	2:185788691..185788691
G6PC	ENST00000253801.6	No	p.K355N	c.1065G>T	Unknown	Heterozygous	Unverified	Substitution - Missense	17:42911417..42911417
G6PC_ENST00000585489	ENST00000585489.1	No	p.?	c.*457G>T	Unknown	Heterozygous	Unverified	Unknown	17:42911417..42911417
GABRA4	ENST00000264318.3	No	p.?	c.273+101G>A	Unknown	Heterozygous	Unverified	Unknown	4:46978930..46978930
GABRG2	ENST00000414552.6	No	p.?	c.260-41C>T	Unknown	Heterozygous	Unverified	Unknown	5:162095454..162095454
GABRG2_ENST00000361925	ENST00000361925.9	No	p.?	c.260-41C>T	Unknown	Heterozygous	Unverified	Unknown	5:162095454..162095454
GABRG2_ENST00000638552	ENST00000638552.1	No	p.?	c.-26-41C>T	Unknown	Heterozygous	Unverified	Unknown	5:162095454..162095454
GABRG2_ENST00000638660	ENST00000638660.1	No	p.?	c.-26-41C>T	Unknown	Heterozygous	Unverified	Unknown	5:162095454..162095454
GABRG2_ENST00000638772	ENST00000638772.1	No	p.?	c.260-41C>T	Unknown	Heterozygous	Unverified	Unknown	5:162095454..162095454
GABRG2_ENST00000639046	ENST00000639046.1	No	p.?	c.23-8435C>T	Unknown	Heterozygous	Unverified	Unknown	5:162095454..162095454
GABRG2_ENST00000639111	ENST00000639111.1	No	p.?	c.260-41C>T	Unknown	Heterozygous	Unverified	Unknown	5:162095454..162095454
GABRG2_ENST00000639213	ENST00000639213.1	No	p.?	c.260-41C>T	Unknown	Heterozygous	Unverified	Unknown	5:162095454..162095454
GABRG2_ENST00000639384	ENST00000639384.1	No	p.?	c.260-41C>T	Unknown	Heterozygous	Unverified	Unknown	5:162095454..162095454
GABRG2_ENST00000639683	ENST00000639683.1	No	p.?	c.194-41C>T	Unknown	Heterozygous	Unverified	Unknown	5:162095454..162095454
GABRG2_ENST00000639975	ENST00000639975.1	No	p.?	c.194-41C>T	Unknown	Heterozygous	Unverified	Unknown	5:162095454..162095454
GABRG2_ENST00000640574	ENST00000640574.1	No	p.?	c.-26-41C>T	Unknown	Heterozygous	Unverified	Unknown	5:162095454..162095454
GABRG2_ENST00000640985	ENST00000640985.1	No	p.?	c.173-41C>T	Unknown	Heterozygous	Unverified	Unknown	5:162095454..162095454
GABRG2_ENST00000641017	ENST00000641017.1	No	p.?	c.260-41C>T	Unknown	Heterozygous	Unverified	Unknown	5:162095454..162095454
GABRR2	ENST00000402938.3	No	p.?	c.114-2386C>T	Unknown	Heterozygous	Unverified	Unknown	6:89302251..89302251
GALK2	ENST00000560031.5	No	p.?	c.53+8212C>T	Unknown	Heterozygous	Unverified	Unknown	15:49178587..49178587
GALK2_ENST00000327171	ENST00000327171.7	No	p.?	c.20+22571C>T	Unknown	Heterozygous	Unverified	Unknown	15:49178587..49178587
GALK2_ENST00000396509	ENST00000396509.6	No	p.?	c.-20+8229C>T	Unknown	Heterozygous	Unverified	Unknown	15:49178587..49178587
GALK2_ENST00000544523	ENST00000544523.5	No	p.?	c.-150+8212C>T	Unknown	Heterozygous	Unverified	Unknown	15:49178587..49178587
GALK2_ENST00000559454	ENST00000559454.5	No	p.?	c.-20+8010C>T	Unknown	Heterozygous	Unverified	Unknown	15:49178587..49178587
GALNT1	ENST00000269195.5	No	p.?	c.1299+7A>G	Unknown	Heterozygous	Unverified	Unknown	18:35692327..35692327
GALNT12	ENST00000375011.3	No	p.?	c.372-58A>G	Unknown	Heterozygous	Unverified	Unknown	9:98823198..98823198
GANC	ENST00000318010.12	No	p.?	c.1420+69A>G	Unknown	Heterozygous	Unverified	Unknown	15:42326493..42326493
GAPVD1	ENST00000394105.6	No	p.?	c.-33+1761A>C	Unknown	Heterozygous	Unverified	Unknown	9:125263720..125263720
GAPVD1_ENST00000297933	ENST00000297933.10	No	p.?	c.-199+1761A>C	Unknown	Heterozygous	Unverified	Unknown	9:125263720..125263720
GAPVD1_ENST00000394083	ENST00000394083.6	No	p.?	c.-33+1761A>C	Unknown	Heterozygous	Unverified	Unknown	9:125263720..125263720
GAPVD1_ENST00000394084	ENST00000394084.5	No	p.?	c.-199+1761A>C	Unknown	Heterozygous	Unverified	Unknown	9:125263720..125263720
GAPVD1_ENST00000470056	ENST00000470056.5	No	p.?	c.-33+1761A>C	Unknown	Heterozygous	Unverified	Unknown	9:125263720..125263720
GAPVD1_ENST00000495955	ENST00000495955.5	No	p.?	c.-199+1761A>C	Unknown	Heterozygous	Unverified	Unknown	9:125263720..125263720
GATA3	ENST00000379328.8	Yes	p.?	c.779-96G>T	Unknown	Homozygous	Unverified	Unknown	10:8063897..8063897
GATA3_ENST00000346208	ENST00000346208.4	No	p.?	c.779-99G>T	Unknown	Homozygous	Unverified	Unknown	10:8063897..8063897
GATA3_ENST00000645492	ENST00000645492.1	No	p.?	c.779-96G>T	Unknown	Homozygous	Unverified	Unknown	10:8063897..8063897
GFPT1	ENST00000357308.8	No	p.?	c.2055+7C>T	Unknown	Heterozygous	Unverified	Unknown	2:69326907..69326907
GFPT1_ENST00000361060	ENST00000361060.5	No	p.?	c.2001+7C>T	Unknown	Heterozygous	Unverified	Unknown	2:69326907..69326907
GIMAP1-GIMAP5	ENST00000611999.4	No	p.L499F	c.1495C>T	Unknown	Heterozygous	Unverified	Substitution - Missense	7:150743022..150743022
GIMAP5	ENST00000358647.4	No	p.L295F	c.883C>T	Unknown	Heterozygous	Unverified	Substitution - Missense	7:150743022..150743022
GIMAP5_ENST00000498181	ENST00000498181.6	No	p.L295F	c.883C>T	Unknown	Heterozygous	Unverified	Substitution - Missense	7:150743022..150743022
GIT1	ENST00000394869.7	No	p.?	c.762-73G>A	Unknown	Heterozygous	Unverified	Unknown	17:29579061..29579061
GIT1_ENST00000225394	ENST00000225394.7	No	p.?	c.762-282G>A	Unknown	Heterozygous	Unverified	Unknown	17:29579061..29579061
GIT1_ENST00000579937	ENST00000579937.5	No	p.?	c.762-282G>A	Unknown	Heterozygous	Unverified	Unknown	17:29579061..29579061
GIT1_ENST00000581348	ENST00000581348.5	No	p.?	c.762-73G>A	Unknown	Heterozygous	Unverified	Unknown	17:29579061..29579061
GLP2R	ENST00000262441.9	No	p.?	c.1057-136C>A	Unknown	Heterozygous	Unverified	Unknown	17:9870611..9870611
GLP2R_ENST00000574745	ENST00000574745.5	No	p.?	c.517-136C>A	Unknown	Heterozygous	Unverified	Unknown	17:9870611..9870611
GLS2	ENST00000311966.8	No	p.D60Ifs*37	c.178del	Unknown	Heterozygous	Unverified	Deletion - Frameshift	12:56487942..56487942
GLS2_ENST00000610413	ENST00000610413.4	No	p.?	c.-266del	Unknown	Heterozygous	Unverified	Unknown	12:56487942..56487942
GLS2_ENST00000623608	ENST00000623608.3	No	p.?	c.-488del	Unknown	Heterozygous	Unverified	Unknown	12:56487942..56487942
GMIP	ENST00000203556.8	No	p.?	c.20-127C>G	Unknown	Heterozygous	Unverified	Unknown	19:19642746..19642746
GMIP_ENST00000587238	ENST00000587238.5	No	p.?	c.20-127C>G	Unknown	Heterozygous	Unverified	Unknown	19:19642746..19642746
GMNC	ENST00000442080.5	No	p.E321*	c.961G>T	Unknown	Heterozygous	Unverified	Substitution - Nonsense	3:190855339..190855339
GMPS	ENST00000496455.6	No	p.?	c.1676+72T>C	Unknown	Heterozygous	Unverified	Unknown	3:155931952..155931952
GMPS_ENST00000295920	ENST00000295920.7	No	p.?	c.1379+72T>C	Unknown	Heterozygous	Unverified	Unknown	3:155931952..155931952
GNG12	ENST00000370982.3	No	p.R16I	c.47G>T	Unknown	Heterozygous	Unverified	Substitution - Missense	1:67707640..67707640
GOLGA4	ENST00000356847.8	No	p.K1329N	c.3987G>C	Unknown	Heterozygous	Unverified	Substitution - Missense	3:37325807..37325807
GOLGA4_ENST00000361924	ENST00000361924.6	No	p.K1307N	c.3921G>C	Unknown	Heterozygous	Unverified	Substitution - Missense	3:37325807..37325807
GOLGA4_ENST00000444882	ENST00000444882.5	No	p.?	c.478-40273G>C	Unknown	Heterozygous	Unverified	Unknown	3:37325807..37325807
GOLGA8M	ENST00000563027.1	No	p.S553F	c.1658C>T	Unknown	Heterozygous	Unverified	Substitution - Missense	15:28702279..28702279
GPBP1	ENST00000424459.7	No	p.D202N	c.604G>A	Unknown	Heterozygous	Unverified	Substitution - Missense	5:57246365..57246365
GPBP1_ENST00000264779	ENST00000264779.6	No	p.D189N	c.565G>A	Unknown	Heterozygous	Unverified	Substitution - Missense	5:57246365..57246365
GPBP1_ENST00000506184	ENST00000506184.6	No	p.D182N	c.544G>A	Unknown	Heterozygous	Unverified	Substitution - Missense	5:57246365..57246365
GPBP1_ENST00000511209	ENST00000511209.5	No	p.D189N	c.565G>A	Unknown	Heterozygous	Unverified	Substitution - Missense	5:57246365..57246365
GPBP1_ENST00000514387	ENST00000514387.6	No	p.D11N	c.31G>A	Unknown	Heterozygous	Unverified	Substitution - Missense	5:57246365..57246365
GPNMB	ENST00000381990.6	No	p.V231=	c.693G>A	Unknown	Heterozygous	Unverified	Substitution - coding silent	7:23260131..23260131
GPNMB_ENST00000258733	ENST00000258733.8	No	p.V231=	c.693G>A	Unknown	Heterozygous	Unverified	Substitution - coding silent	7:23260131..23260131
GPR37L1	ENST00000367282.5	No	p.A109T	c.325G>A	Unknown	Heterozygous	Unverified	Substitution - Missense	1:202123288..202123288
GPR84	ENST00000551809.1	No	p.S143N	c.428G>A	Unknown	Heterozygous	Unverified	Substitution - Missense	12:54363424..54363424
GPR84_ENST00000267015	ENST00000267015.3	No	p.S143N	c.428G>A	Unknown	Heterozygous	Unverified	Substitution - Missense	12:54363424..54363424
GPRC5C	ENST00000392627.5	No	p.?	c.103+1671G>C	Unknown	Heterozygous	Unverified	Unknown	17:74433812..74433812
GPRC5C_ENST00000342648	ENST00000342648.9	No	p.?	c.-40+1977G>C	Unknown	Heterozygous	Unverified	Unknown	17:74433812..74433812
GPRC5C_ENST00000392629	ENST00000392629.2	No	p.?	c.4+55G>C	Unknown	Heterozygous	Unverified	Unknown	17:74433812..74433812
GPRC5C_ENST00000481232	ENST00000481232.1	No	p.?	c.103+1671G>C	Unknown	Heterozygous	Unverified	Unknown	17:74433812..74433812
GRAMD1B	ENST00000456860.6	No	p.?	c.562-2028C>T	Unknown	Homozygous	Unverified	Unknown	11:123598440..123598440
GRAMD1B_ENST00000322282	ENST00000322282.11	No	p.?	c.541-2028C>T	Unknown	Homozygous	Unverified	Unknown	11:123598440..123598440
GRAMD1B_ENST00000529432	ENST00000529432.5	No	p.?	c.421-2028C>T	Unknown	Homozygous	Unverified	Unknown	11:123598440..123598440
GRAMD1B_ENST00000529750	ENST00000529750.5	No	p.?	c.541-2028C>T	Unknown	Homozygous	Unverified	Unknown	11:123598440..123598440
GRAMD1B_ENST00000635736	ENST00000635736.1	No	p.?	c.970-2028C>T	Unknown	Homozygous	Unverified	Unknown	11:123598440..123598440
GRAMD1B_ENST00000638086	ENST00000638086.1	No	p.?	c.628-2028C>T	Unknown	Homozygous	Unverified	Unknown	11:123598440..123598440
GRAMD1B_ENST00000638157	ENST00000638157.1	No	p.?	c.421-2028C>T	Unknown	Homozygous	Unverified	Unknown	11:123598440..123598440
GRAMD1B_ENST00000646146	ENST00000646146.1	No	p.?	c.433-2028C>T	Unknown	Homozygous	Unverified	Unknown	11:123598440..123598440
GREB1	ENST00000381486.6	No	p.L18F	c.54G>T	Unknown	Heterozygous	Unverified	Substitution - Missense	2:11556668..11556668
GREB1_ENST00000234142	ENST00000234142.9	No	p.L18F	c.54G>T	Unknown	Heterozygous	Unverified	Substitution - Missense	2:11556668..11556668
GREB1_ENST00000263834	ENST00000263834.9	No	p.L18F	c.54G>T	Unknown	Heterozygous	Unverified	Substitution - Missense	2:11556668..11556668
GREB1_ENST00000381483	ENST00000381483.6	No	p.L18F	c.54G>T	Unknown	Heterozygous	Unverified	Substitution - Missense	2:11556668..11556668
GREB1_ENST00000389825	ENST00000389825.7	No	p.?	c.-173-5795G>T	Unknown	Heterozygous	Unverified	Unknown	2:11556668..11556668
GRID1	ENST00000327946.11	No	p.?	c.1114-48C>A	Unknown	Heterozygous	Unverified	Unknown	10:85854663..85854663
GRID2IP	ENST00000457091.2	No	p.?	c.833+102G>A	Unknown	Heterozygous	Unverified	Unknown	7:6526419..6526419
GRID2IP_ENST00000435185	ENST00000435185.5	No	p.?	c.284+102G>A	Unknown	Heterozygous	Unverified	Unknown	7:6526419..6526419
GRID2IP_ENST00000452113	ENST00000452113.5	No	p.?	c.263+102G>A	Unknown	Heterozygous	Unverified	Unknown	7:6526419..6526419
GRIK2	ENST00000421544.5	No	p.S429=	c.1287C>T	Unknown	Heterozygous	Unverified	Substitution - coding silent	6:101818453..101818453
GRIK2	ENST00000421544.5	No	p.?	c.2563-2547G>T	Unknown	Heterozygous	Unverified	Unknown	6:102065800..102065800
GRIK2_ENST00000318991	ENST00000318991.10	No	p.S391=	c.1173C>T	Unknown	Heterozygous	Unverified	Substitution - coding silent	6:101818453..101818453
GRIK2_ENST00000318991	ENST00000318991.10	No	p.A818S	c.2452G>T	Unknown	Heterozygous	Unverified	Substitution - Missense	6:102065800..102065800
GRIK2_ENST00000369134	ENST00000369134.8	No	p.S391=	c.1173C>T	Unknown	Heterozygous	Unverified	Substitution - coding silent	6:101818453..101818453
GRIK2_ENST00000369134	ENST00000369134.8	No	p.?	c.2449-2547G>T	Unknown	Heterozygous	Unverified	Unknown	6:102065800..102065800
GRIK2_ENST00000369137	ENST00000369137.7	No	p.S391=	c.1173C>T	Unknown	Heterozygous	Unverified	Substitution - coding silent	6:101818453..101818453
GRIK2_ENST00000369137	ENST00000369137.7	No	p.?	c.*39+1752G>T	Unknown	Heterozygous	Unverified	Unknown	6:102065800..102065800
GRIK2_ENST00000369138	ENST00000369138.5	No	p.S429=	c.1287C>T	Unknown	Heterozygous	Unverified	Substitution - coding silent	6:101818453..101818453
GRIK2_ENST00000369138	ENST00000369138.5	No	p.A856S	c.2566G>T	Unknown	Heterozygous	Unverified	Substitution - Missense	6:102065800..102065800
GRIK2_ENST00000413795	ENST00000413795.5	No	p.S429=	c.1287C>T	Unknown	Heterozygous	Unverified	Substitution - coding silent	6:101818453..101818453
GRIK2_ENST00000413795	ENST00000413795.5	No	p.?	c.*39+1752G>T	Unknown	Heterozygous	Unverified	Unknown	6:102065800..102065800
GRM8	ENST00000339582.6	No	p.?	c.1019-44A>G	Unknown	Heterozygous	Unverified	Unknown	7:126902723..126902723
GRM8_ENST00000358373	ENST00000358373.7	No	p.?	c.1019-44A>G	Unknown	Heterozygous	Unverified	Unknown	7:126902723..126902723
GSTA1	ENST00000334575.5	No	p.?	c.546+50G>C	Unknown	Heterozygous	Unverified	Unknown	6:52792806..52792806
GTF3C2	ENST00000359541.6	No	p.?	c.856-112T>C	Unknown	Heterozygous	Unverified	Unknown	2:27338132..27338132
GTF3C2_ENST00000264720	ENST00000264720.7	No	p.?	c.856-112T>C	Unknown	Heterozygous	Unverified	Unknown	2:27338132..27338132
GTF3C2_ENST00000622534	ENST00000622534.1	No	p.?	c.856-112T>C	Unknown	Heterozygous	Unverified	Unknown	2:27338132..27338132
GVQW2	ENST00000641401.1	No	p.P4T	c.10C>A	Unknown	Heterozygous	Unverified	Substitution - Missense	6:138773541..138773541
HAT1	ENST00000264108.4	No	p.?	c.1093-136C>A	Unknown	Heterozygous	Unverified	Unknown	2:171983049..171983049
HBE1	ENST00000292896.3	No	p.?	c.-267+36837A>G	Unknown	Heterozygous	Unverified	Unknown	11:5468732..5468732
HBE1	ENST00000292896.3	No	p.?	c.-266-53902G>C	Unknown	Heterozygous	Unverified	Unknown	11:5324058..5324058
HBE1_ENST00000380237	ENST00000380237.5	No	p.?	c.-310+36837A>G	Unknown	Heterozygous	Unverified	Unknown	11:5468732..5468732
HBE1_ENST00000380237	ENST00000380237.5	No	p.?	c.-309-42107G>C	Unknown	Heterozygous	Unverified	Unknown	11:5324058..5324058
HBG2_ENST00000380252	ENST00000380252.6	No	p.?	c.-74+36619A>G	Unknown	Heterozygous	Unverified	Unknown	11:5468732..5468732
HBG2_ENST00000380252	ENST00000380252.6	No	p.?	c.-73-69544G>C	Unknown	Heterozygous	Unverified	Unknown	11:5324058..5324058
HECTD1	ENST00000399332.5	No	p.?	c.3923-93C>G	Unknown	Homozygous	Unverified	Unknown	14:31129541..31129541
HECTD1_ENST00000553700	ENST00000553700.5	No	p.?	c.3923-93C>G	Unknown	Homozygous	Unverified	Unknown	14:31129541..31129541
HECTD1_ENST00000611816	ENST00000611816.4	No	p.?	c.3935-93C>G	Unknown	Homozygous	Unverified	Unknown	14:31129541..31129541
HECTD4	ENST00000377560.9	No	p.Y4409=	c.13227C>T	Unknown	Heterozygous	Unverified	Substitution - coding silent	12:112162411..112162411
HECTD4_ENST00000550722	ENST00000550722.5	No	p.Y4277=	c.12831C>T	Unknown	Heterozygous	Unverified	Substitution - coding silent	12:112162411..112162411
HECW1	ENST00000395891.6	No	p.?	c.2399-126A>G	Unknown	Heterozygous	Unverified	Unknown	7:43450702..43450702
HECW1_ENST00000453890	ENST00000453890.5	No	p.?	c.2398+5132A>G	Unknown	Heterozygous	Unverified	Unknown	7:43450702..43450702
HERC2	ENST00000261609.11	No	p.L4158=	c.12474C>G	Unknown	Heterozygous	Unverified	Substitution - coding silent	15:28132196..28132196
HERC6	ENST00000264346.11	No	p.?	c.2843-13T>C	Unknown	Heterozygous	Unverified	Unknown	4:88442221..88442221
HERC6_ENST00000273960	ENST00000273960.7	No	p.?	c.*1459-13T>C	Unknown	Heterozygous	Unverified	Unknown	4:88442221..88442221
HERC6_ENST00000380265	ENST00000380265.9	No	p.?	c.2735-13T>C	Unknown	Heterozygous	Unverified	Unknown	4:88442221..88442221
HIP1R	ENST00000253083.8	No	p.V231=	c.693C>T	Unknown	Heterozygous	Unverified	Substitution - coding silent	12:122854158..122854158
HIPK2	ENST00000406875.7	No	p.S1002Y	c.3005C>A	Unknown	Heterozygous	Unverified	Substitution - Missense	7:139575249..139575249
HIPK2_ENST00000428878	ENST00000428878.6	No	p.S975Y	c.2924C>A	Unknown	Heterozygous	Unverified	Substitution - Missense	7:139575249..139575249
HIVEP1	ENST00000379388.6	No	p.?	c.95-24T>G	Unknown	Heterozygous	Unverified	Unknown	6:12119866..12119866
HIVEP1_ENST00000541134	ENST00000541134.5	No	p.?	c.95-24T>G	Unknown	Heterozygous	Unverified	Unknown	6:12119866..12119866
HIVEP1_ENST00000627968	ENST00000627968.2	No	p.?	c.-6209-24T>G	Unknown	Heterozygous	Unverified	Unknown	6:12119866..12119866
HLTF	ENST00000310053.9	No	p.?	c.1067-40C>G	Unknown	Heterozygous	Unverified	Unknown	3:149063564..149063564
HLTF_ENST00000392912	ENST00000392912.6	No	p.?	c.1067-40C>G	Unknown	Heterozygous	Unverified	Unknown	3:149063564..149063564
HLTF_ENST00000465259	ENST00000465259.5	No	p.?	c.1067-40C>G	Unknown	Heterozygous	Unverified	Unknown	3:149063564..149063564
HLTF_ENST00000494055	ENST00000494055.5	No	p.?	c.1067-40C>G	Unknown	Heterozygous	Unverified	Unknown	3:149063564..149063564
HMCN1	ENST00000271588.8	No	p.I523=	c.1569C>A	Unknown	Heterozygous	Unverified	Substitution - coding silent	1:185933565..185933565
HMCN1	ENST00000271588.8	No	p.?	c.2566+27C>T	Unknown	Heterozygous	Unverified	Unknown	1:185978008..185978008
HMCN1	ENST00000271588.8	No	p.?	c.5626-63G>A	Unknown	Heterozygous	Unverified	Unknown	1:186022967..186022967
HMCN1	ENST00000271588.8	No	p.I2528=	c.7584T>C	Unknown	Heterozygous	Unverified	Substitution - coding silent	1:186065308..186065308
HMCN1	ENST00000271588.8	No	p.?	c.9046+67C>A	Unknown	Heterozygous	Unverified	Unknown	1:186086474..186086474
HNRNPA3	ENST00000392524.6	No	p.F38Yfs*7	c.111_112del	Unknown	Heterozygous	Verified	Deletion - Frameshift	2:177215577..177215578
HNRNPA3_ENST00000411529	ENST00000411529.6	No	p.F16Yfs*7	c.45_46del	Unknown	Heterozygous	Verified	Deletion - Frameshift	2:177215577..177215578
HNRNPA3_ENST00000435711	ENST00000435711.5	No	p.F38Yfs*7	c.111_112del	Unknown	Heterozygous	Verified	Deletion - Frameshift	2:177215577..177215578
HNRNPM	ENST00000325495.8	No	p.?	c.438+22C>T	Unknown	Heterozygous	Unverified	Unknown	19:8463708..8463708
HNRNPM_ENST00000348943	ENST00000348943.7	No	p.?	c.438+22C>T	Unknown	Heterozygous	Unverified	Unknown	19:8463708..8463708
HNRNPM_ENST00000620401	ENST00000620401.4	No	p.?	c.438+22C>T	Unknown	Heterozygous	Unverified	Unknown	19:8463708..8463708
HOOK2	ENST00000397668.7	No	p.R415W	c.1243C>T	Unknown	Heterozygous	Unverified	Substitution - Missense	19:12767876..12767876
HOOK2_ENST00000264827	ENST00000264827.9	No	p.R415W	c.1243C>T	Unknown	Heterozygous	Unverified	Substitution - Missense	19:12767876..12767876
HOXC10	ENST00000303460.4	No	p.?	c.752-57G>A	Unknown	Heterozygous	Unverified	Unknown	12:53989112..53989112
HPD_ENST00000543163	ENST00000543163.5	No	p.?	c.-144C>A	Unknown	Heterozygous	Unverified	Unknown	12:121858954..121858954
HSD17B2	ENST00000199936.8	No	p.K83E	c.247A>G	Unknown	Heterozygous	Unverified	Substitution - Missense	16:82035671..82035671
HSD17B2	ENST00000199936.8	No	p.?	c.479-34C>T	Unknown	Heterozygous	Unverified	Unknown	16:82070908..82070908
HSD17B7	ENST00000254521.7	No	p.?	c.642+316A>G	Unknown	Heterozygous	Unverified	Unknown	1:162800253..162800253
HSP90B1	ENST00000299767.9	No	p.I673N	c.2018T>A	Unknown	Heterozygous	Verified	Substitution - Missense	12:103943865..103943865
HSP90B1_ENST00000614327	ENST00000614327.1	No	p.?	c.935-3509T>A	Unknown	Heterozygous	Verified	Unknown	12:103943865..103943865
HSPA1B	ENST00000375650.4	No	p.A587=	c.1761C>T	Unknown	Heterozygous	Unverified	Substitution - coding silent	6:31829711..31829711
HYDIN	ENST00000393567.6	No	p.?	c.12296-171C>T	Unknown	Heterozygous	Unverified	Unknown	16:70855446..70855446
HYDIN	ENST00000393567.6	No	p.?	c.10557+10G>A	Unknown	Heterozygous	Unverified	Unknown	16:70879287..70879287
IBTK	ENST00000306270.11	No	p.?	c.2510-86T>C	Unknown	Heterozygous	Unverified	Unknown	6:82205044..82205044
IBTK_ENST00000503631	ENST00000503631.5	No	p.?	c.1907-86T>C	Unknown	Heterozygous	Unverified	Unknown	6:82205044..82205044
IBTK_ENST00000510291	ENST00000510291.5	No	p.?	c.2510-86T>C	Unknown	Heterozygous	Unverified	Unknown	6:82205044..82205044
IBTK_ENST00000610980	ENST00000610980.4	No	p.?	c.1907-86T>C	Unknown	Heterozygous	Unverified	Unknown	6:82205044..82205044
ICOS	ENST00000316386.10	No	p.G157=	c.471A>G	Unknown	Heterozygous	Unverified	Substitution - coding silent	2:203956735..203956735
ICOS_ENST00000435193	ENST00000435193.1	No	p.G157=	c.471A>G	Unknown	Heterozygous	Unverified	Substitution - coding silent	2:203956735..203956735
IFI27L1	ENST00000555523.5	No	p.?	c.*80C>G	Unknown	Heterozygous	Unverified	Unknown	14:94102648..94102648
IFI27L1_ENST00000393115	ENST00000393115.7	No	p.?	c.*80C>G	Unknown	Heterozygous	Unverified	Unknown	14:94102648..94102648
IFI27L1_ENST00000553664	ENST00000553664.1	No	p.?	c.*144C>G	Unknown	Heterozygous	Unverified	Unknown	14:94102648..94102648
IFI27L1_ENST00000554544	ENST00000554544.5	No	p.?	c.*80C>G	Unknown	Heterozygous	Unverified	Unknown	14:94102648..94102648
IFI27L1_ENST00000554562	ENST00000554562.1	No	p.?	c.*200C>G	Unknown	Heterozygous	Unverified	Unknown	14:94102648..94102648
IFI27L1_ENST00000557066	ENST00000557066.5	No	p.?	c.*80C>G	Unknown	Heterozygous	Unverified	Unknown	14:94102648..94102648
IFI27L1_ENST00000557218	ENST00000557218.5	No	p.?	c.*80C>G	Unknown	Heterozygous	Unverified	Unknown	14:94102648..94102648
IFIH1	ENST00000263642.2	No	p.?	c.770-99A>T	Unknown	Heterozygous	Unverified	Unknown	2:162293767..162293767
IFT122	ENST00000296266.7	No	p.?	c.2200-48C>T	Unknown	Heterozygous	Unverified	Unknown	3:129495398..129495398
IFT122_ENST00000347300	ENST00000347300.6	No	p.?	c.1870-48C>T	Unknown	Heterozygous	Unverified	Unknown	3:129495398..129495398
IFT122_ENST00000348417	ENST00000348417.6	No	p.?	c.2047-48C>T	Unknown	Heterozygous	Unverified	Unknown	3:129495398..129495398
IFT122_ENST00000349441	ENST00000349441.6	No	p.?	c.1714-48C>T	Unknown	Heterozygous	Unverified	Unknown	3:129495398..129495398
IFT122_ENST00000431818	ENST00000431818.6	No	p.?	c.1597-48C>T	Unknown	Heterozygous	Unverified	Unknown	3:129495398..129495398
IFT122_ENST00000440957	ENST00000440957.6	No	p.?	c.1420-48C>T	Unknown	Heterozygous	Unverified	Unknown	3:129495398..129495398
IFT122_ENST00000504021	ENST00000504021.5	No	p.?	c.1675-48C>T	Unknown	Heterozygous	Unverified	Unknown	3:129495398..129495398
IFT122_ENST00000507564	ENST00000507564.5	No	p.?	c.2023-48C>T	Unknown	Heterozygous	Unverified	Unknown	3:129495398..129495398
IFT140	ENST00000426508.6	No	p.?	c.-32+401A>T	Unknown	Heterozygous	Unverified	Unknown	16:1610263..1610263
IGF1R	ENST00000268035.10	No	p.I947=	c.2841C>T	Unknown	Heterozygous	Unverified	Substitution - coding silent	15:98929616..98929616
IGF1R_ENST00000558762	ENST00000558762.5	No	p.I946=	c.2838C>T	Unknown	Heterozygous	Unverified	Substitution - coding silent	15:98929616..98929616
IGHV3OR16-9	ENST00000558425.2	No	p.G66D	c.197G>A	Unknown	Heterozygous	Unverified	Substitution - Missense	16:32066261..32066261
IGSF3	ENST00000369483.5	No	p.G622R	c.1864G>A	Unknown	Heterozygous	Unverified	Substitution - Missense	1:116600166..116600166
IGSF3_ENST00000318837	ENST00000318837.6	No	p.G622R	c.1864G>A	Unknown	Heterozygous	Unverified	Substitution - Missense	1:116600166..116600166
IGSF3_ENST00000369486	ENST00000369486.7	No	p.G602R	c.1804G>A	Unknown	Heterozygous	Unverified	Substitution - Missense	1:116600166..116600166
IL16	ENST00000302987.8	No	p.S1241L	c.3722C>T	Unknown	Heterozygous	Unverified	Substitution - Missense	15:81306462..81306462
IL16_ENST00000394652	ENST00000394652.6	No	p.S540L	c.1619C>T	Unknown	Heterozygous	Unverified	Substitution - Missense	15:81306462..81306462
IL16_ENST00000394660	ENST00000394660.6	No	p.S1240L	c.3719C>T	Unknown	Heterozygous	Unverified	Substitution - Missense	15:81306462..81306462
IL1RAP	ENST00000317757.7	No	p.?	c.1346-116G>T	Unknown	Heterozygous	Unverified	Unknown	3:190655773..190655773
IL1RAP_ENST00000443369	ENST00000443369.6	No	p.?	c.1346-116G>T	Unknown	Heterozygous	Unverified	Unknown	3:190655773..190655773
IL21	ENST00000264497.7	No	p.?	c.169-27C>A	Unknown	Heterozygous	Unverified	Unknown	4:122620763..122620763
IL21_ENST00000611104	ENST00000611104.1	No	p.?	c.169-27C>A	Unknown	Heterozygous	Unverified	Unknown	4:122620763..122620763
IL34	ENST00000429149.6	No	p.A235T	c.703G>A	Unknown	Heterozygous	Unverified	Substitution - Missense	16:70660161..70660161
IL34_ENST00000288098	ENST00000288098.6	No	p.A235T	c.703G>A	Unknown	Heterozygous	Unverified	Substitution - Missense	16:70660161..70660161
IL34_ENST00000566361	ENST00000566361.1	No	p.A210T	c.628G>A	Unknown	Heterozygous	Unverified	Substitution - Missense	16:70660161..70660161
IL5RA	ENST00000446632.6	No	p.?	c.994+2114C>T	Unknown	Heterozygous	Unverified	Unknown	3:3090110..3090110
IL5RA_ENST00000256452	ENST00000256452.7	No	p.?	c.994+2114C>T	Unknown	Heterozygous	Unverified	Unknown	3:3090110..3090110
IL5RA_ENST00000383846	ENST00000383846.5	No	p.?	c.*133C>T	Unknown	Heterozygous	Unverified	Unknown	3:3090110..3090110
IL5RA_ENST00000418488	ENST00000418488.6	No	p.?	c.709+7760C>T	Unknown	Heterozygous	Unverified	Unknown	3:3090110..3090110
IL5RA_ENST00000438560	ENST00000438560.5	No	p.?	c.994+2114C>T	Unknown	Heterozygous	Unverified	Unknown	3:3090110..3090110
IL7	ENST00000263851.8	No	p.?	c.148-21138A>G	Unknown	Heterozygous	Unverified	Unknown	8:78761220..78761220
IL7_ENST00000379113	ENST00000379113.6	No	p.?	c.148-21138A>G	Unknown	Heterozygous	Unverified	Unknown	8:78761220..78761220
IL7_ENST00000520269	ENST00000520269.5	No	p.?	c.148-21138A>G	Unknown	Heterozygous	Unverified	Unknown	8:78761220..78761220
IL7_ENST00000541183	ENST00000541183.2	No	p.?	c.148-21138A>G	Unknown	Heterozygous	Unverified	Unknown	8:78761220..78761220
IL7_ENST00000639719	ENST00000639719.1	No	p.?	c.148-14124A>G	Unknown	Heterozygous	Unverified	Unknown	8:78761220..78761220
IMMT	ENST00000410111.7	No	p.?	c.46-107G>T	Unknown	Heterozygous	Unverified	Unknown	2:86181479..86181479
IMMT_ENST00000254636	ENST00000254636.9	No	p.?	c.-216-107G>T	Unknown	Heterozygous	Unverified	Unknown	2:86181479..86181479
IMMT_ENST00000409051	ENST00000409051.6	No	p.?	c.46-107G>T	Unknown	Heterozygous	Unverified	Unknown	2:86181479..86181479
IMMT_ENST00000442664	ENST00000442664.6	No	p.?	c.46-107G>T	Unknown	Heterozygous	Unverified	Unknown	2:86181479..86181479
IMMT_ENST00000449247	ENST00000449247.6	No	p.?	c.46-107G>T	Unknown	Heterozygous	Unverified	Unknown	2:86181479..86181479
IMMT_ENST00000620815	ENST00000620815.4	No	p.?	c.46-107G>T	Unknown	Heterozygous	Unverified	Unknown	2:86181479..86181479
IMPG2	ENST00000193391.7	No	p.?	c.888-23A>T	Unknown	Heterozygous	Unverified	Unknown	3:101267554..101267554
INKA2	ENST00000357260.5	No	p.?	c.*136G>A	Unknown	Heterozygous	Unverified	Unknown	1:111726832..111726832
INKA2_ENST00000534365	ENST00000534365.1	No	p.?	c.298+732G>A	Unknown	Heterozygous	Unverified	Unknown	1:111726832..111726832
INPP5A	ENST00000368594.7	No	p.?	c.732+109C>T	Unknown	Homozygous	Unverified	Unknown	10:132727014..132727014
INPP5A_ENST00000368593	ENST00000368593.7	No	p.?	c.732+109C>T	Unknown	Homozygous	Unverified	Unknown	10:132727014..132727014
INPP5D	ENST00000445964.5	No	p.S772N	c.2315G>A	Unknown	Heterozygous	Unverified	Substitution - Missense	2:233185882..233185882
INPP5D_ENST00000359570	ENST00000359570.9	No	p.S771N	c.2312G>A	Unknown	Heterozygous	Unverified	Substitution - Missense	2:233185882..233185882
IPO13	ENST00000372343.7	No	p.?	c.2397+159C>A	Unknown	Heterozygous	Unverified	Unknown	1:43964480..43964480
IQCB1	ENST00000310864.10	No	p.V545A	c.1634T>C	Unknown	Heterozygous	Unverified	Substitution - Missense	3:121770508..121770508
IQCB1_ENST00000349820	ENST00000349820.10	No	p.V412A	c.1235T>C	Unknown	Heterozygous	Unverified	Substitution - Missense	3:121770508..121770508
IQCJ-SCHIP1	ENST00000485419.7	No	p.?	c.988-107G>T	Unknown	Heterozygous	Unverified	Unknown	3:159866056..159866056
IQCJ-SCHIP1_ENST00000412423	ENST00000412423.8	No	p.?	c.721-107G>T	Unknown	Heterozygous	Unverified	Unknown	3:159866056..159866056
IQCJ-SCHIP1_ENST00000460298	ENST00000460298.3	No	p.?	c.640-107G>T	Unknown	Heterozygous	Unverified	Unknown	3:159866056..159866056
IQCJ-SCHIP1_ENST00000476809	ENST00000476809.7	No	p.?	c.907-107G>T	Unknown	Heterozygous	Unverified	Unknown	3:159866056..159866056
IQCJ-SCHIP1_ENST00000527095	ENST00000527095.7	No	p.?	c.64-107G>T	Unknown	Heterozygous	Unverified	Unknown	3:159866056..159866056
IQCJ-SCHIP1_ENST00000638749	ENST00000638749.1	No	p.?	c.760-107G>T	Unknown	Heterozygous	Unverified	Unknown	3:159866056..159866056
IRX4	ENST00000613726.4	No	p.?	c.814+43C>A	Unknown	Heterozygous	Unverified	Unknown	5:1879461..1879461
IRX4_ENST00000231357	ENST00000231357.6	No	p.?	c.736+43C>A	Unknown	Heterozygous	Unverified	Unknown	5:1879461..1879461
IRX4_ENST00000505790	ENST00000505790.5	No	p.?	c.736+43C>A	Unknown	Heterozygous	Unverified	Unknown	5:1879461..1879461
IRX4_ENST00000513692	ENST00000513692.5	No	p.?	c.736+43C>A	Unknown	Heterozygous	Unverified	Unknown	5:1879461..1879461
IRX4_ENST00000622814	ENST00000622814.4	No	p.?	c.814+43C>A	Unknown	Heterozygous	Unverified	Unknown	5:1879461..1879461
ITGA10	ENST00000369304.7	No	p.?	c.3228+1G>T	Unknown	Heterozygous	Verified	Unknown	1:145895279..145895279
ITGA10_ENST00000539363	ENST00000539363.2	No	p.?	c.2799+1G>T	Unknown	Heterozygous	Verified	Unknown	1:145895279..145895279
ITGA9	ENST00000264741.9	No	p.?	c.2434-1485G>T	Unknown	Heterozygous	Unverified	Unknown	3:37748977..37748977
ITGAX	ENST00000562522.2	No	p.?	c.3387+61G>C	Unknown	Heterozygous	Unverified	Unknown	16:31381068..31381068
ITGAX_ENST00000268296	ENST00000268296.8	No	p.?	c.3387+61G>C	Unknown	Heterozygous	Unverified	Unknown	16:31381068..31381068
ITGB1	ENST00000396033.6	No	p.V231I	c.691G>A	Unknown	Heterozygous	Unverified	Substitution - Missense	10:32925966..32925966
ITGB1_ENST00000302278	ENST00000302278.7	No	p.V231I	c.691G>A	Unknown	Heterozygous	Unverified	Substitution - Missense	10:32925966..32925966
ITGB1_ENST00000423113	ENST00000423113.5	No	p.V231I	c.691G>A	Unknown	Heterozygous	Unverified	Substitution - Missense	10:32925966..32925966
ITPR2	ENST00000381340.7	No	p.S700G	c.2098A>G	Unknown	Heterozygous	Verified	Substitution - Missense	12:26657801..26657801
KALRN_ENST00000291478	ENST00000291478.9	No	p.?	c.2609-3T>C	Unknown	Heterozygous	Unverified	Unknown	3:124697590..124697590
KALRN_ENST00000360013	ENST00000360013.7	No	p.?	c.7700-3T>C	Unknown	Heterozygous	Unverified	Unknown	3:124697590..124697590
KATNAL2	ENST00000245121.9	No	p.?	c.-94-24127C>G	Unknown	Heterozygous	Unverified	Unknown	18:47028753..47028753
KATNAL2_ENST00000356157	ENST00000356157.11	No	p.?	c.52-17704C>G	Unknown	Heterozygous	Unverified	Unknown	18:47028753..47028753
KATNAL2_ENST00000592005	ENST00000592005.5	No	p.?	c.52-46524C>G	Unknown	Heterozygous	Unverified	Unknown	18:47028753..47028753
KATNB1	ENST00000379661.7	No	p.?	c.1567-80C>A	Unknown	Homozygous	Unverified	Unknown	16:57755761..57755761
KCNJ8	ENST00000240662.2	No	p.?	c.*36T>A	Unknown	Heterozygous	Unverified	Unknown	12:21765687..21765687
KCNU1	ENST00000399881.7	No	p.?	c.2522-2712A>G	Unknown	Heterozygous	Unverified	Unknown	8:36916111..36916111
KCTD2_ENST00000581589	ENST00000581589.5	No	p.?	c.-259+6750G>A	Unknown	Heterozygous	Unverified	Unknown	17:75042107..75042107
KDM3A	ENST00000409556.5	No	p.?	c.453+7C>T	Unknown	Heterozygous	Unverified	Unknown	2:86451220..86451220
KDM3A_ENST00000312912	ENST00000312912.9	No	p.?	c.453+7C>T	Unknown	Heterozygous	Unverified	Unknown	2:86451220..86451220
KDM3A_ENST00000409064	ENST00000409064.5	No	p.?	c.453+7C>T	Unknown	Heterozygous	Unverified	Unknown	2:86451220..86451220
KDM3A_ENST00000542128	ENST00000542128.5	No	p.?	c.453+7C>T	Unknown	Heterozygous	Unverified	Unknown	2:86451220..86451220
KDM4B	ENST00000159111.8	No	p.Y530=	c.1590C>T	Unknown	Heterozygous	Unverified	Substitution - coding silent	19:5131350..5131350
KDM4B	ENST00000159111.8	No	p.P467_P468insG	c.1401_1402insGGG	Unknown	Heterozygous	Verified	Insertion - In frame	19:5131161..5131162
KDM4B_ENST00000536461	ENST00000536461.5	No	p.Y564=	c.1692C>T	Unknown	Heterozygous	Unverified	Substitution - coding silent	19:5131350..5131350
KDM4B_ENST00000536461	ENST00000536461.5	No	p.P501_P502insG	c.1503_1504insGGG	Unknown	Heterozygous	Verified	Insertion - In frame	19:5131161..5131162
KDM4B_ENST00000611640	ENST00000611640.4	No	p.Y564=	c.1692C>T	Unknown	Heterozygous	Unverified	Substitution - coding silent	19:5131350..5131350
KDM4B_ENST00000611640	ENST00000611640.4	No	p.P501_P502insG	c.1503_1504insGGG	Unknown	Heterozygous	Verified	Insertion - In frame	19:5131161..5131162
KDR	ENST00000645273.1	Yes	p.?	c.2971+75A>C	Unknown	Heterozygous	Unverified	Unknown	4:55094727..55094727
KDR_ENST00000263923	ENST00000263923.5	No	p.?	c.2971+75A>C	Unknown	Heterozygous	Unverified	Unknown	4:55094727..55094727
KHDC3L	ENST00000370367.3	No	p.A123G	c.368C>G	Unknown	Heterozygous	Unverified	Substitution - Missense	6:73363574..73363574
KHNYN	ENST00000251343.9	No	p.?	c.*3518C>T	Unknown	Homozygous	Unverified	Unknown	14:24440803..24440803
KIAA0408	ENST00000483725.7	No	p.?	c.499-30G>C	Unknown	Heterozygous	Unverified	Unknown	6:127449931..127449931
KIAA0408	ENST00000483725.7	No	p.?	c.499-31T>G	Unknown	Heterozygous	Unverified	Unknown	6:127449932..127449932
KIAA1109	ENST00000264501.8	No	p.Q1300=	c.3900A>G	Unknown	Heterozygous	Unverified	Substitution - coding silent	4:122239582..122239582
KIAA1109_ENST00000388738	ENST00000388738.7	No	p.Q1300=	c.3900A>G	Unknown	Heterozygous	Unverified	Substitution - coding silent	4:122239582..122239582
KIAA1549	ENST00000422774.1	No	p.?	c.3521-124G>A	Unknown	Homozygous	Unverified	Unknown	7:138903860..138903860
KIAA1549	ENST00000422774.1	No	p.?	c.3521-135T>C	Unknown	Homozygous	Unverified	Unknown	7:138903871..138903871
KIAA1549_ENST00000440172	ENST00000440172.5	No	p.?	c.3521-124G>A	Unknown	Homozygous	Unverified	Unknown	7:138903860..138903860
KIAA1549_ENST00000440172	ENST00000440172.5	No	p.?	c.3521-135T>C	Unknown	Homozygous	Unverified	Unknown	7:138903871..138903871
KIDINS220	ENST00000256707.7	No	p.?	c.1277-77G>T	Unknown	Heterozygous	Unverified	Unknown	2:8791301..8791301
KIDINS220_ENST00000319688	ENST00000319688.5	No	p.?	c.1280-77G>T	Unknown	Heterozygous	Unverified	Unknown	2:8791301..8791301
KIDINS220_ENST00000473731	ENST00000473731.5	No	p.?	c.1277-77G>T	Unknown	Heterozygous	Unverified	Unknown	2:8791301..8791301
KIF16B	ENST00000408042.5	No	p.?	c.1176+5G>T	Unknown	Heterozygous	Unverified	Unknown	20:16504367..16504367
KIF16B_ENST00000354981	ENST00000354981.6	No	p.?	c.1176+5G>T	Unknown	Heterozygous	Unverified	Unknown	20:16504367..16504367
KIF16B_ENST00000636835	ENST00000636835.1	No	p.?	c.1176+5G>T	Unknown	Heterozygous	Unverified	Unknown	20:16504367..16504367
KIF19	ENST00000389916.4	No	p.?	c.2114+39C>T	Unknown	Heterozygous	Unverified	Unknown	17:74352993..74352993
KIF21B	ENST00000422435.2	No	p.P1579=	c.4737C>T	Unknown	Heterozygous	Unverified	Substitution - coding silent	1:200974791..200974791
KIF21B_ENST00000332129	ENST00000332129.6	No	p.P1566=	c.4698C>T	Unknown	Heterozygous	Unverified	Substitution - coding silent	1:200974791..200974791
KIF21B_ENST00000360529	ENST00000360529.9	No	p.P1566=	c.4698C>T	Unknown	Heterozygous	Unverified	Substitution - coding silent	1:200974791..200974791
KIF21B_ENST00000461742	ENST00000461742.6	No	p.P1579=	c.4737C>T	Unknown	Heterozygous	Unverified	Substitution - coding silent	1:200974791..200974791
KIF5C	ENST00000435030.5	No	p.?	c.2445+83C>T	Unknown	Heterozygous	Unverified	Unknown	2:149005547..149005547
KIF5C	ENST00000435030.5	No	p.S952_H954del	c.2855_2863del	Unknown	Heterozygous	Verified	Deletion - In frame	2:149011657..149011665
KIR2DL1	ENST00000336077.10	No	p.?	c.817+156T>C	Unknown	Heterozygous	Unverified	Unknown	19:54783179..54783179
KIR2DL1_ENST00000291633	ENST00000291633.7	No	p.?	c.895+156T>C	Unknown	Heterozygous	Unverified	Unknown	19:54783179..54783179
KIR2DL3	ENST00000342376.3	No	p.?	c.34+146C>A	Unknown	Heterozygous	Unverified	Unknown	19:54738725..54738725
KIR2DL4	ENST00000345540.9	No	p.?	c.361+32T>A	Unknown	Heterozygous	Unverified	Unknown	19:54805109..54805109
KIR2DL4_ENST00000346587	ENST00000346587.8	No	p.?	c.77-842T>A	Unknown	Heterozygous	Unverified	Unknown	19:54805109..54805109
KIR2DL4_ENST00000357494	ENST00000357494.8	No	p.?	c.361+32T>A	Unknown	Heterozygous	Unverified	Unknown	19:54805109..54805109
KIR2DL4_ENST00000359085	ENST00000359085.8	No	p.?	c.361+32T>A	Unknown	Heterozygous	Unverified	Unknown	19:54805109..54805109
KIR2DL4_ENST00000396284	ENST00000396284.6	No	p.?	c.478+32T>A	Unknown	Heterozygous	Unverified	Unknown	19:54805109..54805109
KIR2DL4_ENST00000396293	ENST00000396293.5	No	p.?	c.77-842T>A	Unknown	Heterozygous	Unverified	Unknown	19:54805109..54805109
KIR3DL1	ENST00000391728.8	No	p.C404*	c.1212C>A	Unknown	Heterozygous	Unverified	Substitution - Nonsense	19:54830152..54830152
KIR3DL1_ENST00000326542	ENST00000326542.11	No	p.C387*	c.1161C>A	Unknown	Heterozygous	Unverified	Substitution - Nonsense	19:54830152..54830152
KIR3DL1_ENST00000358178	ENST00000358178.4	No	p.C309*	c.927C>A	Unknown	Heterozygous	Unverified	Substitution - Nonsense	19:54830152..54830152
KIR3DL3	ENST00000291860.1	No	p.?	c.950-212G>T	Unknown	Heterozygous	Unverified	Unknown	19:54735041..54735041
KIRREL1_ENST00000368172	ENST00000368172.1	No	p.?	c.*1451G>A	Unknown	Heterozygous	Unverified	Unknown	1:158096571..158096571
KIRREL1_ENST00000368173	ENST00000368173.7	No	p.?	c.*1451G>A	Unknown	Heterozygous	Unverified	Unknown	1:158096571..158096571
KIRREL3	ENST00000525144.6	No	p.?	c.592-1237T>C	Unknown	Heterozygous	Unverified	Unknown	11:126464544..126464544
KIRREL3	ENST00000525144.6	No	p.L20M	c.58C>A	Unknown	Homozygous	Unverified	Substitution - Missense	11:126562910..126562910
KIRREL3_ENST00000525704	ENST00000525704.2	No	p.?	c.592-1237T>C	Unknown	Heterozygous	Unverified	Unknown	11:126464544..126464544
KIRREL3_ENST00000525704	ENST00000525704.2	No	p.L20M	c.58C>A	Unknown	Homozygous	Unverified	Substitution - Missense	11:126562910..126562910
KIRREL3_ENST00000529097	ENST00000529097.6	No	p.?	c.592-1237T>C	Unknown	Heterozygous	Unverified	Unknown	11:126464544..126464544
KIRREL3_ENST00000529097	ENST00000529097.6	No	p.L20M	c.58C>A	Unknown	Homozygous	Unverified	Substitution - Missense	11:126562910..126562910
KLHL29	ENST00000486442.5	No	p.G784=	c.2352C>T	Unknown	Heterozygous	Unverified	Substitution - coding silent	2:23703771..23703771
KMT2D	ENST00000301067.11	Yes	p.?	c.14644-41A>C	Unknown	Heterozygous	Unverified	Unknown	12:49027363..49027363
KNTC1	ENST00000333479.11	No	p.?	c.987+89A>G	Unknown	Heterozygous	Unverified	Unknown	12:122548058..122548058
KNTC1	ENST00000333479.11	No	p.?	c.3436+148C>T	Unknown	Heterozygous	Unverified	Unknown	12:122584598..122584598
KNTC1_ENST00000450485	ENST00000450485.6	No	p.?	c.876+89A>G	Unknown	Heterozygous	Unverified	Unknown	12:122548058..122548058
KNTC1_ENST00000450485	ENST00000450485.6	No	p.?	c.2271+10218C>T	Unknown	Heterozygous	Unverified	Unknown	12:122584598..122584598
KPNB1	ENST00000290158.8	No	p.?	c.282+93G>C	Unknown	Heterozygous	Unverified	Unknown	17:47652969..47652969
KPNB1_ENST00000535458	ENST00000535458.6	No	p.?	c.-154+93G>C	Unknown	Heterozygous	Unverified	Unknown	17:47652969..47652969
KPNB1_ENST00000540627	ENST00000540627.5	No	p.?	c.-154+93G>C	Unknown	Heterozygous	Unverified	Unknown	17:47652969..47652969
KRT73	ENST00000305748.7	No	p.?	c.1366+28A>G	Unknown	Heterozygous	Unverified	Unknown	12:52609219..52609219
KRT78	ENST00000304620.4	No	p.?	c.922-144C>A	Unknown	Heterozygous	Unverified	Unknown	12:52844362..52844362
KRT78_ENST00000359499	ENST00000359499.8	No	p.?	c.592-144C>A	Unknown	Heterozygous	Unverified	Unknown	12:52844362..52844362
KRTAP24-1	ENST00000340345.5	No	p.L231=	c.693G>T	Unknown	Heterozygous	Unverified	Substitution - coding silent	21:30282240..30282240
KRTAP4-6	ENST00000345847.4	No	p.R106=	c.318T>C	Unknown	Heterozygous	Unverified	Substitution - coding silent	17:41140170..41140170
KRTAP5-1	ENST00000382171.2	No	p.G20S	c.58G>A	Unknown	Heterozygous	Unverified	Substitution - Missense	11:1585192..1585192
KRTAP5-1	ENST00000382171.2	No	p.S26=	c.78C>T	Unknown	Heterozygous	Unverified	Substitution - coding silent	11:1585172..1585172
KRTAP5-1	ENST00000382171.2	No	p.G15=	c.45G>A	Unknown	Heterozygous	Unverified	Substitution - coding silent	11:1585205..1585205
KTN1	ENST00000395314.7	Yes	p.L605*	c.1814T>A	Unknown	Heterozygous	Verified	Substitution - Nonsense	14:55639213..55639213
KTN1_ENST00000395308	ENST00000395308.5	No	p.L605*	c.1814T>A	Unknown	Heterozygous	Verified	Substitution - Nonsense	14:55639213..55639213
KTN1_ENST00000395309	ENST00000395309.7	No	p.L605*	c.1814T>A	Unknown	Heterozygous	Verified	Substitution - Nonsense	14:55639213..55639213
KTN1_ENST00000395311	ENST00000395311.5	No	p.L605*	c.1814T>A	Unknown	Heterozygous	Verified	Substitution - Nonsense	14:55639213..55639213
KTN1_ENST00000413890	ENST00000413890.6	No	p.L605*	c.1814T>A	Unknown	Heterozygous	Verified	Substitution - Nonsense	14:55639213..55639213
KTN1_ENST00000438792	ENST00000438792.6	No	p.L605*	c.1814T>A	Unknown	Heterozygous	Verified	Substitution - Nonsense	14:55639213..55639213
LAMA1	ENST00000389658.3	No	p.F2353I	c.7057T>A	Unknown	Heterozygous	Verified	Substitution - Missense	18:6965426..6965426
LAMA1	ENST00000389658.3	No	p.?	c.232+7G>C	Unknown	Heterozygous	Unverified	Unknown	18:7080280..7080280
LAMA1_ENST00000638611	ENST00000638611.1	No	p.?	c.-585T>A	Unknown	Heterozygous	Verified	Unknown	18:6965426..6965426
LAMA5	ENST00000252999.7	No	p.D600N	c.1798G>A	Unknown	Heterozygous	Unverified	Substitution - Missense	20:62338109..62338109
LAMB1	ENST00000222399.10	No	p.?	c.3946+13T>C	Unknown	Heterozygous	Unverified	Unknown	7:107937080..107937080
LAMB1_ENST00000393561	ENST00000393561.5	No	p.?	c.4018+13T>C	Unknown	Heterozygous	Unverified	Unknown	7:107937080..107937080
LAMB4	ENST00000388781.7	No	p.R600=	c.1798A>C	Unknown	Heterozygous	Unverified	Substitution - coding silent	7:108079690..108079690
LAMB4_ENST00000205386	ENST00000205386.8	No	p.R600=	c.1798A>C	Unknown	Heterozygous	Unverified	Substitution - coding silent	7:108079690..108079690
LAMB4_ENST00000418464	ENST00000418464.1	No	p.R600=	c.1798A>C	Unknown	Heterozygous	Unverified	Substitution - coding silent	7:108079690..108079690
LAPTM4A	ENST00000175091.4	No	p.?	c.*88G>C	Unknown	Heterozygous	Unverified	Unknown	2:20033117..20033117
LAPTM5	ENST00000294507.3	No	p.?	c.511-15C>T	Unknown	Homozygous	Unverified	Unknown	1:30737714..30737714
LBP	ENST00000217407.2	No	p.?	c.369-94A>G	Unknown	Heterozygous	Unverified	Unknown	20:38354190..38354190
LDHC	ENST00000541669.5	No	p.G80R	c.238G>A	Unknown	Heterozygous	Unverified	Substitution - Missense	11:18415295..18415295
LDHC_ENST00000280704	ENST00000280704.8	No	p.G80R	c.238G>A	Unknown	Heterozygous	Unverified	Substitution - Missense	11:18415295..18415295
LDHC_ENST00000535809	ENST00000535809.1	No	p.G80R	c.238G>A	Unknown	Heterozygous	Unverified	Substitution - Missense	11:18415295..18415295
LDHC_ENST00000536880	ENST00000536880.5	No	p.G80R	c.238G>A	Unknown	Heterozygous	Unverified	Substitution - Missense	11:18415295..18415295
LDHC_ENST00000537486	ENST00000537486.5	No	p.G80R	c.238G>A	Unknown	Heterozygous	Unverified	Substitution - Missense	11:18415295..18415295
LDHC_ENST00000544105	ENST00000544105.5	No	p.G80R	c.238G>A	Unknown	Heterozygous	Unverified	Substitution - Missense	11:18415295..18415295
LDHC_ENST00000546146	ENST00000546146.5	No	p.G80R	c.238G>A	Unknown	Heterozygous	Unverified	Substitution - Missense	11:18415295..18415295
LGSN	ENST00000370657.8	No	p.L202P	c.605T>C	Unknown	Heterozygous	Unverified	Substitution - Missense	6:63280946..63280946
LGSN_ENST00000370658	ENST00000370658.9	No	p.?	c.529+76T>C	Unknown	Heterozygous	Unverified	Unknown	6:63280946..63280946
LGSN_ENST00000622415	ENST00000622415.1	No	p.?	c.*330T>C	Unknown	Heterozygous	Unverified	Unknown	6:63280946..63280946
LILRB1	ENST00000324602.11	No	p.?	c.1364-40C>A	Unknown	Heterozygous	Unverified	Unknown	19:54634601..54634601
LILRB1_ENST00000396315	ENST00000396315.5	No	p.?	c.1364-40C>A	Unknown	Heterozygous	Unverified	Unknown	19:54634601..54634601
LILRB1_ENST00000396317	ENST00000396317.5	No	p.?	c.1313-40C>A	Unknown	Heterozygous	Unverified	Unknown	19:54634601..54634601
LILRB1_ENST00000396327	ENST00000396327.7	No	p.?	c.1364-40C>A	Unknown	Heterozygous	Unverified	Unknown	19:54634601..54634601
LILRB1_ENST00000396331	ENST00000396331.5	No	p.?	c.1361-40C>A	Unknown	Heterozygous	Unverified	Unknown	19:54634601..54634601
LILRB1_ENST00000396332	ENST00000396332.8	No	p.?	c.1361-40C>A	Unknown	Heterozygous	Unverified	Unknown	19:54634601..54634601
LILRB1_ENST00000427581	ENST00000427581.6	No	p.?	c.1511-40C>A	Unknown	Heterozygous	Unverified	Unknown	19:54634601..54634601
LINC02210-CRHR1	ENST00000634540.1	No	p.G33S	c.97G>A	Unknown	Heterozygous	Unverified	Substitution - Missense	17:45830483..45830483
LIPI	ENST00000344577.6	No	p.?	c.495+7C>A	Unknown	Heterozygous	Unverified	Unknown	21:14189027..14189027
LIPI_ENST00000536861	ENST00000536861.5	No	p.?	c.405+7C>A	Unknown	Heterozygous	Unverified	Unknown	21:14189027..14189027
LIPI_ENST00000614229	ENST00000614229.4	No	p.?	c.405+7C>A	Unknown	Heterozygous	Unverified	Unknown	21:14189027..14189027
LMBRD1	ENST00000370577.7	No	p.?	c.405+122G>T	Unknown	Heterozygous	Unverified	Unknown	6:69752137..69752137
LMBRD1_ENST00000370570	ENST00000370570.5	No	p.?	c.186+122G>T	Unknown	Heterozygous	Unverified	Unknown	6:69752137..69752137
LMO7	ENST00000377534.7	No	p.?	c.3676-109C>G	Unknown	Heterozygous	Unverified	Unknown	13:75841519..75841519
LMO7_ENST00000321797	ENST00000321797.12	No	p.?	c.2977-109C>G	Unknown	Heterozygous	Unverified	Unknown	13:75841519..75841519
LMO7_ENST00000341547	ENST00000341547.8	No	p.?	c.2830-109C>G	Unknown	Heterozygous	Unverified	Unknown	13:75841519..75841519
LMO7_ENST00000357063	ENST00000357063.7	No	p.?	c.3787-109C>G	Unknown	Heterozygous	Unverified	Unknown	13:75841519..75841519
LMO7_ENST00000465261	ENST00000465261.6	No	p.?	c.2977-109C>G	Unknown	Heterozygous	Unverified	Unknown	13:75841519..75841519
LMO7_ENST00000526202	ENST00000526202.5	No	p.?	c.2608-109C>G	Unknown	Heterozygous	Unverified	Unknown	13:75841519..75841519
LONP2	ENST00000285737.8	No	p.?	c.2147-61dup	Unknown	Heterozygous	Unverified	Unknown	16:48348039..48348040
LONP2_ENST00000535754	ENST00000535754.5	No	p.?	c.2015-61dup	Unknown	Heterozygous	Unverified	Unknown	16:48348039..48348040
LOXL2	ENST00000389131.7	No	p.Q602K	c.1804C>A	Unknown	Heterozygous	Unverified	Substitution - Missense	8:23309744..23309744
LPGAT1	ENST00000366997.8	No	p.?	c.357+246G>A	Unknown	Heterozygous	Unverified	Unknown	1:211792826..211792826
LPGAT1_ENST00000366996	ENST00000366996.1	No	p.?	c.357+246G>A	Unknown	Heterozygous	Unverified	Unknown	1:211792826..211792826
LPIN3	ENST00000632009.1	No	p.?	c.1531-59G>A	Unknown	Heterozygous	Unverified	Unknown	20:41354586..41354586
LPIN3_ENST00000373257	ENST00000373257.7	No	p.?	c.1528-59G>A	Unknown	Heterozygous	Unverified	Unknown	20:41354586..41354586
LRMP	ENST00000354454.7	No	p.?	c.245-145T>C	Unknown	Heterozygous	Unverified	Unknown	12:25083278..25083278
LRMP_ENST00000547044	ENST00000547044.5	No	p.?	c.245-145T>C	Unknown	Heterozygous	Unverified	Unknown	12:25083278..25083278
LRMP_ENST00000548766	ENST00000548766.5	No	p.?	c.245-145T>C	Unknown	Heterozygous	Unverified	Unknown	12:25083278..25083278
LRMP_ENST00000636465	ENST00000636465.1	No	p.?	c.3110-145T>C	Unknown	Heterozygous	Unverified	Unknown	12:25083278..25083278
LRP2	ENST00000263816.7	No	p.R368H	c.1103G>A	Unknown	Heterozygous	Unverified	Substitution - Missense	2:169282941..169282941
LRP2_ENST00000443831	ENST00000443831.1	No	p.R368H	c.1103G>A	Unknown	Heterozygous	Unverified	Substitution - Missense	2:169282941..169282941
LRP3	ENST00000253193.8	No	p.A123T	c.367G>A	Unknown	Heterozygous	Unverified	Substitution - Missense	19:33204744..33204744
LRP5	ENST00000294304.11	No	p.G729C	c.2185G>T	Unknown	Heterozygous	Unverified	Substitution - Missense	11:68410007..68410007
LRRC40	ENST00000370952.3	No	p.?	c.151+197C>T	Unknown	Heterozygous	Unverified	Unknown	1:70205193..70205193
LRRD1	ENST00000458448.5	No	p.P549T	c.1645C>A	Unknown	Heterozygous	Unverified	Substitution - Missense	7:92163558..92163558
LRRD1_ENST00000343318	ENST00000343318.9	No	p.?	c.-30-4355C>A	Unknown	Heterozygous	Unverified	Unknown	7:92163558..92163558
LRRD1_ENST00000430130	ENST00000430130.2	No	p.P549T	c.1645C>A	Unknown	Heterozygous	Unverified	Substitution - Missense	7:92163558..92163558
LYSMD4_ENST00000378904	ENST00000378904.4	No	p.Q108*	c.322C>T	Unknown	Heterozygous	Unverified	Substitution - Nonsense	15:99716476..99716476
LYST	ENST00000389793.6	No	p.?	c.10940+90C>T	Unknown	Heterozygous	Unverified	Unknown	1:235677390..235677390
LYST_ENST00000389794	ENST00000389794.7	No	p.?	c.*6364+90C>T	Unknown	Heterozygous	Unverified	Unknown	1:235677390..235677390
MACROD2	ENST00000217246.8	No	p.?	c.418+165006T>G	Unknown	Heterozygous	Unverified	Unknown	20:14849965..14849965
MACROD2_ENST00000642719	ENST00000642719.1	No	p.?	c.418+165006T>G	Unknown	Heterozygous	Unverified	Unknown	20:14849965..14849965
MAD1L1	ENST00000406869.5	No	p.R384Efs*54	c.1149_1153del	Unknown	Heterozygous	Unverified	Deletion - Frameshift	7:2069264..2069268
MAD1L1_ENST00000265854	ENST00000265854.11	No	p.R384Efs*54	c.1149_1153del	Unknown	Heterozygous	Unverified	Deletion - Frameshift	7:2069264..2069268
MAD1L1_ENST00000399654	ENST00000399654.6	No	p.R384Efs*54	c.1149_1153del	Unknown	Heterozygous	Unverified	Deletion - Frameshift	7:2069264..2069268
MAD1L1_ENST00000402746	ENST00000402746.5	No	p.R292Efs*54	c.873_877del	Unknown	Heterozygous	Unverified	Deletion - Frameshift	7:2069264..2069268
MAGEB4	ENST00000378982.3	No	p.R19P	c.56G>C	Unknown	Homozygous	Unverified	Substitution - Missense	X:30242191..30242191
MAN2A2	ENST00000559717.5	No	p.?	c.1375-75C>G	Unknown	Heterozygous	Unverified	Unknown	15:90910015..90910015
MAN2A2_ENST00000360468	ENST00000360468.7	No	p.?	c.1375-75C>G	Unknown	Heterozygous	Unverified	Unknown	15:90910015..90910015
MAP2K5	ENST00000178640.9	No	p.?	c.586-3708C>A	Unknown	Heterozygous	Unverified	Unknown	15:67642523..67642523
MAP2K5_ENST00000340972	ENST00000340972.8	No	p.?	c.15+26C>A	Unknown	Heterozygous	Unverified	Unknown	15:67642523..67642523
MAP2K5_ENST00000354498	ENST00000354498.9	No	p.?	c.478-3708C>A	Unknown	Heterozygous	Unverified	Unknown	15:67642523..67642523
MAP2K5_ENST00000395476	ENST00000395476.6	No	p.?	c.586-3708C>A	Unknown	Heterozygous	Unverified	Unknown	15:67642523..67642523
MAP3K20	ENST00000375213.7	No	p.?	c.1032+25A>C	Unknown	Heterozygous	Unverified	Unknown	2:173229758..173229758
MAP3K20_ENST00000409176	ENST00000409176.6	No	p.?	c.1032+25A>C	Unknown	Heterozygous	Unverified	Unknown	2:173229758..173229758
MAP3K21	ENST00000366624.7	No	p.?	c.1311+124A>T	Unknown	Heterozygous	Unverified	Unknown	1:233355135..233355135
MAP3K21_ENST00000366623	ENST00000366623.7	No	p.?	c.1311+124A>T	Unknown	Heterozygous	Unverified	Unknown	1:233355135..233355135
MAPK10_ENST00000641010	ENST00000641010.1	No	p.?	c.1392-3515C>T	Unknown	Heterozygous	Unverified	Unknown	4:85995678..85995678
MAPK10_ENST00000641324	ENST00000641324.1	No	p.?	c.1278-3515C>T	Unknown	Heterozygous	Unverified	Unknown	4:85995678..85995678
MAPK4	ENST00000400384.6	No	p.D254=	c.762C>T	Unknown	Heterozygous	Unverified	Substitution - coding silent	18:50722008..50722008
MAPK4_ENST00000540640	ENST00000540640.3	No	p.D43=	c.129C>T	Unknown	Heterozygous	Unverified	Substitution - coding silent	18:50722008..50722008
MAPK4_ENST00000592595	ENST00000592595.5	No	p.?	c.691+6785C>T	Unknown	Heterozygous	Unverified	Unknown	18:50722008..50722008
MAPRE1	ENST00000375571.5	No	p.?	c.476-56T>A	Unknown	Heterozygous	Unverified	Unknown	20:32839679..32839679
2023-03-02	ENST00000366913.7	No	p.?	c.273-136G>T	Unknown	Heterozygous	Unverified	Unknown	1:220754811..220754811
MARC2_ENST00000359316	ENST00000359316.6	No	p.?	c.273-136G>T	Unknown	Heterozygous	Unverified	Unknown	1:220754811..220754811
MARCO	ENST00000327097.4	No	p.G109V	c.326G>T	Unknown	Heterozygous	Unverified	Substitution - Missense	2:118970240..118970240
MARCO	ENST00000327097.4	No	p.?	c.1001-11C>A	Unknown	Heterozygous	Unverified	Unknown	2:118982337..118982337
MASP1	ENST00000296280.10	No	p.L574=	c.1720C>T	Unknown	Heterozygous	Unverified	Substitution - coding silent	3:187236151..187236151
MASP1_ENST00000337774	ENST00000337774.9	No	p.?	c.1303+5330C>T	Unknown	Heterozygous	Unverified	Unknown	3:187236151..187236151
MASP1_ENST00000392472	ENST00000392472.6	No	p.L461=	c.1381C>T	Unknown	Heterozygous	Unverified	Substitution - coding silent	3:187236151..187236151
MAST3	ENST00000262811.10	No	p.?	c.859-98G>T	Unknown	Heterozygous	Unverified	Unknown	19:18124544..18124544
MAST4	ENST00000403625.6	No	p.?	c.2094-134C>A	Unknown	Heterozygous	Unverified	Unknown	5:67133380..67133380
MAST4_ENST00000261569	ENST00000261569.11	No	p.?	c.1512-134C>A	Unknown	Heterozygous	Unverified	Unknown	5:67133380..67133380
MAST4_ENST00000403666	ENST00000403666.5	No	p.?	c.1527-134C>A	Unknown	Heterozygous	Unverified	Unknown	5:67133380..67133380
MAST4_ENST00000405643	ENST00000405643.5	No	p.?	c.1557-134C>A	Unknown	Heterozygous	Unverified	Unknown	5:67133380..67133380
MBD6	ENST00000355673.7	No	p.?	c.2406+57T>C	Unknown	Heterozygous	Unverified	Unknown	12:57528074..57528074
MBIP	ENST00000416007.8	No	p.?	c.*55C>A	Unknown	Homozygous	Unverified	Unknown	14:36299028..36299028
MBIP_ENST00000318473	ENST00000318473.11	No	p.?	c.*55C>A	Unknown	Homozygous	Unverified	Unknown	14:36299028..36299028
MBIP_ENST00000359527	ENST00000359527.11	No	p.?	c.*143C>A	Unknown	Homozygous	Unverified	Unknown	14:36299028..36299028
MBIP_ENST00000621657	ENST00000621657.4	No	p.?	c.*413C>A	Unknown	Homozygous	Unverified	Unknown	14:36299028..36299028
MCC	ENST00000408903.6	No	p.?	c.416-54C>T	Unknown	Heterozygous	Unverified	Unknown	5:113340784..113340784
MCCC1	ENST00000265594.8	No	p.?	c.1732-97G>C	Unknown	Heterozygous	Unverified	Unknown	3:183022651..183022651
MCCC1_ENST00000492597	ENST00000492597.5	No	p.?	c.1405-97G>C	Unknown	Heterozygous	Unverified	Unknown	3:183022651..183022651
MCCC1_ENST00000610757	ENST00000610757.4	No	p.?	c.1282-97G>C	Unknown	Heterozygous	Unverified	Unknown	3:183022651..183022651
MCCC1_ENST00000629669	ENST00000629669.2	No	p.?	c.*96-97G>C	Unknown	Heterozygous	Unverified	Unknown	3:183022651..183022651
MCF2	ENST00000519895.5	No	p.A406S	c.1216G>T	Unknown	Homozygous	Unverified	Substitution - Missense	X:139616437..139616437
MCF2_ENST00000338585	ENST00000338585.6	No	p.A346S	c.1036G>T	Unknown	Homozygous	Unverified	Substitution - Missense	X:139616437..139616437
MCF2_ENST00000370573	ENST00000370573.8	No	p.A346S	c.1036G>T	Unknown	Homozygous	Unverified	Substitution - Missense	X:139616437..139616437
MCF2_ENST00000370576	ENST00000370576.8	No	p.A346S	c.1036G>T	Unknown	Homozygous	Unverified	Substitution - Missense	X:139616437..139616437
MCF2_ENST00000414978	ENST00000414978.5	No	p.A406S	c.1216G>T	Unknown	Homozygous	Unverified	Substitution - Missense	X:139616437..139616437
MCF2_ENST00000520602	ENST00000520602.6	No	p.A449S	c.1345G>T	Unknown	Homozygous	Unverified	Substitution - Missense	X:139616437..139616437
MCF2_ENST00000536274	ENST00000536274.5	No	p.A307S	c.919G>T	Unknown	Homozygous	Unverified	Substitution - Missense	X:139616437..139616437
MDC1	ENST00000376406.7	No	p.S1235=	c.3705C>T	Unknown	Heterozygous	Unverified	Substitution - coding silent	6:30705478..30705478
MED13	ENST00000397786.6	No	p.?	c.3967+24A>C	Unknown	Heterozygous	Unverified	Unknown	17:61972703..61972703
MED8	ENST00000290663.10	No	p.I77=	c.231T>A	Unknown	Heterozygous	Unverified	Substitution - coding silent	1:43387542..43387542
MED8_ENST00000372455	ENST00000372455.4	No	p.?	c.-37T>A	Unknown	Heterozygous	Unverified	Unknown	1:43387542..43387542
MED8_ENST00000372457	ENST00000372457.8	No	p.I77=	c.231T>A	Unknown	Heterozygous	Unverified	Substitution - coding silent	1:43387542..43387542
MEF2D	ENST00000348159.8	No	p.?	c.54+165G>A	Unknown	Heterozygous	Unverified	Unknown	1:156483074..156483074
MEF2D_ENST00000360595	ENST00000360595.7	No	p.?	c.54+165G>A	Unknown	Heterozygous	Unverified	Unknown	1:156483074..156483074
MEF2D_ENST00000368240	ENST00000368240.6	No	p.?	c.54+165G>A	Unknown	Heterozygous	Unverified	Unknown	1:156483074..156483074
MEF2D_ENST00000464356	ENST00000464356.6	No	p.?	c.54+165G>A	Unknown	Heterozygous	Unverified	Unknown	1:156483074..156483074
MEP1A	ENST00000230588.8	No	p.?	c.928+23C>G	Unknown	Heterozygous	Unverified	Unknown	6:46826526..46826526
MEP1A_ENST00000611727	ENST00000611727.1	No	p.?	c.1012+23C>G	Unknown	Heterozygous	Unverified	Unknown	6:46826526..46826526
MET	ENST00000318493.10	Yes	p.?	c.2265-126T>G	Unknown	Heterozygous	Unverified	Unknown	7:116759211..116759211
METTL22	ENST00000381920.7	No	p.A194E	c.581C>A	Unknown	Heterozygous	Unverified	Substitution - Missense	16:8635193..8635193
METTL22_ENST00000561758	ENST00000561758.5	No	p.A138E	c.413C>A	Unknown	Heterozygous	Unverified	Substitution - Missense	16:8635193..8635193
MET_ENST00000397752	ENST00000397752.7	No	p.?	c.2265-180T>G	Unknown	Heterozygous	Unverified	Unknown	7:116759211..116759211
MET_ENST00000436117	ENST00000436117.2	No	p.?	c.2264+591T>G	Unknown	Heterozygous	Unverified	Unknown	7:116759211..116759211
MGAM2	ENST00000477922.3	No	p.?	c.3561+86T>G	Unknown	Heterozygous	Unverified	Unknown	7:142172850..142172850
MGME1	ENST00000377710.9	No	p.D251Gfs*28	c.752_755del	Unknown	Heterozygous	Verified	Deletion - Frameshift	20:17988186..17988189
MGME1_ENST00000377704	ENST00000377704.4	No	p.?	c.512-1753_512-1750del	Unknown	Heterozygous	Verified	Unknown	20:17988186..17988189
MGME1_ENST00000377709	ENST00000377709.1	No	p.D171Gfs*28	c.512_515del	Unknown	Heterozygous	Verified	Deletion - Frameshift	20:17988186..17988189
MGST3	ENST00000367889.7	No	p.?	c.192-35G>A	Unknown	Heterozygous	Unverified	Unknown	1:165651943..165651943
MGST3_ENST00000367883	ENST00000367883.3	No	p.?	c.234-35G>A	Unknown	Heterozygous	Unverified	Unknown	1:165651943..165651943
MGST3_ENST00000367884	ENST00000367884.6	No	p.?	c.192-35G>A	Unknown	Heterozygous	Unverified	Unknown	1:165651943..165651943
MGST3_ENST00000367885	ENST00000367885.5	No	p.?	c.234-35G>A	Unknown	Heterozygous	Unverified	Unknown	1:165651943..165651943
MGST3_ENST00000367888	ENST00000367888.8	No	p.?	c.192-35G>A	Unknown	Heterozygous	Unverified	Unknown	1:165651943..165651943
MGST3_ENST00000627653	ENST00000627653.1	No	p.?	c.234-35G>A	Unknown	Heterozygous	Unverified	Unknown	1:165651943..165651943
MICU3	ENST00000318063.9	No	p.?	c.382-14519T>A	Unknown	Heterozygous	Unverified	Unknown	8:17049565..17049565
MIER3	ENST00000381226.7	No	p.L532V	c.1594C>G	Unknown	Heterozygous	Unverified	Substitution - Missense	5:56923202..56923202
MIER3_ENST00000381199	ENST00000381199.7	No	p.L527V	c.1579C>G	Unknown	Heterozygous	Unverified	Substitution - Missense	5:56923202..56923202
MIER3_ENST00000381213	ENST00000381213.7	No	p.L526V	c.1576C>G	Unknown	Heterozygous	Unverified	Substitution - Missense	5:56923202..56923202
MIER3_ENST00000409421	ENST00000409421.5	No	p.L464V	c.1390C>G	Unknown	Heterozygous	Unverified	Substitution - Missense	5:56923202..56923202
MLIP	ENST00000502396.5	No	p.?	c.2976+85C>T	Unknown	Heterozygous	Unverified	Unknown	6:54257446..54257446
MLIP_ENST00000274897	ENST00000274897.9	No	p.?	c.1371+85C>T	Unknown	Heterozygous	Unverified	Unknown	6:54257446..54257446
MLIP_ENST00000370876	ENST00000370876.6	No	p.?	c.699+85C>T	Unknown	Heterozygous	Unverified	Unknown	6:54257446..54257446
MLIP_ENST00000370877	ENST00000370877.6	No	p.?	c.802-8504C>T	Unknown	Heterozygous	Unverified	Unknown	6:54257446..54257446
MLIP_ENST00000509997	ENST00000509997.5	No	p.?	c.676-8504C>T	Unknown	Heterozygous	Unverified	Unknown	6:54257446..54257446
MLXIP	ENST00000319080.11	No	p.?	c.1093-60C>T	Unknown	Heterozygous	Unverified	Unknown	12:122133288..122133288
MLXIP_ENST00000538698	ENST00000538698.5	No	p.?	c.-147C>T	Unknown	Heterozygous	Unverified	Unknown	12:122133288..122133288
MNAT1	ENST00000261245.8	No	p.?	c.810-164A>G	Unknown	Homozygous	Unverified	Unknown	14:60968065..60968065
MNAT1_ENST00000539616	ENST00000539616.6	No	p.?	c.684-164A>G	Unknown	Homozygous	Unverified	Unknown	14:60968065..60968065
MNDA	ENST00000368141.4	No	p.?	c.1176+56G>T	Unknown	Heterozygous	Unverified	Unknown	1:158847972..158847972
MOB2	ENST00000329957.6	No	p.?	c.*8G>A	Unknown	Heterozygous	Unverified	Unknown	11:1470164..1470164
MON1A	ENST00000296473.7	No	p.P7=	c.21G>A	Unknown	Heterozygous	Unverified	Substitution - coding silent	3:49929866..49929866
MON1A_ENST00000417270	ENST00000417270.1	No	p.?	c.-387G>A	Unknown	Heterozygous	Unverified	Unknown	3:49929866..49929866
MON1A_ENST00000455683	ENST00000455683.6	No	p.P7=	c.21G>A	Unknown	Heterozygous	Unverified	Substitution - coding silent	3:49929866..49929866
MROH2B	ENST00000399564.4	No	p.D788H	c.2362G>C	Unknown	Heterozygous	Unverified	Substitution - Missense	5:41032821..41032821
MROH2B_ENST00000506092	ENST00000506092.6	No	p.D343H	c.1027G>C	Unknown	Heterozygous	Unverified	Substitution - Missense	5:41032821..41032821
MROH8_ENST00000400441	ENST00000400441.7	No	p.?	c.1649+116T>C	Unknown	Heterozygous	Unverified	Unknown	20:37137694..37137694
MROH9	ENST00000367759.8	No	p.?	c.25+100T>C	Unknown	Heterozygous	Unverified	Unknown	1:170945681..170945681
MROH9	ENST00000367759.8	No	p.?	c.1195-89C>A	Unknown	Heterozygous	Unverified	Unknown	1:170995300..170995300
MROH9_ENST00000367758	ENST00000367758.7	No	p.?	c.25+100T>C	Unknown	Heterozygous	Unverified	Unknown	1:170945681..170945681
MROH9_ENST00000367758	ENST00000367758.7	No	p.?	c.1195-89C>A	Unknown	Heterozygous	Unverified	Unknown	1:170995300..170995300
MRTFB	ENST00000571589.5	No	p.?	c.155-9822C>G	Unknown	Heterozygous	Unverified	Unknown	16:14200421..14200421
MRTFB_ENST00000318282	ENST00000318282.9	No	p.?	c.155-9822C>G	Unknown	Heterozygous	Unverified	Unknown	16:14200421..14200421
MRTFB_ENST00000572567	ENST00000572567.5	No	p.?	c.122-9822C>G	Unknown	Heterozygous	Unverified	Unknown	16:14200421..14200421
MRTFB_ENST00000573051	ENST00000573051.1	No	p.?	c.-67C>G	Unknown	Heterozygous	Unverified	Unknown	16:14200421..14200421
MRTFB_ENST00000574045	ENST00000574045.5	No	p.?	c.155-9822C>G	Unknown	Heterozygous	Unverified	Unknown	16:14200421..14200421
MSI2	ENST00000284073.6	Yes	p.?	c.652+137G>T	Unknown	Heterozygous	Unverified	Unknown	17:57616221..57616221
MSI2_ENST00000322684	ENST00000322684.7	No	p.?	c.640+137G>T	Unknown	Heterozygous	Unverified	Unknown	17:57616221..57616221
MSI2_ENST00000416426	ENST00000416426.6	No	p.?	c.586+137G>T	Unknown	Heterozygous	Unverified	Unknown	17:57616221..57616221
MSI2_ENST00000442934	ENST00000442934.6	No	p.?	c.469+137G>T	Unknown	Heterozygous	Unverified	Unknown	17:57616221..57616221
MSI2_ENST00000579180	ENST00000579180.2	No	p.?	c.340+137G>T	Unknown	Heterozygous	Unverified	Unknown	17:57616221..57616221
MSRB3	ENST00000355192.8	No	p.?	c.*36T>G	Unknown	Heterozygous	Unverified	Unknown	12:65463358..65463358
MSRB3_ENST00000308259	ENST00000308259.9	No	p.?	c.*36T>G	Unknown	Heterozygous	Unverified	Unknown	12:65463358..65463358
MSRB3_ENST00000535664	ENST00000535664.5	No	p.?	c.*36T>G	Unknown	Heterozygous	Unverified	Unknown	12:65463358..65463358
MSRB3_ENST00000614640	ENST00000614640.4	No	p.?	c.*36T>G	Unknown	Heterozygous	Unverified	Unknown	12:65463358..65463358
MSRB3_ENST00000642404	ENST00000642404.1	No	p.?	c.*36T>G	Unknown	Heterozygous	Unverified	Unknown	12:65463358..65463358
MSRB3_ENST00000642411	ENST00000642411.1	No	p.?	c.*36T>G	Unknown	Heterozygous	Unverified	Unknown	12:65463358..65463358
MSRB3_ENST00000646299	ENST00000646299.1	No	p.?	c.*36T>G	Unknown	Heterozygous	Unverified	Unknown	12:65463358..65463358
MTA3_ENST00000405592	ENST00000405592.5	No	p.?	c.*69G>T	Unknown	Heterozygous	Unverified	Unknown	2:42753468..42753468
MTA3_ENST00000406652	ENST00000406652.5	No	p.?	c.*69G>T	Unknown	Heterozygous	Unverified	Unknown	2:42753468..42753468
MTDH	ENST00000336273.7	No	p.?	c.1273-140G>A	Unknown	Heterozygous	Unverified	Unknown	8:97713522..97713522
MTDH_ENST00000519934	ENST00000519934.5	No	p.?	c.1105-140G>A	Unknown	Heterozygous	Unverified	Unknown	8:97713522..97713522
MTHFD2L	ENST00000395759.6	No	p.?	c.451+5334A>G	Unknown	Heterozygous	Unverified	Unknown	4:74180737..74180737
MTHFD2L_ENST00000325278	ENST00000325278.6	No	p.?	c.277+5334A>G	Unknown	Heterozygous	Unverified	Unknown	4:74180737..74180737
MTHFD2L_ENST00000433372	ENST00000433372.5	No	p.?	c.46+5334A>G	Unknown	Heterozygous	Unverified	Unknown	4:74180737..74180737
MTIF2	ENST00000263629.8	No	p.?	c.1705+3_1707del	Unknown	Heterozygous	Verified	Unknown	2:55240175..55242938
MTIF2	ENST00000263629.8	No	p.?	c.1311+1_1312-1del	Unknown	Heterozygous	Verified	Unknown	2:55243670..55244029
MTIF2	ENST00000263629.8	No	p.?	c.1106+1_1107-1del	Unknown	Heterozygous	Verified	Unknown	2:55244235..55246337
MTIF2	ENST00000263629.8	No	p.?	c.841+1_842-1del	Unknown	Heterozygous	Verified	Unknown	2:55249536..55252477
MTIF2	ENST00000263629.8	No	p.?	c.664+1_665-1del	Unknown	Heterozygous	Verified	Unknown	2:55252655..55254041
MTIF2	ENST00000263629.8	No	p.?	c.503+2_504del	Unknown	Heterozygous	Verified	Unknown	2:55254202..55254653
MTIF2	ENST00000263629.8	No	p.?	c.219+2_220del	Unknown	Heterozygous	Verified	Unknown	2:55262428..55263639
MTIF2_ENST00000394600	ENST00000394600.7	No	p.?	c.1705+3_1707del	Unknown	Heterozygous	Verified	Unknown	2:55240175..55242938
MTIF2_ENST00000394600	ENST00000394600.7	No	p.?	c.1311+1_1312-1del	Unknown	Heterozygous	Verified	Unknown	2:55243670..55244029
MTIF2_ENST00000394600	ENST00000394600.7	No	p.?	c.1106+1_1107-1del	Unknown	Heterozygous	Verified	Unknown	2:55244235..55246337
MTIF2_ENST00000394600	ENST00000394600.7	No	p.?	c.841+1_842-1del	Unknown	Heterozygous	Verified	Unknown	2:55249536..55252477
MTIF2_ENST00000394600	ENST00000394600.7	No	p.?	c.664+1_665-1del	Unknown	Heterozygous	Verified	Unknown	2:55252655..55254041
MTIF2_ENST00000394600	ENST00000394600.7	No	p.?	c.503+2_504del	Unknown	Heterozygous	Verified	Unknown	2:55254202..55254653
MTIF2_ENST00000394600	ENST00000394600.7	No	p.?	c.219+2_220del	Unknown	Heterozygous	Verified	Unknown	2:55262428..55263639
MTIF2_ENST00000403721	ENST00000403721.5	No	p.?	c.1705+3_1707del	Unknown	Heterozygous	Verified	Unknown	2:55240175..55242938
MTIF2_ENST00000403721	ENST00000403721.5	No	p.?	c.1311+1_1312-1del	Unknown	Heterozygous	Verified	Unknown	2:55243670..55244029
MTIF2_ENST00000403721	ENST00000403721.5	No	p.?	c.1106+1_1107-1del	Unknown	Heterozygous	Verified	Unknown	2:55244235..55246337
MTIF2_ENST00000403721	ENST00000403721.5	No	p.?	c.841+1_842-1del	Unknown	Heterozygous	Verified	Unknown	2:55249536..55252477
MTIF2_ENST00000403721	ENST00000403721.5	No	p.?	c.664+1_665-1del	Unknown	Heterozygous	Verified	Unknown	2:55252655..55254041
MTIF2_ENST00000403721	ENST00000403721.5	No	p.?	c.503+2_504del	Unknown	Heterozygous	Verified	Unknown	2:55254202..55254653
MTIF2_ENST00000403721	ENST00000403721.5	No	p.?	c.219+2_220del	Unknown	Heterozygous	Verified	Unknown	2:55262428..55263639
MTMR10	ENST00000435680.5	No	p.?	c.1208-114T>C	Unknown	Heterozygous	Unverified	Unknown	15:30948585..30948585
MTMR10_ENST00000563714	ENST00000563714.5	No	p.?	c.962-114T>C	Unknown	Heterozygous	Unverified	Unknown	15:30948585..30948585
MTMR14	ENST00000296003.8	No	p.R56G	c.166C>G	Unknown	Heterozygous	Unverified	Substitution - Missense	3:9653627..9653627
MTMR14_ENST00000351233	ENST00000351233.9	No	p.R56G	c.166C>G	Unknown	Heterozygous	Unverified	Substitution - Missense	3:9653627..9653627
MTMR14_ENST00000353332	ENST00000353332.9	No	p.R56G	c.166C>G	Unknown	Heterozygous	Unverified	Substitution - Missense	3:9653627..9653627
MTMR14_ENST00000420925	ENST00000420925.5	No	p.?	c.159+3885C>G	Unknown	Heterozygous	Unverified	Unknown	3:9653627..9653627
MTMR6	ENST00000381801.5	No	p.T566Lfs*13	c.1696del	Unknown	Heterozygous	Verified	Deletion - Frameshift	13:25249405..25249405
MUC16	ENST00000397910.8	No	p.?	c.38078-42C>G	Unknown	Heterozygous	Unverified	Unknown	19:8905111..8905111
MUC4	ENST00000463781.7	No	p.V3411L	c.10231G>C	Unknown	Heterozygous	Unverified	Substitution - Missense	3:195781349..195781349
MUC4	ENST00000463781.7	No	p.V2057G	c.6170T>G	Unknown	Heterozygous	Unverified	Substitution - Missense	3:195785410..195785410
MUC4	ENST00000463781.7	No	p.T3771K	c.11312C>A	Unknown	Heterozygous	Unverified	Substitution - Missense	3:195780268..195780268
MUC4_ENST00000346145	ENST00000346145.8	No	p.?	c.83-2894G>C	Unknown	Heterozygous	Unverified	Unknown	3:195781349..195781349
MUC4_ENST00000346145	ENST00000346145.8	No	p.?	c.83-6955T>G	Unknown	Heterozygous	Unverified	Unknown	3:195785410..195785410
MUC4_ENST00000346145	ENST00000346145.8	No	p.?	c.83-1813C>A	Unknown	Heterozygous	Unverified	Unknown	3:195780268..195780268
MUC4_ENST00000349607	ENST00000349607.8	No	p.?	c.83-7044G>C	Unknown	Heterozygous	Unverified	Unknown	3:195781349..195781349
MUC4_ENST00000349607	ENST00000349607.8	No	p.?	c.83-11105T>G	Unknown	Heterozygous	Unverified	Unknown	3:195785410..195785410
MUC4_ENST00000349607	ENST00000349607.8	No	p.?	c.83-5963C>A	Unknown	Heterozygous	Unverified	Unknown	3:195780268..195780268
MUC4_ENST00000475231	ENST00000475231.5	No	p.V3411L	c.10231G>C	Unknown	Heterozygous	Unverified	Substitution - Missense	3:195781349..195781349
MUC4_ENST00000475231	ENST00000475231.5	No	p.V2057G	c.6170T>G	Unknown	Heterozygous	Unverified	Substitution - Missense	3:195785410..195785410
MUC4_ENST00000475231	ENST00000475231.5	No	p.T3771K	c.11312C>A	Unknown	Heterozygous	Unverified	Substitution - Missense	3:195780268..195780268
MUC6	ENST00000421673.6	No	p.S1507R	c.4521T>G	Unknown	Heterozygous	Unverified	Substitution - Missense	11:1018280..1018280
MUC6	ENST00000421673.6	No	p.?	c.1592-31T>C	Unknown	Heterozygous	Unverified	Unknown	11:1028418..1028418
MUSK	ENST00000374448.8	No	p.G226R	c.676G>C	Unknown	Heterozygous	Unverified	Substitution - Missense	9:110734298..110734298
MUSK_ENST00000189978	ENST00000189978.10	No	p.G236R	c.706G>C	Unknown	Heterozygous	Unverified	Substitution - Missense	9:110734298..110734298
MUSK_ENST00000374440	ENST00000374440.7	No	p.G236R	c.706G>C	Unknown	Heterozygous	Unverified	Substitution - Missense	9:110734298..110734298
MUSK_ENST00000416899	ENST00000416899.7	No	p.G226R	c.676G>C	Unknown	Heterozygous	Unverified	Substitution - Missense	9:110734298..110734298
MYB	ENST00000341911.9	Yes	p.?	c.2061+126C>A	Unknown	Heterozygous	Unverified	Unknown	6:135201875..135201875
MYBPC3	ENST00000545968.5	No	p.K814del	c.2441_2443del	Unknown	Heterozygous	Unverified	Deletion - In frame	11:47337560..47337562
MYBPC3_ENST00000256993	ENST00000256993.8	No	p.K814del	c.2441_2443del	Unknown	Heterozygous	Unverified	Deletion - In frame	11:47337560..47337562
MYBPC3_ENST00000399249	ENST00000399249.6	No	p.K814del	c.2441_2443del	Unknown	Heterozygous	Unverified	Deletion - In frame	11:47337560..47337562
MYB_ENST00000316528	ENST00000316528.12	No	p.?	c.1698+126C>A	Unknown	Heterozygous	Unverified	Unknown	6:135201875..135201875
MYB_ENST00000367814	ENST00000367814.8	No	p.?	c.1698+126C>A	Unknown	Heterozygous	Unverified	Unknown	6:135201875..135201875
MYB_ENST00000442647	ENST00000442647.6	No	p.?	c.1689+126C>A	Unknown	Heterozygous	Unverified	Unknown	6:135201875..135201875
MYB_ENST00000525369	ENST00000525369.5	No	p.?	c.1443+126C>A	Unknown	Heterozygous	Unverified	Unknown	6:135201875..135201875
MYB_ENST00000527615	ENST00000527615.5	No	p.?	c.1698+126C>A	Unknown	Heterozygous	Unverified	Unknown	6:135201875..135201875
MYB_ENST00000528774	ENST00000528774.5	No	p.?	c.2052+126C>A	Unknown	Heterozygous	Unverified	Unknown	6:135201875..135201875
MYB_ENST00000533624	ENST00000533624.5	No	p.?	c.1593+126C>A	Unknown	Heterozygous	Unverified	Unknown	6:135201875..135201875
MYB_ENST00000534044	ENST00000534044.5	No	p.?	c.1588-1342C>A	Unknown	Heterozygous	Unverified	Unknown	6:135201875..135201875
MYB_ENST00000534121	ENST00000534121.5	No	p.?	c.2013+126C>A	Unknown	Heterozygous	Unverified	Unknown	6:135201875..135201875
MYB_ENST00000616088	ENST00000616088.4	No	p.?	c.1698+126C>A	Unknown	Heterozygous	Unverified	Unknown	6:135201875..135201875
MYB_ENST00000618728	ENST00000618728.4	No	p.?	c.1698+126C>A	Unknown	Heterozygous	Unverified	Unknown	6:135201875..135201875
MYH15	ENST00000273353.3	No	p.?	c.5491-76A>G	Unknown	Heterozygous	Unverified	Unknown	3:108389150..108389150
MYH7B	ENST00000262873.11	No	p.A140T	c.418G>A	Unknown	Heterozygous	Unverified	Substitution - Missense	20:34979754..34979754
MYH7B_ENST00000618182	ENST00000618182.4	No	p.A139T	c.415G>A	Unknown	Heterozygous	Unverified	Substitution - Missense	20:34979754..34979754
MYO15A	ENST00000205890.10	No	p.?	c.4206+92A>G	Unknown	Heterozygous	Unverified	Unknown	17:18131623..18131623
MYO15A	ENST00000205890.10	No	p.T2205Pfs*48	c.6612del	Unknown	Heterozygous	Unverified	Deletion - Frameshift	17:18148131..18148131
MYO15A_ENST00000615845	ENST00000615845.4	No	p.?	c.4206+92A>G	Unknown	Heterozygous	Unverified	Unknown	17:18131623..18131623
MYO15A_ENST00000615845	ENST00000615845.4	No	p.T2205Pfs*48	c.6612del	Unknown	Heterozygous	Unverified	Deletion - Frameshift	17:18148131..18148131
MYO15A_ENST00000647165	ENST00000647165.1	No	p.?	c.4206+92A>G	Unknown	Heterozygous	Unverified	Unknown	17:18131623..18131623
MYO15A_ENST00000647165	ENST00000647165.1	No	p.T2205Pfs*48	c.6612del	Unknown	Heterozygous	Unverified	Deletion - Frameshift	17:18148131..18148131
MYOCD	ENST00000425538.5	No	p.?	c.2059-34C>A	Unknown	Heterozygous	Unverified	Unknown	17:12756380..12756380
MYOCD_ENST00000343344	ENST00000343344.8	No	p.?	c.2059-1705C>A	Unknown	Heterozygous	Unverified	Unknown	17:12756380..12756380
MYOM1	ENST00000356443.8	No	p.?	c.4010-125A>T	Unknown	Heterozygous	Unverified	Unknown	18:3089721..3089721
MYOM1_ENST00000261606	ENST00000261606.11	No	p.?	c.3722-125A>T	Unknown	Heterozygous	Unverified	Unknown	18:3089721..3089721
MYOM1_ENST00000400569	ENST00000400569.7	No	p.?	c.3311-125A>T	Unknown	Heterozygous	Unverified	Unknown	18:3089721..3089721
MYOM2	ENST00000262113.8	No	p.D1053N	c.3157G>A	Unknown	Heterozygous	Unverified	Substitution - Missense	8:2109508..2109508
MYOM2_ENST00000523438	ENST00000523438.1	No	p.D478N	c.1432G>A	Unknown	Heterozygous	Unverified	Substitution - Missense	8:2109508..2109508
NAA35	ENST00000361671.9	No	p.?	c.124+71T>C	Unknown	Heterozygous	Unverified	Unknown	9:85942354..85942354
NAA35_ENST00000376040	ENST00000376040.2	No	p.?	c.124+71T>C	Unknown	Heterozygous	Unverified	Unknown	9:85942354..85942354
NAA50	ENST00000240922.7	No	p.F127S	c.380T>C	Unknown	Heterozygous	Unverified	Substitution - Missense	3:113721890..113721890
NAA50_ENST00000477813	ENST00000477813.5	No	p.F87S	c.260T>C	Unknown	Heterozygous	Unverified	Substitution - Missense	3:113721890..113721890
NAA50_ENST00000493454	ENST00000493454.5	No	p.F53S	c.158T>C	Unknown	Heterozygous	Unverified	Substitution - Missense	3:113721890..113721890
NAA50_ENST00000493900	ENST00000493900.5	No	p.F126S	c.377T>C	Unknown	Heterozygous	Unverified	Substitution - Missense	3:113721890..113721890
NAA50_ENST00000497255	ENST00000497255.1	No	p.?	c.121-74T>C	Unknown	Heterozygous	Unverified	Unknown	3:113721890..113721890
NAA50_ENST00000497525	ENST00000497525.5	No	p.F53S	c.158T>C	Unknown	Heterozygous	Unverified	Substitution - Missense	3:113721890..113721890
NAA50_ENST00000616174	ENST00000616174.1	No	p.F39S	c.116T>C	Unknown	Heterozygous	Unverified	Substitution - Missense	3:113721890..113721890
NAA50_ENST00000630058	ENST00000630058.1	No	p.?	c.121-74T>C	Unknown	Heterozygous	Unverified	Unknown	3:113721890..113721890
NAGLU	ENST00000225927.6	No	p.?	c.765-105G>A	Unknown	Heterozygous	Unverified	Unknown	17:42540845..42540845
NAT10	ENST00000257829.7	No	p.?	c.2029-141G>A	Unknown	Heterozygous	Unverified	Unknown	11:34136501..34136501
NAT10_ENST00000527971	ENST00000527971.5	No	p.?	c.781-9605G>A	Unknown	Heterozygous	Unverified	Unknown	11:34136501..34136501
NAT10_ENST00000531159	ENST00000531159.6	No	p.?	c.1813-141G>A	Unknown	Heterozygous	Unverified	Unknown	11:34136501..34136501
NAT10_ENST00000615292	ENST00000615292.1	No	p.?	c.1570-141G>A	Unknown	Heterozygous	Unverified	Unknown	11:34136501..34136501
NAV2	ENST00000396087.7	No	p.F2422L	c.7266C>G	Unknown	Heterozygous	Unverified	Substitution - Missense	11:20114720..20114720
NAV2_ENST00000349880	ENST00000349880.8	No	p.F2363L	c.7089C>G	Unknown	Heterozygous	Unverified	Substitution - Missense	11:20114720..20114720
NAV2_ENST00000360655	ENST00000360655.8	No	p.F2299L	c.6897C>G	Unknown	Heterozygous	Unverified	Substitution - Missense	11:20114720..20114720
NAV2_ENST00000396085	ENST00000396085.5	No	p.F2366L	c.7098C>G	Unknown	Heterozygous	Unverified	Substitution - Missense	11:20114720..20114720
NAV2_ENST00000527559	ENST00000527559.6	No	p.F2423L	c.7269C>G	Unknown	Heterozygous	Unverified	Substitution - Missense	11:20114720..20114720
NAV2_ENST00000533917	ENST00000533917.5	No	p.F1427L	c.4281C>G	Unknown	Heterozygous	Unverified	Substitution - Missense	11:20114720..20114720
NAV2_ENST00000540292	ENST00000540292.5	No	p.F2367L	c.7101C>G	Unknown	Heterozygous	Unverified	Substitution - Missense	11:20114720..20114720
NAXD	ENST00000309957.2	No	p.S40=	c.120G>T	Unknown	Heterozygous	Unverified	Substitution - coding silent	13:110622235..110622235
NAXD_ENST00000424185	ENST00000424185.6	No	p.?	c.57-5204G>T	Unknown	Heterozygous	Unverified	Unknown	13:110622235..110622235
NBAS	ENST00000281513.9	No	p.?	c.3135-108A>G	Unknown	Heterozygous	Unverified	Unknown	2:15394457..15394457
NBEAL1	ENST00000449802.5	No	p.P187Qfs*34	c.560_572del	Unknown	Heterozygous	Unverified	Deletion - Frameshift	2:203068437..203068449
NBPF1	ENST00000430580.6	No	p.?	c.3065-16T>C	Unknown	Heterozygous	Unverified	Unknown	1:16564934..16564934
NBPF1_ENST00000432949	ENST00000432949.5	No	p.?	c.3061-69T>C	Unknown	Heterozygous	Unverified	Unknown	1:16564934..16564934
NBPF9	ENST00000615421.4	No	p.?	c.278+95A>T	Unknown	Heterozygous	Unverified	Unknown	1:149079958..149079958
NBPF9_ENST00000584027	ENST00000584027.8	No	p.?	c.278+95A>T	Unknown	Heterozygous	Unverified	Unknown	1:149079958..149079958
NBPF9_ENST00000610300	ENST00000610300.4	No	p.?	c.278+95A>T	Unknown	Heterozygous	Unverified	Unknown	1:149079958..149079958
NBPF9_ENST00000613595	ENST00000613595.4	No	p.?	c.278+95A>T	Unknown	Heterozygous	Unverified	Unknown	1:149079958..149079958
NBPF9_ENST00000613969	ENST00000613969.4	No	p.?	c.278+95A>T	Unknown	Heterozygous	Unverified	Unknown	1:149079958..149079958
NBPF9_ENST00000621074	ENST00000621074.4	No	p.?	c.278+95A>T	Unknown	Heterozygous	Unverified	Unknown	1:149079958..149079958
NBPF9_ENST00000621645	ENST00000621645.4	No	p.?	c.278+95A>T	Unknown	Heterozygous	Unverified	Unknown	1:149079958..149079958
NCAM1	ENST00000619839.4	No	p.V867=	c.2601C>A	Unknown	Homozygous	Unverified	Substitution - coding silent	11:113275333..113275333
NCAM1_ENST00000316851	ENST00000316851.11	No	p.V841=	c.2523C>A	Unknown	Homozygous	Unverified	Substitution - coding silent	11:113275333..113275333
NCAM1_ENST00000531044	ENST00000531044.5	No	p.V831=	c.2493C>A	Unknown	Homozygous	Unverified	Substitution - coding silent	11:113275333..113275333
NCAM1_ENST00000615112	ENST00000615112.4	No	p.V841=	c.2523C>A	Unknown	Homozygous	Unverified	Substitution - coding silent	11:113275333..113275333
NCAM1_ENST00000615285	ENST00000615285.4	No	p.V867=	c.2601C>A	Unknown	Homozygous	Unverified	Substitution - coding silent	11:113275333..113275333
NCAM1_ENST00000618266	ENST00000618266.4	No	p.V831=	c.2493C>A	Unknown	Homozygous	Unverified	Substitution - coding silent	11:113275333..113275333
NCSTN	ENST00000294785.9	No	p.?	c.996+38A>G	Unknown	Heterozygous	Unverified	Unknown	1:160352244..160352244
NDST4	ENST00000264363.6	No	p.?	c.1720-42C>A	Unknown	Heterozygous	Unverified	Unknown	4:114852863..114852863
NDST4	ENST00000264363.6	No	p.?	c.1536+80C>A	Unknown	Heterozygous	Unverified	Unknown	4:114935126..114935126
NDST4_ENST00000613194	ENST00000613194.4	No	p.?	c.583-42C>A	Unknown	Heterozygous	Unverified	Unknown	4:114852863..114852863
NDST4_ENST00000613194	ENST00000613194.4	No	p.?	c.399+80C>A	Unknown	Heterozygous	Unverified	Unknown	4:114935126..114935126
NDUFA2	ENST00000252102.8	No	p.?	c.102-59C>T	Unknown	Heterozygous	Unverified	Unknown	5:140647421..140647421
NDUFA2_ENST00000512088	ENST00000512088.1	No	p.?	c.102-59C>T	Unknown	Heterozygous	Unverified	Unknown	5:140647421..140647421
NDUFV3	ENST00000354250.6	No	p.P151S	c.451C>T	Unknown	Heterozygous	Unverified	Substitution - Missense	21:42903463..42903463
NDUFV3_ENST00000340344	ENST00000340344.4	No	p.?	c.170-5401C>T	Unknown	Heterozygous	Unverified	Unknown	21:42903463..42903463
NEB	ENST00000618972.4	No	p.D2728Y	c.8182G>T	Unknown	Heterozygous	Unverified	Substitution - Missense	2:151642848..151642848
NEB_ENST00000172853	ENST00000172853.14	No	p.D2728Y	c.8182G>T	Unknown	Heterozygous	Unverified	Substitution - Missense	2:151642848..151642848
NEB_ENST00000397345	ENST00000397345.7	No	p.D2728Y	c.8182G>T	Unknown	Heterozygous	Unverified	Substitution - Missense	2:151642848..151642848
NEB_ENST00000409198	ENST00000409198.5	No	p.D2728Y	c.8182G>T	Unknown	Heterozygous	Unverified	Substitution - Missense	2:151642848..151642848
NEB_ENST00000427231	ENST00000427231.6	No	p.D2728Y	c.8182G>T	Unknown	Heterozygous	Unverified	Substitution - Missense	2:151642848..151642848
NEB_ENST00000603639	ENST00000603639.5	No	p.D2728Y	c.8182G>T	Unknown	Heterozygous	Unverified	Substitution - Missense	2:151642848..151642848
NEB_ENST00000604864	ENST00000604864.5	No	p.D2728Y	c.8182G>T	Unknown	Heterozygous	Unverified	Substitution - Missense	2:151642848..151642848
NECTIN3	ENST00000485303.5	No	p.T393I	c.1178C>T	Unknown	Heterozygous	Unverified	Substitution - Missense	3:111133743..111133743
NECTIN3_ENST00000319792	ENST00000319792.7	No	p.?	c.*51C>T	Unknown	Heterozygous	Unverified	Unknown	3:111133743..111133743
NECTIN3_ENST00000493615	ENST00000493615.5	No	p.?	c.1000+7408C>T	Unknown	Heterozygous	Unverified	Unknown	3:111133743..111133743
NEUROD6	ENST00000297142.3	No	p.A101T	c.301G>A	Unknown	Heterozygous	Unverified	Substitution - Missense	7:31338968..31338968
NEUROG1	ENST00000314744.5	No	p.R102H	c.305G>A	Unknown	Heterozygous	Unverified	Substitution - Missense	5:135535386..135535386
NFAT5	ENST00000627621.2	No	p.?	c.1370-86C>T	Unknown	Heterozygous	Unverified	Unknown	16:69669891..69669891
NFAT5_ENST00000349945	ENST00000349945.5	No	p.?	c.1088-86C>T	Unknown	Heterozygous	Unverified	Unknown	16:69669891..69669891
NFAT5_ENST00000354436	ENST00000354436.6	No	p.?	c.1316-86C>T	Unknown	Heterozygous	Unverified	Unknown	16:69669891..69669891
NFAT5_ENST00000393742	ENST00000393742.6	No	p.?	c.1088-86C>T	Unknown	Heterozygous	Unverified	Unknown	16:69669891..69669891
NFAT5_ENST00000566899	ENST00000566899.5	No	p.?	c.1088-86C>T	Unknown	Heterozygous	Unverified	Unknown	16:69669891..69669891
NFAT5_ENST00000567239	ENST00000567239.5	No	p.?	c.1370-86C>T	Unknown	Heterozygous	Unverified	Unknown	16:69669891..69669891
NFATC3	ENST00000346183.7	No	p.K689*	c.2065A>T	Unknown	Heterozygous	Unverified	Substitution - Nonsense	16:68183333..68183333
NFATC3_ENST00000329524	ENST00000329524.8	No	p.K689*	c.2065A>T	Unknown	Heterozygous	Unverified	Substitution - Nonsense	16:68183333..68183333
NFATC3_ENST00000349223	ENST00000349223.9	No	p.K689*	c.2065A>T	Unknown	Heterozygous	Unverified	Substitution - Nonsense	16:68183333..68183333
NFATC3_ENST00000575270	ENST00000575270.5	No	p.K689*	c.2065A>T	Unknown	Heterozygous	Unverified	Substitution - Nonsense	16:68183333..68183333
NFIA	ENST00000371189.8	No	p.?	c.1081+95C>A	Unknown	Heterozygous	Unverified	Unknown	1:61359369..61359369
NFIA_ENST00000371184	ENST00000371184.6	No	p.?	c.560-23868C>A	Unknown	Heterozygous	Unverified	Unknown	1:61359369..61359369
NFIA_ENST00000371185	ENST00000371185.6	No	p.?	c.880+95C>A	Unknown	Heterozygous	Unverified	Unknown	1:61359369..61359369
NFIA_ENST00000371187	ENST00000371187.7	No	p.?	c.946+95C>A	Unknown	Heterozygous	Unverified	Unknown	1:61359369..61359369
NFIA_ENST00000371191	ENST00000371191.5	No	p.?	c.1015+95C>A	Unknown	Heterozygous	Unverified	Unknown	1:61359369..61359369
NFIA_ENST00000403491	ENST00000403491.7	No	p.?	c.946+95C>A	Unknown	Heterozygous	Unverified	Unknown	1:61359369..61359369
NFIA_ENST00000407417	ENST00000407417.7	No	p.?	c.922+95C>A	Unknown	Heterozygous	Unverified	Unknown	1:61359369..61359369
NFIA_ENST00000485903	ENST00000485903.6	No	p.?	c.946+95C>A	Unknown	Heterozygous	Unverified	Unknown	1:61359369..61359369
NFRKB	ENST00000524794.5	No	p.?	c.376+49C>T	Unknown	Homozygous	Unverified	Unknown	11:129888545..129888545
NFRKB_ENST00000446488	ENST00000446488.7	No	p.?	c.337+49C>T	Unknown	Homozygous	Unverified	Unknown	11:129888545..129888545
NFRKB_ENST00000524746	ENST00000524746.5	No	p.?	c.337+49C>T	Unknown	Homozygous	Unverified	Unknown	11:129888545..129888545
NFRKB_ENST00000526940	ENST00000526940.1	No	p.?	c.337+49C>T	Unknown	Homozygous	Unverified	Unknown	11:129888545..129888545
NINJ2	ENST00000305108.8	No	p.?	c.171+19496C>T	Unknown	Homozygous	Unverified	Unknown	12:643832..643832
NKD1	ENST00000268459.5	No	p.?	c.193-1152G>A	Unknown	Heterozygous	Unverified	Unknown	16:50607142..50607142
NLRP5	ENST00000390649.7	No	p.A1097V	c.3290C>T	Unknown	Heterozygous	Unverified	Substitution - Missense	19:56053799..56053799
NLRP5_ENST00000621651	ENST00000621651.4	No	p.A1097V	c.3290C>T	Unknown	Heterozygous	Unverified	Substitution - Missense	19:56053799..56053799
NOA1	ENST00000264230.4	No	p.Q287*	c.859C>T	Unknown	Heterozygous	Unverified	Substitution - Nonsense	4:56976727..56976727
NOL4L	ENST00000621426.6	No	p.?	c.699+35G>A	Unknown	Heterozygous	Unverified	Unknown	20:32511312..32511312
NOL4L_ENST00000375678	ENST00000375678.7	No	p.?	c.294+35G>A	Unknown	Heterozygous	Unverified	Unknown	20:32511312..32511312
NOMO1	ENST00000287667.11	No	p.?	c.1220+55A>G	Unknown	Heterozygous	Unverified	Unknown	16:14857710..14857710
NOMO1_ENST00000610363	ENST00000610363.4	No	p.?	c.719+55A>G	Unknown	Heterozygous	Unverified	Unknown	16:14857710..14857710
NOMO1_ENST00000620755	ENST00000620755.4	No	p.?	c.1220+55A>G	Unknown	Heterozygous	Unverified	Unknown	16:14857710..14857710
NPEPL1	ENST00000356091.10	No	p.?	c.1001+47G>T	Unknown	Heterozygous	Unverified	Unknown	20:58712626..58712626
NPEPL1_ENST00000525817	ENST00000525817.5	No	p.?	c.857+47G>T	Unknown	Heterozygous	Unverified	Unknown	20:58712626..58712626
NPEPL1_ENST00000525967	ENST00000525967.5	No	p.?	c.917+47G>T	Unknown	Heterozygous	Unverified	Unknown	20:58712626..58712626
NPHS1	ENST00000378910.9	No	p.T633=	c.1899C>T	Unknown	Heterozygous	Unverified	Substitution - coding silent	19:35845399..35845399
NPHS1_ENST00000353632	ENST00000353632.6	No	p.T633=	c.1899C>T	Unknown	Heterozygous	Unverified	Substitution - coding silent	19:35845399..35845399
NPHS2	ENST00000367615.8	No	p.?	c.379-91A>G	Unknown	Heterozygous	Unverified	Unknown	1:179561452..179561452
NPHS2_ENST00000367616	ENST00000367616.4	No	p.?	c.379-91A>G	Unknown	Heterozygous	Unverified	Unknown	1:179561452..179561452
NPIPB5	ENST00000424340.5	No	p.P460Afs*12	c.1377_1563delinsAGCTTCTGCGGGGGCCG	Unknown	Heterozygous	Unverified	Complex - frameshift	16:22534360..22534546
NPIPB5	ENST00000424340.5	No	p.R456L	c.1367G>T	Unknown	Heterozygous	Unverified	Substitution - Missense	16:22534350..22534350
NPIPB5_ENST00000357370	ENST00000357370.6	No	p.?	c.729_817+98delinsAGCTTCTGCGGGGGCCG	Unknown	Heterozygous	Unverified	Unknown	16:22534360..22534546
NPIPB5_ENST00000357370	ENST00000357370.6	No	p.R240L	c.719G>T	Unknown	Heterozygous	Unverified	Substitution - Missense	16:22534350..22534350
NPIPB5_ENST00000451409	ENST00000451409.5	No	p.P460Afs*12	c.1377_1563delinsAGCTTCTGCGGGGGCCG	Unknown	Heterozygous	Unverified	Complex - frameshift	16:22534360..22534546
NPIPB5_ENST00000451409	ENST00000451409.5	No	p.R456L	c.1367G>T	Unknown	Heterozygous	Unverified	Substitution - Missense	16:22534350..22534350
NPIPB5_ENST00000517539	ENST00000517539.5	No	p.P460Afs*12	c.1377_1563delinsAGCTTCTGCGGGGGCCG	Unknown	Heterozygous	Unverified	Complex - frameshift	16:22534360..22534546
NPIPB5_ENST00000517539	ENST00000517539.5	No	p.R456L	c.1367G>T	Unknown	Heterozygous	Unverified	Substitution - Missense	16:22534350..22534350
NPNT	ENST00000427316.6	No	p.W550_T556del	c.1649_1669del	Unknown	Heterozygous	Unverified	Deletion - In frame	4:105967401..105967421
NPNT_ENST00000305572	ENST00000305572.12	No	p.W491_T497del	c.1472_1492del	Unknown	Heterozygous	Unverified	Deletion - In frame	4:105967401..105967421
NPNT_ENST00000379987	ENST00000379987.6	No	p.W520_T526del	c.1559_1579del	Unknown	Heterozygous	Unverified	Deletion - In frame	4:105967401..105967421
NPNT_ENST00000453617	ENST00000453617.6	No	p.W537_T543del	c.1610_1630del	Unknown	Heterozygous	Unverified	Deletion - In frame	4:105967401..105967421
NPNT_ENST00000506666	ENST00000506666.5	No	p.W521_T527del	c.1562_1582del	Unknown	Heterozygous	Unverified	Deletion - In frame	4:105967401..105967421
NPNT_ENST00000514622	ENST00000514622.5	No	p.W491_T497del	c.1472_1492del	Unknown	Heterozygous	Unverified	Deletion - In frame	4:105967401..105967421
NRBP1	ENST00000379863.7	No	p.?	c.927+45G>C	Unknown	Heterozygous	Unverified	Unknown	2:27437405..27437405
NRBP1_ENST00000233557	ENST00000233557.7	No	p.?	c.903+45G>C	Unknown	Heterozygous	Unverified	Unknown	2:27437405..27437405
NRBP1_ENST00000379852	ENST00000379852.7	No	p.?	c.903+45G>C	Unknown	Heterozygous	Unverified	Unknown	2:27437405..27437405
NRCAM	ENST00000379028.7	No	p.G999S	c.2995G>A	Unknown	Heterozygous	Unverified	Substitution - Missense	7:108176586..108176586
NRCAM_ENST00000351718	ENST00000351718.8	No	p.G983S	c.2947G>A	Unknown	Heterozygous	Unverified	Substitution - Missense	7:108176586..108176586
NRCAM_ENST00000379022	ENST00000379022.8	No	p.G994S	c.2980G>A	Unknown	Heterozygous	Unverified	Substitution - Missense	7:108176586..108176586
NRCAM_ENST00000379024	ENST00000379024.8	No	p.G980S	c.2938G>A	Unknown	Heterozygous	Unverified	Substitution - Missense	7:108176586..108176586
NRCAM_ENST00000413765	ENST00000413765.6	No	p.G999S	c.2995G>A	Unknown	Heterozygous	Unverified	Substitution - Missense	7:108176586..108176586
NRCAM_ENST00000425651	ENST00000425651.6	No	p.G999S	c.2995G>A	Unknown	Heterozygous	Unverified	Substitution - Missense	7:108176586..108176586
NRXN2	ENST00000265459.10	No	p.?	c.3284-124G>T	Unknown	Heterozygous	Unverified	Unknown	11:64648462..64648462
NRXN2_ENST00000377551	ENST00000377551.5	No	p.?	c.3284-124G>T	Unknown	Heterozygous	Unverified	Unknown	11:64648462..64648462
NRXN2_ENST00000377559	ENST00000377559.7	No	p.?	c.3164-124G>T	Unknown	Heterozygous	Unverified	Unknown	11:64648462..64648462
NRXN2_ENST00000409571	ENST00000409571.5	No	p.?	c.3263-124G>T	Unknown	Heterozygous	Unverified	Unknown	11:64648462..64648462
NTNG1	ENST00000370068.5	No	p.?	c.247-212G>T	Unknown	Heterozygous	Unverified	Unknown	1:107324070..107324070
NTNG1	ENST00000370068.5	No	p.?	c.1087+53G>C	Unknown	Heterozygous	Unverified	Unknown	1:107407761..107407761
NTNG1_ENST00000370065	ENST00000370065.1	No	p.?	c.247-212G>T	Unknown	Heterozygous	Unverified	Unknown	1:107324070..107324070
NTNG1_ENST00000370065	ENST00000370065.1	No	p.?	c.1087+53G>C	Unknown	Heterozygous	Unverified	Unknown	1:107407761..107407761
NTNG1_ENST00000370066	ENST00000370066.5	No	p.?	c.247-212G>T	Unknown	Heterozygous	Unverified	Unknown	1:107324070..107324070
NTNG1_ENST00000370066	ENST00000370066.5	No	p.?	c.1087+53G>C	Unknown	Heterozygous	Unverified	Unknown	1:107407761..107407761
NTNG1_ENST00000370067	ENST00000370067.5	No	p.?	c.247-212G>T	Unknown	Heterozygous	Unverified	Unknown	1:107324070..107324070
NTNG1_ENST00000370067	ENST00000370067.5	No	p.?	c.1087+53G>C	Unknown	Heterozygous	Unverified	Unknown	1:107407761..107407761
NTNG1_ENST00000370071	ENST00000370071.6	No	p.?	c.247-212G>T	Unknown	Heterozygous	Unverified	Unknown	1:107324070..107324070
NTNG1_ENST00000370071	ENST00000370071.6	No	p.?	c.1087+53G>C	Unknown	Heterozygous	Unverified	Unknown	1:107407761..107407761
NTNG1_ENST00000370073	ENST00000370073.6	No	p.?	c.247-212G>T	Unknown	Heterozygous	Unverified	Unknown	1:107324070..107324070
NTNG1_ENST00000370073	ENST00000370073.6	No	p.?	c.1087+53G>C	Unknown	Heterozygous	Unverified	Unknown	1:107407761..107407761
NTNG1_ENST00000370074	ENST00000370074.8	No	p.?	c.247-212G>T	Unknown	Heterozygous	Unverified	Unknown	1:107324070..107324070
NTNG1_ENST00000370074	ENST00000370074.8	No	p.?	c.1087+53G>C	Unknown	Heterozygous	Unverified	Unknown	1:107407761..107407761
NTPCR	ENST00000366628.9	No	p.?	c.505-1462T>C	Unknown	Heterozygous	Unverified	Unknown	1:232976701..232976701
NTPCR_ENST00000366627	ENST00000366627.4	No	p.?	c.*177T>C	Unknown	Heterozygous	Unverified	Unknown	1:232976701..232976701
NTRK1	ENST00000524377.5	Yes	p.?	c.213-51G>A	Unknown	Heterozygous	Unverified	Unknown	1:156864303..156864303
NTRK1_ENST00000358660	ENST00000358660.3	No	p.?	c.213-51G>A	Unknown	Heterozygous	Unverified	Unknown	1:156864303..156864303
NTRK1_ENST00000368196	ENST00000368196.7	No	p.?	c.213-51G>A	Unknown	Heterozygous	Unverified	Unknown	1:156864303..156864303
NTRK1_ENST00000392302	ENST00000392302.6	No	p.?	c.123-51G>A	Unknown	Heterozygous	Unverified	Unknown	1:156864303..156864303
NUMA1	ENST00000393695.7	Yes	p.A1841T	c.5521G>A	Unknown	Heterozygous	Verified	Substitution - Missense	11:72006206..72006206
NUMA1_ENST00000351960	ENST00000351960.10	No	p.A705T	c.2113G>A	Unknown	Heterozygous	Verified	Substitution - Missense	11:72006206..72006206
NUMA1_ENST00000358965	ENST00000358965.10	No	p.A1827T	c.5479G>A	Unknown	Heterozygous	Verified	Substitution - Missense	11:72006206..72006206
NUMA1_ENST00000613205	ENST00000613205.4	No	p.A705T	c.2113G>A	Unknown	Heterozygous	Verified	Substitution - Missense	11:72006206..72006206
NUMA1_ENST00000616538	ENST00000616538.4	No	p.A1825T	c.5473G>A	Unknown	Heterozygous	Verified	Substitution - Missense	11:72006206..72006206
NUMA1_ENST00000620566	ENST00000620566.4	No	p.A1827T	c.5479G>A	Unknown	Heterozygous	Verified	Substitution - Missense	11:72006206..72006206
NUP107	ENST00000229179.8	No	p.?	c.730-3160C>T	Unknown	Heterozygous	Unverified	Unknown	12:68706078..68706078
NUP107_ENST00000378905	ENST00000378905.6	No	p.?	c.277-3160C>T	Unknown	Heterozygous	Unverified	Unknown	12:68706078..68706078
NUP107_ENST00000539906	ENST00000539906.5	No	p.?	c.643-3160C>T	Unknown	Heterozygous	Unverified	Unknown	12:68706078..68706078
NUP155	ENST00000231498.7	No	p.?	c.1518+74G>A	Unknown	Heterozygous	Unverified	Unknown	5:37333389..37333389
NUP155_ENST00000381843	ENST00000381843.6	No	p.?	c.1341+74G>A	Unknown	Heterozygous	Unverified	Unknown	5:37333389..37333389
NUP155_ENST00000513532	ENST00000513532.1	No	p.?	c.1518+74G>A	Unknown	Heterozygous	Unverified	Unknown	5:37333389..37333389
NUP50	ENST00000347635.8	No	p.?	c.1004-55A>G	Unknown	Homozygous	Unverified	Unknown	22:45181231..45181231
NUP50_ENST00000396096	ENST00000396096.6	No	p.?	c.920-55A>G	Unknown	Homozygous	Unverified	Unknown	22:45181231..45181231
NUP50_ENST00000407019	ENST00000407019.6	No	p.?	c.920-55A>G	Unknown	Homozygous	Unverified	Unknown	22:45181231..45181231
NUP85	ENST00000245544.8	No	p.?	c.1397-90G>A	Unknown	Heterozygous	Unverified	Unknown	17:75232761..75232761
NUP85_ENST00000540768	ENST00000540768.5	No	p.?	c.206-90G>A	Unknown	Heterozygous	Unverified	Unknown	17:75232761..75232761
NUP85_ENST00000579298	ENST00000579298.5	No	p.?	c.1262-90G>A	Unknown	Heterozygous	Unverified	Unknown	17:75232761..75232761
NUP85_ENST00000579324	ENST00000579324.5	No	p.?	c.1061-90G>A	Unknown	Heterozygous	Unverified	Unknown	17:75232761..75232761
NUPL2	ENST00000258742.9	No	p.?	c.*77T>C	Unknown	Heterozygous	Unverified	Unknown	7:23200822..23200822
NUTM2B	ENST00000429828.5	Yes	p.?	c.382+14G>T	Unknown	Heterozygous	Unverified	Unknown	10:79704005..79704005
NUTM2B_ENST00000372321	ENST00000372321.5	No	p.?	c.181+14G>T	Unknown	Heterozygous	Unverified	Unknown	10:79704005..79704005
OGN	ENST00000262551.8	No	p.?	c.727-13C>T	Unknown	Heterozygous	Unverified	Unknown	9:92385803..92385803
OGN_ENST00000375561	ENST00000375561.9	No	p.?	c.727-13C>T	Unknown	Heterozygous	Unverified	Unknown	9:92385803..92385803
OLFM2	ENST00000264833.8	No	p.F394L	c.1182C>A	Unknown	Heterozygous	Unverified	Substitution - Missense	19:9854369..9854369
OLFM2_ENST00000590841	ENST00000590841.5	No	p.F316L	c.948C>A	Unknown	Heterozygous	Unverified	Substitution - Missense	19:9854369..9854369
OR10A3	ENST00000642047.1	No	p.T78M	c.233C>T	Unknown	Heterozygous	Unverified	Substitution - Missense	11:7939288..7939288
OR10A3_ENST00000360759	ENST00000360759.3	No	p.T78M	c.233C>T	Unknown	Heterozygous	Unverified	Substitution - Missense	11:7939288..7939288
OR14A16	ENST00000641093.1	No	p.L128M	c.382C>A	Unknown	Heterozygous	Unverified	Substitution - Missense	1:247815348..247815348
OR14A16_ENST00000357627	ENST00000357627.1	No	p.L128M	c.382C>A	Unknown	Heterozygous	Unverified	Substitution - Missense	1:247815348..247815348
OR1A1	ENST00000641732.1	No	p.A298S	c.892G>T	Unknown	Heterozygous	Unverified	Substitution - Missense	17:3216512..3216512
OR1A1_ENST00000304094	ENST00000304094.1	No	p.A298S	c.892G>T	Unknown	Heterozygous	Unverified	Substitution - Missense	17:3216512..3216512
OR1A1_ENST00000641322	ENST00000641322.1	No	p.A298S	c.892G>T	Unknown	Heterozygous	Unverified	Substitution - Missense	17:3216512..3216512
OR1D5	ENST00000575751.1	No	p.G203=	c.609C>A	Unknown	Heterozygous	Unverified	Substitution - coding silent	17:3062999..3062999
OR1L6	ENST00000304720.3	No	p.S94=	c.282C>T	Unknown	Heterozygous	Unverified	Substitution - coding silent	9:122750129..122750129
OR1L6_ENST00000373684	ENST00000373684.1	No	p.S130=	c.390C>T	Unknown	Heterozygous	Unverified	Substitution - coding silent	9:122750129..122750129
OR2F1_ENST00000641412	ENST00000641412.1	No	p.?	c.*107G>A	Unknown	Heterozygous	Unverified	Unknown	7:143961031..143961031
OR2M2	ENST00000641211.1	No	p.V225=	c.675C>A	Unknown	Heterozygous	Unverified	Substitution - coding silent	1:248180660..248180660
OR2M2_ENST00000359682	ENST00000359682.2	No	p.V225=	c.675C>A	Unknown	Heterozygous	Unverified	Substitution - coding silent	1:248180660..248180660
OR2M2_ENST00000641836	ENST00000641836.1	No	p.V225=	c.675C>A	Unknown	Heterozygous	Unverified	Substitution - coding silent	1:248180660..248180660
OR4K1	ENST00000641429.1	No	p.F51V	c.151T>G	Unknown	Heterozygous	Unverified	Substitution - Missense	14:19935817..19935817
OR4K15	ENST00000305051.5	No	p.?	c.-74G>A	Unknown	Heterozygous	Unverified	Unknown	14:19975445..19975445
OR4K15_ENST00000641512	ENST00000641512.1	No	p.?	c.-146G>A	Unknown	Heterozygous	Unverified	Unknown	14:19975445..19975445
OR4K1_ENST00000285600	ENST00000285600.4	No	p.F51V	c.151T>G	Unknown	Heterozygous	Unverified	Substitution - Missense	14:19935817..19935817
OR4K1_ENST00000641172	ENST00000641172.1	No	p.F51V	c.151T>G	Unknown	Heterozygous	Unverified	Substitution - Missense	14:19935817..19935817
OR51B2	ENST00000624187.1	No	p.M80I	c.240G>C	Unknown	Heterozygous	Unverified	Substitution - Missense	11:5324058..5324058
OR5AS1	ENST00000641320.1	No	p.S227=	c.681C>T	Unknown	Heterozygous	Unverified	Substitution - coding silent	11:56031099..56031099
OR5AS1_ENST00000313555	ENST00000313555.1	No	p.S227=	c.681C>T	Unknown	Heterozygous	Unverified	Substitution - coding silent	11:56031099..56031099
OR5T3	ENST00000303059.3	No	p.T17A	c.49A>G	Unknown	Heterozygous	Unverified	Substitution - Missense	11:56252248..56252248
OR6C70	ENST00000327335.4	No	p.L158=	c.474G>T	Unknown	Heterozygous	Unverified	Substitution - coding silent	12:55469665..55469665
OR9G4	ENST00000302957.4	No	p.S224C	c.671C>G	Unknown	Heterozygous	Unverified	Substitution - Missense	11:56743141..56743141
OR9G4_ENST00000641581	ENST00000641581.1	No	p.S209C	c.626C>G	Unknown	Heterozygous	Unverified	Substitution - Missense	11:56743141..56743141
OR9G4_ENST00000641668	ENST00000641668.1	No	p.S209C	c.626C>G	Unknown	Heterozygous	Unverified	Substitution - Missense	11:56743141..56743141
OSBPL11	ENST00000296220.5	No	p.?	c.1015-84T>A	Unknown	Heterozygous	Unverified	Unknown	3:125560603..125560603
OSBPL5	ENST00000263650.11	No	p.G334=	c.1002G>A	Unknown	Heterozygous	Unverified	Substitution - coding silent	11:3107320..3107320
OSBPL5_ENST00000348039	ENST00000348039.9	No	p.G266=	c.798G>A	Unknown	Heterozygous	Unverified	Substitution - coding silent	11:3107320..3107320
OSBPL5_ENST00000389989	ENST00000389989.7	No	p.G266=	c.798G>A	Unknown	Heterozygous	Unverified	Substitution - coding silent	11:3107320..3107320
OSBPL5_ENST00000525498	ENST00000525498.5	No	p.G245=	c.735G>A	Unknown	Heterozygous	Unverified	Substitution - coding silent	11:3107320..3107320
OSBPL6	ENST00000392505.6	No	p.?	c.1950+98A>G	Unknown	Heterozygous	Unverified	Unknown	2:178383375..178383375
OSBPL6_ENST00000190611	ENST00000190611.8	No	p.?	c.1875+98A>G	Unknown	Heterozygous	Unverified	Unknown	2:178383375..178383375
OSBPL6_ENST00000315022	ENST00000315022.2	No	p.?	c.1887+98A>G	Unknown	Heterozygous	Unverified	Unknown	2:178383375..178383375
OSBPL6_ENST00000359685	ENST00000359685.7	No	p.?	c.1767+98A>G	Unknown	Heterozygous	Unverified	Unknown	2:178383375..178383375
OSBPL6_ENST00000409045	ENST00000409045.7	No	p.?	c.1782+98A>G	Unknown	Heterozygous	Unverified	Unknown	2:178383375..178383375
OSBPL6_ENST00000409631	ENST00000409631.5	No	p.?	c.1767+98A>G	Unknown	Heterozygous	Unverified	Unknown	2:178383375..178383375
OSGIN1	ENST00000361711.7	No	p.?	c.488+116G>A	Unknown	Heterozygous	Unverified	Unknown	16:83961188..83961188
OSGIN1_ENST00000343939	ENST00000343939.6	No	p.?	c.737+116G>A	Unknown	Heterozygous	Unverified	Unknown	16:83961188..83961188
OSGIN1_ENST00000393306	ENST00000393306.5	No	p.?	c.488+116G>A	Unknown	Heterozygous	Unverified	Unknown	16:83961188..83961188
OSGIN1_ENST00000565123	ENST00000565123.5	No	p.?	c.*112G>A	Unknown	Heterozygous	Unverified	Unknown	16:83961188..83961188
OTOF	ENST00000272371.6	No	p.R161=	c.483G>T	Unknown	Heterozygous	Unverified	Substitution - coding silent	2:26516444..26516444
OTOF_ENST00000403946	ENST00000403946.7	No	p.R161=	c.483G>T	Unknown	Heterozygous	Unverified	Substitution - coding silent	2:26516444..26516444
OTOG	ENST00000399391.6	No	p.R2691H	c.8072G>A	Unknown	Heterozygous	Unverified	Substitution - Missense	11:17640937..17640937
OTOG	ENST00000399391.6	No	p.R2072L	c.6215G>T	Unknown	Heterozygous	Unverified	Substitution - Missense	11:17612217..17612217
OTOG	ENST00000399391.6	No	p.H2160=	c.6480C>T	Unknown	Heterozygous	Unverified	Substitution - coding silent	11:17613617..17613617
OTOGL	ENST00000547103.6	No	p.?	c.1053-60A>G	Unknown	Heterozygous	Unverified	Unknown	12:80251633..80251633
OTOGL	ENST00000547103.6	No	p.R1564I	c.4691G>T	Unknown	Heterozygous	Unverified	Substitution - Missense	12:80336503..80336503
OTOGL_ENST00000458043	ENST00000458043.6	No	p.?	c.1026-60A>G	Unknown	Heterozygous	Unverified	Unknown	12:80251633..80251633
OTOGL_ENST00000458043	ENST00000458043.6	No	p.R1555I	c.4664G>T	Unknown	Heterozygous	Unverified	Substitution - Missense	12:80336503..80336503
OTOGL_ENST00000646859	ENST00000646859.1	No	p.?	c.1053-60A>G	Unknown	Heterozygous	Unverified	Unknown	12:80251633..80251633
OTOGL_ENST00000646859	ENST00000646859.1	No	p.R1519I	c.4556G>T	Unknown	Heterozygous	Unverified	Substitution - Missense	12:80336503..80336503
OTOG_ENST00000399397	ENST00000399397.5	No	p.R2679H	c.8036G>A	Unknown	Heterozygous	Unverified	Substitution - Missense	11:17640937..17640937
OTOG_ENST00000399397	ENST00000399397.5	No	p.R2060L	c.6179G>T	Unknown	Heterozygous	Unverified	Substitution - Missense	11:17612217..17612217
OTOG_ENST00000399397	ENST00000399397.5	No	p.H2148=	c.6444C>T	Unknown	Heterozygous	Unverified	Substitution - coding silent	11:17613617..17613617
OTOP1	ENST00000296358.4	No	p.?	c.731-11G>T	Unknown	Heterozygous	Unverified	Unknown	4:4198114..4198114
P2RX2	ENST00000343948.8	No	p.S445L	c.1334C>T	Unknown	Heterozygous	Unverified	Substitution - Missense	12:132621812..132621812
P2RX2_ENST00000348800	ENST00000348800.9	No	p.?	c.1141-86C>T	Unknown	Heterozygous	Unverified	Unknown	12:132621812..132621812
P2RX2_ENST00000350048	ENST00000350048.9	No	p.S395L	c.1184C>T	Unknown	Heterozygous	Unverified	Substitution - Missense	12:132621812..132621812
P2RX2_ENST00000351222	ENST00000351222.8	No	p.S327L	c.980C>T	Unknown	Heterozygous	Unverified	Substitution - Missense	12:132621812..132621812
P2RX2_ENST00000352418	ENST00000352418.8	No	p.S347L	c.1040C>T	Unknown	Heterozygous	Unverified	Substitution - Missense	12:132621812..132621812
P2RX2_ENST00000389110	ENST00000389110.7	No	p.S419L	c.1256C>T	Unknown	Heterozygous	Unverified	Substitution - Missense	12:132621812..132621812
P2RX2_ENST00000449132	ENST00000449132.6	No	p.?	c.1039-86C>T	Unknown	Heterozygous	Unverified	Unknown	12:132621812..132621812
P2RX2_ENST00000542301	ENST00000542301.2	No	p.?	c.*303C>T	Unknown	Heterozygous	Unverified	Unknown	12:132621812..132621812
P2RX2_ENST00000643471	ENST00000643471.1	No	p.S419L	c.1256C>T	Unknown	Heterozygous	Unverified	Substitution - Missense	12:132621812..132621812
PAG1	ENST00000220597.4	No	p.?	c.178-80C>T	Unknown	Heterozygous	Unverified	Unknown	8:80987546..80987546
PAK5	ENST00000378429.3	No	p.R426=	c.1278G>A	Unknown	Heterozygous	Unverified	Substitution - coding silent	20:9566097..9566097
PAK5_ENST00000353224	ENST00000353224.9	No	p.R426=	c.1278G>A	Unknown	Heterozygous	Unverified	Substitution - coding silent	20:9566097..9566097
PAK5_ENST00000378423	ENST00000378423.5	No	p.R426=	c.1278G>A	Unknown	Heterozygous	Unverified	Substitution - coding silent	20:9566097..9566097
PAPOLB	ENST00000404991.1	No	p.A113S	c.337G>T	Unknown	Heterozygous	Unverified	Substitution - Missense	7:4861474..4861474
PARP8	ENST00000281631.9	No	p.K446*	c.1336A>T	Unknown	Heterozygous	Unverified	Substitution - Nonsense	5:50795325..50795325
PARP8_ENST00000505554	ENST00000505554.5	No	p.K425*	c.1273A>T	Unknown	Heterozygous	Unverified	Substitution - Nonsense	5:50795325..50795325
PARP8_ENST00000505697	ENST00000505697.6	No	p.K446*	c.1336A>T	Unknown	Heterozygous	Unverified	Substitution - Nonsense	5:50795325..50795325
PARP8_ENST00000514067	ENST00000514067.6	No	p.K446*	c.1336A>T	Unknown	Heterozygous	Unverified	Substitution - Nonsense	5:50795325..50795325
PARP8_ENST00000514342	ENST00000514342.6	No	p.K199*	c.595A>T	Unknown	Heterozygous	Unverified	Substitution - Nonsense	5:50795325..50795325
PCCA	ENST00000376285.5	No	p.?	c.301-4119G>T	Unknown	Heterozygous	Unverified	Unknown	13:100150860..100150860
PCCA_ENST00000376279	ENST00000376279.7	No	p.?	c.301-4119G>T	Unknown	Heterozygous	Unverified	Unknown	13:100150860..100150860
PCCA_ENST00000376286	ENST00000376286.8	No	p.?	c.223-4119G>T	Unknown	Heterozygous	Unverified	Unknown	13:100150860..100150860
PCDH11Y_ENST00000400457	ENST00000400457.3	No	p.?	c.3352+33634G>A	Unknown	Heterozygous	Unverified	Unknown	Y:5615432..5615432
PCDHA1	ENST00000504120.3	No	p.P881=	c.2643C>A	Unknown	Heterozygous	Unverified	Substitution - coding silent	5:141009727..141009727
PCDHA10	ENST00000307360.5	No	p.P879=	c.2637C>A	Unknown	Heterozygous	Unverified	Substitution - coding silent	5:141009727..141009727
PCDHA10_ENST00000506939	ENST00000506939.6	No	p.P616=	c.1848C>A	Unknown	Heterozygous	Unverified	Substitution - coding silent	5:141009727..141009727
PCDHA11	ENST00000398640.6	No	p.P880=	c.2640C>A	Unknown	Heterozygous	Unverified	Substitution - coding silent	5:141009727..141009727
PCDHA12	ENST00000398631.2	No	p.P872=	c.2616C>A	Unknown	Heterozygous	Unverified	Substitution - coding silent	5:141009727..141009727
PCDHA13	ENST00000289272.2	No	p.P881=	c.2643C>A	Unknown	Heterozygous	Unverified	Substitution - coding silent	5:141009727..141009727
PCDHA13_ENST00000409494	ENST00000409494.5	No	p.P881=	c.2643C>A	Unknown	Heterozygous	Unverified	Substitution - coding silent	5:141009727..141009727
PCDHA1_ENST00000394633	ENST00000394633.7	No	p.P617=	c.1851C>A	Unknown	Heterozygous	Unverified	Substitution - coding silent	5:141009727..141009727
PCDHA2	ENST00000526136.1	No	p.P879=	c.2637C>A	Unknown	Heterozygous	Unverified	Substitution - coding silent	5:141009727..141009727
PCDHA3	ENST00000522353.2	No	p.P881=	c.2643C>A	Unknown	Heterozygous	Unverified	Substitution - coding silent	5:141009727..141009727
PCDHA4	ENST00000530339.1	No	p.P878=	c.2634C>A	Unknown	Heterozygous	Unverified	Substitution - coding silent	5:141009727..141009727
PCDHA4_ENST00000512229	ENST00000512229.6	No	p.P878=	c.2634C>A	Unknown	Heterozygous	Unverified	Substitution - coding silent	5:141009727..141009727
PCDHA5	ENST00000529859.1	No	p.P867=	c.2601C>A	Unknown	Heterozygous	Unverified	Substitution - coding silent	5:141009727..141009727
PCDHA5_ENST00000529619	ENST00000529619.5	No	p.P867=	c.2601C>A	Unknown	Heterozygous	Unverified	Substitution - coding silent	5:141009727..141009727
PCDHA6	ENST00000529310.5	No	p.P881=	c.2643C>A	Unknown	Heterozygous	Unverified	Substitution - coding silent	5:141009727..141009727
PCDHA6_ENST00000527624	ENST00000527624.1	No	p.P617=	c.1851C>A	Unknown	Heterozygous	Unverified	Substitution - coding silent	5:141009727..141009727
PCDHA7	ENST00000525929.1	No	p.P868=	c.2604C>A	Unknown	Heterozygous	Unverified	Substitution - coding silent	5:141009727..141009727
PCDHA8	ENST00000531613.1	No	p.P881=	c.2643C>A	Unknown	Heterozygous	Unverified	Substitution - coding silent	5:141009727..141009727
PCDHA9	ENST00000532602.1	No	p.P881=	c.2643C>A	Unknown	Heterozygous	Unverified	Substitution - coding silent	5:141009727..141009727
PCDHAC1	ENST00000253807.2	No	p.P894=	c.2682C>A	Unknown	Heterozygous	Unverified	Substitution - coding silent	5:141009727..141009727
PCDHAC2	ENST00000289269.6	No	p.P938=	c.2814C>A	Unknown	Heterozygous	Unverified	Substitution - coding silent	5:141009727..141009727
PCDHB16	ENST00000609684.2	No	p.G258V	c.773G>T	Unknown	Heterozygous	Unverified	Substitution - Missense	5:141183332..141183332
PCDHB8	ENST00000239444.3	No	p.D444=	c.1332C>T	Unknown	Heterozygous	Unverified	Substitution - coding silent	5:141179366..141179366
PCDHGA1	ENST00000517417.2	No	p.?	c.2421+80518G>T	Unknown	Heterozygous	Unverified	Unknown	5:141413623..141413623
PCDHGA10	ENST00000398610.2	No	p.V150F	c.448G>T	Unknown	Heterozygous	Unverified	Substitution - Missense	5:141413623..141413623
PCDHGA10_ENST00000612503	ENST00000612503.1	No	p.V150F	c.448G>T	Unknown	Heterozygous	Unverified	Substitution - Missense	5:141413623..141413623
PCDHGA2	ENST00000394576.2	No	p.?	c.2424+72228G>T	Unknown	Heterozygous	Unverified	Unknown	5:141413623..141413623
PCDHGA3	ENST00000253812.7	No	p.?	c.2424+67166G>T	Unknown	Heterozygous	Unverified	Unknown	5:141413623..141413623
PCDHGA4	ENST00000571252.2	No	p.?	c.2514+56002G>T	Unknown	Heterozygous	Unverified	Unknown	5:141413623..141413623
PCDHGA5	ENST00000518069.1	No	p.?	c.2421+46872G>T	Unknown	Heterozygous	Unverified	Unknown	5:141413623..141413623
PCDHGA6	ENST00000517434.2	No	p.?	c.2424+37116G>T	Unknown	Heterozygous	Unverified	Unknown	5:141413623..141413623
PCDHGA7	ENST00000518325.1	No	p.?	c.2424+28300G>T	Unknown	Heterozygous	Unverified	Unknown	5:141413623..141413623
PCDHGA8	ENST00000398604.2	No	p.?	c.2424+18386G>T	Unknown	Heterozygous	Unverified	Unknown	5:141413623..141413623
PCDHGA9	ENST00000573521.1	No	p.?	c.2424+8247G>T	Unknown	Heterozygous	Unverified	Unknown	5:141413623..141413623
PCDHGB1	ENST00000523390.1	No	p.?	c.2409+60954G>T	Unknown	Heterozygous	Unverified	Unknown	5:141413623..141413623
PCDHGB2	ENST00000522605.1	No	p.?	c.2421+51067G>T	Unknown	Heterozygous	Unverified	Unknown	5:141413623..141413623
PCDHGB3	ENST00000576222.1	No	p.?	c.2415+40814G>T	Unknown	Heterozygous	Unverified	Unknown	5:141413623..141413623
PCDHGB4	ENST00000519479.1	No	p.?	c.2397+23342G>T	Unknown	Heterozygous	Unverified	Unknown	5:141413623..141413623
PCDHGB5	ENST00000617380.1	No	p.?	c.2397+13099G>T	Unknown	Heterozygous	Unverified	Unknown	5:141413623..141413623
PCDHGB6	ENST00000520790.1	No	p.?	c.2418+3003G>T	Unknown	Heterozygous	Unverified	Unknown	5:141413623..141413623
PCNT	ENST00000359568.9	No	p.?	c.3165+6G>A	Unknown	Heterozygous	Unverified	Unknown	21:46367145..46367145
PDCD4	ENST00000280154.11	No	p.?	c.875+22C>T	Unknown	Heterozygous	Unverified	Unknown	10:110889652..110889652
PDCD4_ENST00000393104	ENST00000393104.6	No	p.?	c.842+22C>T	Unknown	Heterozygous	Unverified	Unknown	10:110889652..110889652
PDE10A	ENST00000539869.2	No	p.?	c.68-1472T>C	Unknown	Heterozygous	Unverified	Unknown	6:165545040..165545040
PDE10A_ENST00000366882	ENST00000366882.5	No	p.?	c.38-1472T>C	Unknown	Heterozygous	Unverified	Unknown	6:165545040..165545040
PDE3A	ENST00000359062.3	No	p.G1010R	c.3028G>A	Unknown	Heterozygous	Unverified	Substitution - Missense	12:20654049..20654049
PDE4DIP	ENST00000369356.8	Yes	p.?	c.888+58C>T	Unknown	Heterozygous	Unverified	Unknown	1:148962014..148962014
PDE4DIP	ENST00000369356.8	Yes	p.?	c.-258C>T	Unknown	Heterozygous	Unverified	Unknown	1:148889496..148889496
PDE4DIP	ENST00000369356.8	Yes	p.?	c.637-6726G>T	Unknown	Heterozygous	Unverified	Unknown	1:148953928..148953928
PDE4DIP_ENST00000313431	ENST00000313431.13	No	p.?	c.1377+58C>T	Unknown	Heterozygous	Unverified	Unknown	1:148962014..148962014
PDE4DIP_ENST00000313431	ENST00000313431.13	No	p.?	c.1125+23G>T	Unknown	Heterozygous	Unverified	Unknown	1:148953928..148953928
PDE4DIP_ENST00000369349	ENST00000369349.7	No	p.?	c.888+58C>T	Unknown	Heterozygous	Unverified	Unknown	1:148962014..148962014
PDE4DIP_ENST00000369349	ENST00000369349.7	No	p.?	c.637-6726G>T	Unknown	Heterozygous	Unverified	Unknown	1:148953928..148953928
PDE4DIP_ENST00000369351	ENST00000369351.7	No	p.?	c.888+58C>T	Unknown	Heterozygous	Unverified	Unknown	1:148962014..148962014
PDE4DIP_ENST00000369351	ENST00000369351.7	No	p.?	c.637-6726G>T	Unknown	Heterozygous	Unverified	Unknown	1:148953928..148953928
PDE4DIP_ENST00000369354	ENST00000369354.7	No	p.?	c.888+58C>T	Unknown	Heterozygous	Unverified	Unknown	1:148962014..148962014
PDE4DIP_ENST00000369354	ENST00000369354.7	No	p.?	c.637-6726G>T	Unknown	Heterozygous	Unverified	Unknown	1:148953928..148953928
PDE4DIP_ENST00000464103	ENST00000464103.5	No	p.F2=	c.6C>T	Unknown	Heterozygous	Unverified	Substitution - coding silent	1:148889496..148889496
PDE4DIP_ENST00000479408	ENST00000479408.6	No	p.?	c.249+58C>T	Unknown	Heterozygous	Unverified	Unknown	1:148962014..148962014
PDE4DIP_ENST00000479408	ENST00000479408.6	No	p.?	c.-4+1774G>T	Unknown	Heterozygous	Unverified	Unknown	1:148953928..148953928
PDE4DIP_ENST00000524974	ENST00000524974.5	No	p.?	c.1299+58C>T	Unknown	Heterozygous	Unverified	Unknown	1:148962014..148962014
PDE4DIP_ENST00000524974	ENST00000524974.5	No	p.?	c.442-288C>T	Unknown	Heterozygous	Unverified	Unknown	1:148889496..148889496
PDE4DIP_ENST00000524974	ENST00000524974.5	No	p.?	c.1048-6726G>T	Unknown	Heterozygous	Unverified	Unknown	1:148953928..148953928
PDE4DIP_ENST00000529945	ENST00000529945.2	No	p.?	c.1377+58C>T	Unknown	Heterozygous	Unverified	Unknown	1:148962014..148962014
PDE4DIP_ENST00000529945	ENST00000529945.2	No	p.?	c.1125+23G>T	Unknown	Heterozygous	Unverified	Unknown	1:148953928..148953928
PDE4DIP_ENST00000530472	ENST00000530472.5	No	p.?	c.442-288C>T	Unknown	Heterozygous	Unverified	Unknown	1:148889496..148889496
PDE4DIP_ENST00000585156	ENST00000585156.5	No	p.?	c.1299+58C>T	Unknown	Heterozygous	Unverified	Unknown	1:148962014..148962014
PDE4DIP_ENST00000585156	ENST00000585156.5	No	p.?	c.442-288C>T	Unknown	Heterozygous	Unverified	Unknown	1:148889496..148889496
PDE4DIP_ENST00000585156	ENST00000585156.5	No	p.?	c.1048-6726G>T	Unknown	Heterozygous	Unverified	Unknown	1:148953928..148953928
PDE4DIP_ENST00000618462	ENST00000618462.4	No	p.?	c.1086+58C>T	Unknown	Heterozygous	Unverified	Unknown	1:148962014..148962014
PDE4DIP_ENST00000618462	ENST00000618462.4	No	p.?	c.229-288C>T	Unknown	Heterozygous	Unverified	Unknown	1:148889496..148889496
PDE4DIP_ENST00000618462	ENST00000618462.4	No	p.?	c.835-6726G>T	Unknown	Heterozygous	Unverified	Unknown	1:148953928..148953928
PDE4DIP_ENST00000620605	ENST00000620605.4	No	p.?	c.442-288C>T	Unknown	Heterozygous	Unverified	Unknown	1:148889496..148889496
PDE6A	ENST00000255266.9	No	p.?	c.1065+83G>A	Unknown	Heterozygous	Unverified	Unknown	5:149907229..149907229
PDE6A_ENST00000613228	ENST00000613228.1	No	p.?	c.822+83G>A	Unknown	Heterozygous	Unverified	Unknown	5:149907229..149907229
PDE6A_ENST00000617647	ENST00000617647.4	No	p.?	c.822+83G>A	Unknown	Heterozygous	Unverified	Unknown	5:149907229..149907229
PDLIM3	ENST00000284767.10	No	p.N240S	c.719A>G	Unknown	Heterozygous	Unverified	Substitution - Missense	4:185506596..185506596
PDLIM3_ENST00000284770	ENST00000284770.10	No	p.N73S	c.218A>G	Unknown	Heterozygous	Unverified	Substitution - Missense	4:185506596..185506596
PDLIM3_ENST00000284771	ENST00000284771.6	No	p.N192S	c.575A>G	Unknown	Heterozygous	Unverified	Substitution - Missense	4:185506596..185506596
PDLIM3_ENST00000620787	ENST00000620787.5	No	p.N152S	c.455A>G	Unknown	Heterozygous	Unverified	Substitution - Missense	4:185506596..185506596
PDLIM3_ENST00000629667	ENST00000629667.2	No	p.?	c.*438A>G	Unknown	Heterozygous	Unverified	Unknown	4:185506596..185506596
PDPR	ENST00000288050.8	No	p.?	c.2053-83T>A	Unknown	Heterozygous	Unverified	Unknown	16:70153308..70153308
PDPR_ENST00000398122	ENST00000398122.7	No	p.?	c.1753-83T>A	Unknown	Heterozygous	Unverified	Unknown	16:70153308..70153308
PDPR_ENST00000567046	ENST00000567046.5	No	p.?	c.127-83T>A	Unknown	Heterozygous	Unverified	Unknown	16:70153308..70153308
PDPR_ENST00000568530	ENST00000568530.5	No	p.?	c.2053-83T>A	Unknown	Heterozygous	Unverified	Unknown	16:70153308..70153308
PELI2	ENST00000267460.8	No	p.T340A	c.1018A>G	Unknown	Heterozygous	Unverified	Substitution - Missense	14:56296921..56296921
PER1	ENST00000317276.8	Yes	p.?	c.3600+50G>C	Unknown	Heterozygous	Unverified	Unknown	17:8141755..8141755
PER1	ENST00000317276.8	Yes	p.?	c.3600+48A>G	Unknown	Heterozygous	Unverified	Unknown	17:8141757..8141757
[truncated: 1,133 more rows]

## Sheet: T98G_somatic mutations
Gene	Transcript	Census Tier 1	AA Mutation	CDS Mutation	Somatic status	Zygosity	Validated	Type	Position
AACS	ENST00000316519.10	No	p.?	c.*34C>T	Unknown	Heterozygous	Unverified	Unknown	12:125142263..125142263
AAMP	ENST00000444053.5	No	p.?	c.767-32G>T	Unknown	Heterozygous	Unverified	Unknown	2:218265978..218265978
AAMP_ENST00000248450	ENST00000248450.8	No	p.?	c.764-32G>T	Unknown	Heterozygous	Unverified	Unknown	2:218265978..218265978
AAMP_ENST00000420660	ENST00000420660.5	No	p.?	c.707-32G>T	Unknown	Heterozygous	Unverified	Unknown	2:218265978..218265978
ABCA13	ENST00000435803.5	No	p.C2961F	c.8882G>T	Unknown	Heterozygous	Unverified	Substitution - Missense	7:48288005..48288005
ABCA13	ENST00000435803.5	No	p.?	c.1062+71C>T	Unknown	Heterozygous	Unverified	Unknown	7:48239476..48239476
ABCA13	ENST00000435803.5	No	p.?	c.12070+50A>G	Unknown	Heterozygous	Unverified	Unknown	7:48403929..48403929
ABCA4	ENST00000370225.3	No	p.?	c.6147+102C>G	Unknown	Heterozygous	Unverified	Unknown	1:94005339..94005339
ABCA4_ENST00000536513	ENST00000536513.5	No	p.?	c.2523+102C>G	Unknown	Heterozygous	Unverified	Unknown	1:94005339..94005339
ABCA9	ENST00000340001.8	No	p.?	c.4721-32A>G	Unknown	Heterozygous	Unverified	Unknown	17:68976222..68976222
ABCA9	ENST00000340001.8	No	p.?	c.469+42C>T	Unknown	Heterozygous	Unverified	Unknown	17:69045130..69045130
ABCA9	ENST00000340001.8	No	p.?	c.2901+158G>T	Unknown	Heterozygous	Unverified	Unknown	17:69017498..69017498
ABCA9_ENST00000453985	ENST00000453985.6	No	p.?	c.4607-32A>G	Unknown	Heterozygous	Unverified	Unknown	17:68976222..68976222
ABCA9_ENST00000453985	ENST00000453985.6	No	p.?	c.469+42C>T	Unknown	Heterozygous	Unverified	Unknown	17:69045130..69045130
ABCA9_ENST00000453985	ENST00000453985.6	No	p.?	c.2901+158G>T	Unknown	Heterozygous	Unverified	Unknown	17:69017498..69017498
ABCA9_ENST00000495634	ENST00000495634.5	No	p.?	c.469+42C>T	Unknown	Heterozygous	Unverified	Unknown	17:69045130..69045130
ABCC8	ENST00000302539.9	No	p.?	c.1923+30C>T	Unknown	Heterozygous	Unverified	Unknown	11:17428535..17428535
ABCC8_ENST00000389817	ENST00000389817.7	No	p.?	c.1923+30C>T	Unknown	Heterozygous	Unverified	Unknown	11:17428535..17428535
ABCC8_ENST00000642271	ENST00000642271.1	No	p.?	c.1920+30C>T	Unknown	Heterozygous	Unverified	Unknown	11:17428535..17428535
ABCC8_ENST00000643260	ENST00000643260.1	No	p.?	c.1920+30C>T	Unknown	Heterozygous	Unverified	Unknown	11:17428535..17428535
ABCC8_ENST00000643878	ENST00000643878.1	No	p.?	c.1923+30C>T	Unknown	Heterozygous	Unverified	Unknown	11:17428535..17428535
ABCC8_ENST00000644772	ENST00000644772.1	No	p.?	c.1923+30C>T	Unknown	Heterozygous	Unverified	Unknown	11:17428535..17428535
ABCC8_ENST00000646902	ENST00000646902.1	No	p.?	c.1920+30C>T	Unknown	Heterozygous	Unverified	Unknown	11:17428535..17428535
ABCC8_ENST00000647015	ENST00000647015.1	No	p.?	c.1672-130C>T	Unknown	Heterozygous	Unverified	Unknown	11:17428535..17428535
ABCG1	ENST00000361802.6	No	p.A343=	c.1029G>A	Unknown	Heterozygous	Unverified	Substitution - coding silent	21:42287944..42287944
ABCG1_ENST00000343687	ENST00000343687.7	No	p.A354=	c.1062G>A	Unknown	Heterozygous	Unverified	Substitution - coding silent	21:42287944..42287944
ABCG1_ENST00000347800	ENST00000347800.6	No	p.A340=	c.1020G>A	Unknown	Heterozygous	Unverified	Substitution - coding silent	21:42287944..42287944
ABCG1_ENST00000398437	ENST00000398437.1	No	p.A489=	c.1467G>A	Unknown	Heterozygous	Unverified	Substitution - coding silent	21:42287944..42287944
ABCG1_ENST00000398449	ENST00000398449.7	No	p.A343=	c.1029G>A	Unknown	Heterozygous	Unverified	Substitution - coding silent	21:42287944..42287944
ABCG1_ENST00000398457	ENST00000398457.6	No	p.A345=	c.1035G>A	Unknown	Heterozygous	Unverified	Substitution - coding silent	21:42287944..42287944
ABI3	ENST00000225941.5	No	p.?	c.286-89C>T	Unknown	Heterozygous	Unverified	Unknown	17:49217650..49217650
ABI3_ENST00000419580	ENST00000419580.6	No	p.?	c.268-89C>T	Unknown	Heterozygous	Unverified	Unknown	17:49217650..49217650
ABTB2	ENST00000435224.2	No	p.?	c.883+21004A>G	Unknown	Heterozygous	Unverified	Unknown	11:34335697..34335697
AC005837.2	ENST00000587459.1	No	p.?	c.239-1852G>A	Unknown	Heterozygous	Unverified	Unknown	17:76736430..76736430
AC010487.3	ENST00000634278.1	No	p.?	c.-461-33547A>G	Unknown	Heterozygous	Unverified	Unknown	19:52928982..52928982
AC011462.1	ENST00000540732.3	No	p.?	c.211-12834G>C	Unknown	Heterozygous	Unverified	Unknown	19:41397803..41397803
AC018554.3	ENST00000614215.2	No	p.A31=	c.93G>A	Unknown	Heterozygous	Unverified	Substitution - coding silent	16:60359388..60359388
AC022414.1	ENST00000646262.1	No	p.?	c.-33-15836A>T	Unknown	Heterozygous	Unverified	Unknown	5:77296158..77296158
AC022414.1	ENST00000646262.1	No	p.?	c.-33-15830T>A	Unknown	Heterozygous	Unverified	Unknown	5:77296164..77296164
AC092718.3	ENST00000564536.2	No	p.?	c.149-72G>A	Unknown	Heterozygous	Unverified	Unknown	16:81090752..81090752
AC092718.8	ENST00000640345.1	No	p.?	c.149-72G>A	Unknown	Heterozygous	Unverified	Unknown	16:81090752..81090752
AC116366.3	ENST00000640655.2	No	p.?	c.-168-17144G>A	Unknown	Heterozygous	Unverified	Unknown	5:132542140..132542140
AC116366.3_ENST00000638452	ENST00000638452.2	No	p.?	c.-168-17144G>A	Unknown	Heterozygous	Unverified	Unknown	5:132542140..132542140
AC116366.3_ENST00000638568	ENST00000638568.2	No	p.?	c.-310-14192G>A	Unknown	Heterozygous	Unverified	Unknown	5:132542140..132542140
AC244517.10	ENST00000624396.1	No	p.?	c.36-9781G>C	Unknown	Heterozygous	Unverified	Unknown	5:141235702..141235702
ACP7	ENST00000331256.9	No	p.?	c.630-98C>T	Unknown	Heterozygous	Unverified	Unknown	19:39100482..39100482
ACP7_ENST00000594229	ENST00000594229.1	No	p.?	c.506-98C>T	Unknown	Heterozygous	Unverified	Unknown	19:39100482..39100482
ACR	ENST00000216139.9	No	p.?	c.566-46G>A	Unknown	Heterozygous	Unverified	Unknown	22:50744015..50744015
ACSL3	ENST00000357430.7	Yes	p.?	c.667-16G>C	Unknown	Heterozygous	Unverified	Unknown	2:222919048..222919048
ACSL3_ENST00000392066	ENST00000392066.7	No	p.?	c.667-16G>C	Unknown	Heterozygous	Unverified	Unknown	2:222919048..222919048
ACSL6	ENST00000379264.6	No	p.?	c.385+109C>G	Unknown	Heterozygous	Unverified	Unknown	5:131990744..131990744
ACSL6_ENST00000296869	ENST00000296869.8	No	p.?	c.385+109C>G	Unknown	Heterozygous	Unverified	Unknown	5:131990744..131990744
ACSL6_ENST00000357096	ENST00000357096.5	No	p.?	c.205+109C>G	Unknown	Heterozygous	Unverified	Unknown	5:131990744..131990744
ACSL6_ENST00000379240	ENST00000379240.5	No	p.?	c.310+109C>G	Unknown	Heterozygous	Unverified	Unknown	5:131990744..131990744
ACSL6_ENST00000379244	ENST00000379244.5	No	p.?	c.310+109C>G	Unknown	Heterozygous	Unverified	Unknown	5:131990744..131990744
ACSL6_ENST00000379246	ENST00000379246.5	No	p.?	c.343+109C>G	Unknown	Heterozygous	Unverified	Unknown	5:131990744..131990744
ACSL6_ENST00000379255	ENST00000379255.5	No	p.?	c.205+109C>G	Unknown	Heterozygous	Unverified	Unknown	5:131990744..131990744
ACSL6_ENST00000431707	ENST00000431707.5	No	p.?	c.205+109C>G	Unknown	Heterozygous	Unverified	Unknown	5:131990744..131990744
ACSL6_ENST00000543479	ENST00000543479.5	No	p.?	c.310+109C>G	Unknown	Heterozygous	Unverified	Unknown	5:131990744..131990744
ACSM3	ENST00000289416.9	No	p.?	c.1554+143A>T	Unknown	Heterozygous	Unverified	Unknown	16:20792478..20792478
ACSS1	ENST00000323482.8	No	p.?	c.431+1077C>T	Unknown	Heterozygous	Unverified	Unknown	20:25047008..25047008
ACSS1_ENST00000376726	ENST00000376726.3	No	p.?	c.432-136C>T	Unknown	Heterozygous	Unverified	Unknown	20:25047008..25047008
ACSS1_ENST00000432802	ENST00000432802.6	No	p.?	c.431+1077C>T	Unknown	Heterozygous	Unverified	Unknown	20:25047008..25047008
ACTBL2	ENST00000423391.2	No	p.D25=	c.75C>T	Unknown	Heterozygous	Unverified	Substitution - coding silent	5:57482633..57482633
ADGB	ENST00000397944.7	No	p.?	c.-48C>T	Unknown	Homozygous	Unverified	Unknown	6:146598993..146598993
ADGRB3	ENST00000370598.5	No	p.Q225=	c.675G>A	Unknown	Heterozygous	Unverified	Substitution - coding silent	6:68639350..68639350
ADGRB3_ENST00000546190	ENST00000546190.5	No	p.Q225=	c.675G>A	Unknown	Heterozygous	Unverified	Substitution - coding silent	6:68639350..68639350
ADGRF1	ENST00000371253.6	No	p.A378V	c.1133C>T	Unknown	Heterozygous	Unverified	Substitution - Missense	6:47010302..47010302
ADGRF1_ENST00000283297	ENST00000283297.5	No	p.A181V	c.542C>T	Unknown	Heterozygous	Unverified	Substitution - Missense	6:47010302..47010302
ADGRL4	ENST00000370742.3	No	p.?	c.2010+148A>T	Unknown	Heterozygous	Unverified	Unknown	1:78891376..78891376
AFAP1	ENST00000420658.5	No	p.?	c.1266+1688C>T	Unknown	Homozygous	Unverified	Unknown	4:7798754..7798754
AFAP1_ENST00000358461	ENST00000358461.6	No	p.?	c.1266+1688C>T	Unknown	Homozygous	Unverified	Unknown	4:7798754..7798754
AFAP1_ENST00000360265	ENST00000360265.8	No	p.?	c.1266+1688C>T	Unknown	Homozygous	Unverified	Unknown	4:7798754..7798754
AFAP1_ENST00000382543	ENST00000382543.3	No	p.?	c.1266+1688C>T	Unknown	Homozygous	Unverified	Unknown	4:7798754..7798754
AGAP1	ENST00000304032.12	No	p.?	c.1801-32C>T	Unknown	Heterozygous	Unverified	Unknown	2:236040719..236040719
AGAP1_ENST00000336665	ENST00000336665.9	No	p.?	c.1642-32C>T	Unknown	Heterozygous	Unverified	Unknown	2:236040719..236040719
AGAP1_ENST00000409538	ENST00000409538.5	No	p.?	c.2437-32C>T	Unknown	Heterozygous	Unverified	Unknown	2:236040719..236040719
AGAP1_ENST00000428334	ENST00000428334.6	No	p.?	c.1639-32C>T	Unknown	Heterozygous	Unverified	Unknown	2:236040719..236040719
AGAP1_ENST00000614409	ENST00000614409.4	No	p.?	c.1480-32C>T	Unknown	Heterozygous	Unverified	Unknown	2:236040719..236040719
AGMO	ENST00000342526.7	No	p.?	c.410-69T>A	Unknown	Heterozygous	Unverified	Unknown	7:15431177..15431177
AGR2	ENST00000419304.6	No	p.?	c.395-36C>T	Unknown	Heterozygous	Unverified	Unknown	7:16795055..16795055
AGR2_ENST00000401412	ENST00000401412.5	No	p.?	c.395-36C>T	Unknown	Heterozygous	Unverified	Unknown	7:16795055..16795055
AGXT2	ENST00000231420.10	No	p.A80=	c.240A>G	Unknown	Heterozygous	Unverified	Substitution - coding silent	5:35039446..35039446
AGXT2_ENST00000510428	ENST00000510428.1	No	p.A80=	c.240A>G	Unknown	Heterozygous	Unverified	Substitution - coding silent	5:35039446..35039446
AGXT2_ENST00000618015	ENST00000618015.4	No	p.A80=	c.240A>G	Unknown	Heterozygous	Unverified	Substitution - coding silent	5:35039446..35039446
AIFM3	ENST00000399167.6	No	p.V335M	c.1003G>A	Unknown	Heterozygous	Unverified	Substitution - Missense	22:20976511..20976511
AIFM3_ENST00000399163	ENST00000399163.6	No	p.V335M	c.1003G>A	Unknown	Heterozygous	Unverified	Substitution - Missense	22:20976511..20976511
AIFM3_ENST00000405089	ENST00000405089.5	No	p.V341M	c.1021G>A	Unknown	Heterozygous	Unverified	Substitution - Missense	22:20976511..20976511
AIFM3_ENST00000440238	ENST00000440238.3	No	p.V335M	c.1003G>A	Unknown	Heterozygous	Unverified	Substitution - Missense	22:20976511..20976511
AK9	ENST00000424296.6	No	p.P1792L	c.5375C>T	Unknown	Homozygous	Unverified	Substitution - Missense	6:109495381..109495381
AL117348.2	ENST00000432920.2	No	p.?	c.*82G>A	Unknown	Heterozygous	Unverified	Unknown	1:225886991..225886991
AL590132.1	ENST00000639602.1	No	p.?	c.*1046A>G	Unknown	Heterozygous	Unverified	Unknown	1:210859952..210859952
AL590132.1_ENST00000638983	ENST00000638983.1	No	p.?	c.*1192A>G	Unknown	Heterozygous	Unverified	Unknown	1:210859952..210859952
ALDOB	ENST00000374855.8	No	p.L63I	c.187C>A	Unknown	Heterozygous	Unverified	Substitution - Missense	9:101429892..101429892
ALDOB_ENST00000616752	ENST00000616752.1	No	p.L63I	c.187C>A	Unknown	Heterozygous	Unverified	Substitution - Missense	9:101429892..101429892
ALG1	ENST00000262374.9	No	p.?	c.*100G>A	Unknown	Heterozygous	Unverified	Unknown	16:5084981..5084981
ALG12	ENST00000330817.10	No	p.?	c.768+105G>A	Unknown	Homozygous	Unverified	Unknown	22:49909139..49909139
ALG1_ENST00000544428	ENST00000544428.1	No	p.?	c.*100G>A	Unknown	Heterozygous	Unverified	Unknown	16:5084981..5084981
ALG1_ENST00000588623	ENST00000588623.5	No	p.?	c.*100G>A	Unknown	Heterozygous	Unverified	Unknown	16:5084981..5084981
AMD1	ENST00000368885.7	No	p.S298=	c.894G>T	Unknown	Heterozygous	Unverified	Substitution - coding silent	6:110893505..110893505
AMD1_ENST00000368876	ENST00000368876.2	No	p.S229=	c.687G>T	Unknown	Heterozygous	Unverified	Substitution - coding silent	6:110893505..110893505
AMD1_ENST00000368877	ENST00000368877.9	No	p.S229=	c.687G>T	Unknown	Heterozygous	Unverified	Substitution - coding silent	6:110893505..110893505
AMD1_ENST00000368882	ENST00000368882.7	No	p.S178=	c.534G>T	Unknown	Heterozygous	Unverified	Substitution - coding silent	6:110893505..110893505
AMOTL1	ENST00000433060.2	No	p.?	c.199+116A>G	Unknown	Heterozygous	Unverified	Unknown	11:94795276..94795276
AMOTL1_ENST00000317829	ENST00000317829.12	No	p.?	c.50-4114A>G	Unknown	Heterozygous	Unverified	Unknown	11:94795276..94795276
AMPD1	ENST00000520113.6	No	p.?	c.133+165C>A	Unknown	Homozygous	Unverified	Unknown	1:114693271..114693271
AMPD1_ENST00000369538	ENST00000369538.3	No	p.?	c.121+2179C>A	Unknown	Homozygous	Unverified	Unknown	1:114693271..114693271
AMY2B	ENST00000361355.8	No	p.?	c.-46-115T>A	Unknown	Heterozygous	Unverified	Unknown	1:103571442..103571442
AMY2B_ENST00000610648	ENST00000610648.1	No	p.?	c.-46-115T>A	Unknown	Heterozygous	Unverified	Unknown	1:103571442..103571442
ANGPTL2	ENST00000373425.7	No	p.S118N	c.353G>A	Unknown	Heterozygous	Unverified	Substitution - Missense	9:127108379..127108379
ANGPTL2_ENST00000373417	ENST00000373417.1	No	p.?	c.-90+13936G>A	Unknown	Heterozygous	Unverified	Unknown	9:127108379..127108379
ANK1	ENST00000265709.13	No	p.?	c.4382-90C>T	Unknown	Heterozygous	Unverified	Unknown	8:41686373..41686373
ANK1_ENST00000289734	ENST00000289734.12	No	p.?	c.4259-90C>T	Unknown	Heterozygous	Unverified	Unknown	8:41686373..41686373
ANK1_ENST00000347528	ENST00000347528.8	No	p.?	c.4259-90C>T	Unknown	Heterozygous	Unverified	Unknown	8:41686373..41686373
ANK3	ENST00000280772.6	No	p.A899=	c.2697A>T	Unknown	Heterozygous	Unverified	Substitution - coding silent	10:60139005..60139005
ANK3	ENST00000280772.6	No	p.?	c.2948+74C>A	Unknown	Heterozygous	Unverified	Unknown	10:60114151..60114151
ANK3_ENST00000355288	ENST00000355288.6	No	p.A33=	c.99A>T	Unknown	Heterozygous	Unverified	Substitution - coding silent	10:60139005..60139005
ANK3_ENST00000355288	ENST00000355288.6	No	p.?	c.350+74C>A	Unknown	Heterozygous	Unverified	Unknown	10:60114151..60114151
ANK3_ENST00000373827	ENST00000373827.6	No	p.A893=	c.2679A>T	Unknown	Heterozygous	Unverified	Substitution - coding silent	10:60139005..60139005
ANK3_ENST00000373827	ENST00000373827.6	No	p.?	c.2930+74C>A	Unknown	Heterozygous	Unverified	Unknown	10:60114151..60114151
ANK3_ENST00000460468	ENST00000460468.5	No	p.A63=	c.189A>T	Unknown	Heterozygous	Unverified	Substitution - coding silent	10:60139005..60139005
ANK3_ENST00000486349	ENST00000486349.2	No	p.A24=	c.72A>T	Unknown	Heterozygous	Unverified	Substitution - coding silent	10:60139005..60139005
ANK3_ENST00000503366	ENST00000503366.5	No	p.A900=	c.2700A>T	Unknown	Heterozygous	Unverified	Substitution - coding silent	10:60139005..60139005
ANK3_ENST00000503366	ENST00000503366.5	No	p.?	c.2951+74C>A	Unknown	Heterozygous	Unverified	Unknown	10:60114151..60114151
ANKRA2	ENST00000296785.7	No	p.?	c.449-32A>C	Unknown	Heterozygous	Unverified	Unknown	5:73557672..73557672
ANKRD11	ENST00000301030.9	No	p.S2067=	c.6201C>T	Unknown	Heterozygous	Unverified	Substitution - coding silent	16:89280341..89280341
ANKRD11_ENST00000378330	ENST00000378330.7	No	p.S2067=	c.6201C>T	Unknown	Heterozygous	Unverified	Substitution - coding silent	16:89280341..89280341
ANKRD11_ENST00000642600	ENST00000642600.1	No	p.S2067=	c.6201C>T	Unknown	Heterozygous	Unverified	Substitution - coding silent	16:89280341..89280341
ANKRD31	ENST00000274361.3	No	p.?	c.1906-76T>A	Unknown	Heterozygous	Unverified	Unknown	5:75147581..75147581
ANKRD31_ENST00000506364	ENST00000506364.6	No	p.?	c.1906-76T>A	Unknown	Heterozygous	Unverified	Unknown	5:75147581..75147581
ANKRD36	ENST00000420699.6	No	p.?	c.2988+15G>A	Unknown	Heterozygous	Unverified	Unknown	2:97204111..97204111
ANKRD36	ENST00000420699.6	No	p.?	c.2348-171T>C	Unknown	Heterozygous	Unverified	Unknown	2:97192687..97192687
ANKRD36C	ENST00000456556.5	No	p.?	c.3266-184C>T	Unknown	Heterozygous	Unverified	Unknown	2:95882681..95882681
ANKRD36C_ENST00000295246	ENST00000295246.6	No	p.?	c.1565-184C>T	Unknown	Heterozygous	Unverified	Unknown	2:95882681..95882681
ANKRD36_ENST00000461153	ENST00000461153.6	No	p.?	c.2988+15G>A	Unknown	Heterozygous	Unverified	Unknown	2:97204111..97204111
ANKRD36_ENST00000461153	ENST00000461153.6	No	p.?	c.2348-171T>C	Unknown	Heterozygous	Unverified	Unknown	2:97192687..97192687
ANKRD36_ENST00000620383	ENST00000620383.1	No	p.?	c.*667-4029T>C	Unknown	Heterozygous	Unverified	Unknown	2:97192687..97192687
ANKRD36_ENST00000639751	ENST00000639751.1	No	p.?	c.339+15G>A	Unknown	Heterozygous	Unverified	Unknown	2:97204111..97204111
ANKRD6	ENST00000522441.5	No	p.?	c.897+71C>T	Unknown	Homozygous	Unverified	Unknown	6:89622097..89622097
ANKRD6_ENST00000339746	ENST00000339746.8	No	p.?	c.897+71C>T	Unknown	Homozygous	Unverified	Unknown	6:89622097..89622097
ANKRD6_ENST00000369408	ENST00000369408.9	No	p.?	c.793-1313C>T	Unknown	Homozygous	Unverified	Unknown	6:89622097..89622097
ANKRD6_ENST00000447838	ENST00000447838.6	No	p.?	c.897+71C>T	Unknown	Homozygous	Unverified	Unknown	6:89622097..89622097
ANKRD6_ENST00000520793	ENST00000520793.5	No	p.?	c.720+71C>T	Unknown	Homozygous	Unverified	Unknown	6:89622097..89622097
ANO5	ENST00000324559.8	No	p.R279=	c.835C>A	Unknown	Heterozygous	Unverified	Substitution - coding silent	11:22239641..22239641
ANXA4	ENST00000394295.5	No	p.?	c.784-13T>C	Unknown	Heterozygous	Unverified	Unknown	2:69820686..69820686
ANXA4_ENST00000409920	ENST00000409920.5	No	p.?	c.718-13T>C	Unknown	Heterozygous	Unverified	Unknown	2:69820686..69820686
AOAH	ENST00000617267.4	No	p.?	c.450+149C>T	Unknown	Heterozygous	Unverified	Unknown	7:36637702..36637702
AOAH_ENST00000612871	ENST00000612871.4	No	p.?	c.354+149C>T	Unknown	Heterozygous	Unverified	Unknown	7:36637702..36637702
AOAH_ENST00000617537	ENST00000617537.4	No	p.?	c.450+149C>T	Unknown	Heterozygous	Unverified	Unknown	7:36637702..36637702
AP2M1	ENST00000411763.6	No	p.?	c.1249-192T>C	Unknown	Homozygous	Unverified	Unknown	3:184183290..184183290
AP2M1_ENST00000292807	ENST00000292807.9	No	p.?	c.1174-192T>C	Unknown	Homozygous	Unverified	Unknown	3:184183290..184183290
AP2M1_ENST00000382456	ENST00000382456.7	No	p.?	c.1168-192T>C	Unknown	Homozygous	Unverified	Unknown	3:184183290..184183290
AP2M1_ENST00000439647	ENST00000439647.5	No	p.?	c.1168-192T>C	Unknown	Homozygous	Unverified	Unknown	3:184183290..184183290
AP2M1_ENST00000621863	ENST00000621863.4	No	p.?	c.1171-192T>C	Unknown	Homozygous	Unverified	Unknown	3:184183290..184183290
AP3B1	ENST00000255194.10	No	p.?	c.204+75A>T	Unknown	Heterozygous	Unverified	Unknown	5:78267445..78267445
AP3B1_ENST00000519295	ENST00000519295.5	No	p.?	c.57+75A>T	Unknown	Heterozygous	Unverified	Unknown	5:78267445..78267445
AP4B1	ENST00000369569.5	No	p.C691Y	c.2072G>A	Unknown	Heterozygous	Unverified	Substitution - Missense	1:113895213..113895213
AP4B1	ENST00000369569.5	No	p.F318L	c.952T>C	Unknown	Heterozygous	Unverified	Substitution - Missense	1:113900066..113900066
AP4B1_ENST00000256658	ENST00000256658.8	No	p.C691Y	c.2072G>A	Unknown	Heterozygous	Unverified	Substitution - Missense	1:113895213..113895213
AP4B1_ENST00000256658	ENST00000256658.8	No	p.F318L	c.952T>C	Unknown	Heterozygous	Unverified	Substitution - Missense	1:113900066..113900066
AP4B1_ENST00000369567	ENST00000369567.5	No	p.C523Y	c.1568G>A	Unknown	Heterozygous	Unverified	Substitution - Missense	1:113895213..113895213
AP4B1_ENST00000369567	ENST00000369567.5	No	p.F150L	c.448T>C	Unknown	Heterozygous	Unverified	Substitution - Missense	1:113900066..113900066
AP4M1	ENST00000359593.8	No	p.?	c.1138-59T>C	Unknown	Heterozygous	Unverified	Unknown	7:100106599..100106599
AP4M1_ENST00000421755	ENST00000421755.5	No	p.?	c.1138-59T>C	Unknown	Heterozygous	Unverified	Unknown	7:100106599..100106599
AP4M1_ENST00000422582	ENST00000422582.5	No	p.?	c.754-59T>C	Unknown	Heterozygous	Unverified	Unknown	7:100106599..100106599
AP4M1_ENST00000429084	ENST00000429084.5	No	p.?	c.1159-59T>C	Unknown	Heterozygous	Unverified	Unknown	7:100106599..100106599
APC	ENST00000257430.8	Yes	p.I2329V	c.6985A>G	Unknown	Heterozygous	Verified	Substitution - Missense	5:112842579..112842579
APC_ENST00000508376	ENST00000508376.6	No	p.I2329V	c.6985A>G	Unknown	Heterozygous	Verified	Substitution - Missense	5:112842579..112842579
AQP6	ENST00000615425.1	No	p.?	c.643-143C>T	Unknown	Heterozygous	Unverified	Unknown	12:49975322..49975322
AQP6_ENST00000315520	ENST00000315520.9	No	p.?	c.643-143C>T	Unknown	Heterozygous	Unverified	Unknown	12:49975322..49975322
AQP6_ENST00000551733	ENST00000551733.5	No	p.?	c.121-143C>T	Unknown	Heterozygous	Unverified	Unknown	12:49975322..49975322
ARGFX	ENST00000334384.3	No	p.E92=	c.276G>A	Unknown	Heterozygous	Unverified	Substitution - coding silent	3:121584972..121584972
ARHGAP26	ENST00000274498.9	Yes	p.?	c.2356+1931G>A	Unknown	Heterozygous	Unverified	Unknown	5:143216019..143216019
ARHGAP26_ENST00000378004	ENST00000378004.8	No	p.?	c.2356+1931G>A	Unknown	Heterozygous	Unverified	Unknown	5:143216019..143216019
ARHGAP26_ENST00000642734	ENST00000642734.1	No	p.?	c.1972+1931G>A	Unknown	Heterozygous	Unverified	Unknown	5:143216019..143216019
ARHGAP26_ENST00000645722	ENST00000645722.1	No	p.?	c.2191+1931G>A	Unknown	Heterozygous	Unverified	Unknown	5:143216019..143216019
ARHGAP8	ENST00000389774.6	No	p.?	c.-71-98A>T	Unknown	Heterozygous	Unverified	Unknown	22:44786359..44786359
ARHGAP8_ENST00000336963	ENST00000336963.8	No	p.?	c.-71-98A>T	Unknown	Heterozygous	Unverified	Unknown	22:44786359..44786359
ARHGAP8_ENST00000356099	ENST00000356099.10	No	p.?	c.-71-98A>T	Unknown	Heterozygous	Unverified	Unknown	22:44786359..44786359
ARHGEF39	ENST00000378387.3	No	p.?	c.992+84T>G	Unknown	Heterozygous	Unverified	Unknown	9:35662095..35662095
ARL2BP	ENST00000219204.7	No	p.?	c.293+109G>A	Unknown	Heterozygous	Unverified	Unknown	16:57249961..57249961
ARL2BP_ENST00000562023	ENST00000562023.5	No	p.?	c.173+109G>A	Unknown	Heterozygous	Unverified	Unknown	16:57249961..57249961
ART3_ENST00000341029	ENST00000341029.9	No	p.?	c.-10+23562A>G	Unknown	Homozygous	Unverified	Unknown	4:76034882..76034882
ASB4	ENST00000325885.5	No	p.?	c.978+169C>G	Unknown	Heterozygous	Unverified	Unknown	7:95528472..95528472
ASB4_ENST00000428113	ENST00000428113.5	No	p.?	c.*97C>G	Unknown	Heterozygous	Unverified	Unknown	7:95528472..95528472
ASRGL1	ENST00000415229.6	No	p.?	c.491+15954G>C	Unknown	Heterozygous	Unverified	Unknown	11:62373098..62373098
ASRGL1_ENST00000301776	ENST00000301776.9	No	p.?	c.491+15954G>C	Unknown	Heterozygous	Unverified	Unknown	11:62373098..62373098
ASRGL1_ENST00000628829	ENST00000628829.2	No	p.?	c.*135+15954G>C	Unknown	Heterozygous	Unverified	Unknown	11:62373098..62373098
ATAD3A	ENST00000378755.9	No	p.?	c.1650-4C>T	Unknown	Heterozygous	Unverified	Unknown	1:1529219..1529219
ATAD3A_ENST00000378756	ENST00000378756.7	No	p.?	c.1506-4C>T	Unknown	Heterozygous	Unverified	Unknown	1:1529219..1529219
ATAD3A_ENST00000536055	ENST00000536055.5	No	p.?	c.1269-4C>T	Unknown	Heterozygous	Unverified	Unknown	1:1529219..1529219
ATG2A	ENST00000377264.7	No	p.?	c.3613-11C>T	Unknown	Heterozygous	Unverified	Unknown	11:64902691..64902691
ATG2A_ENST00000421419	ENST00000421419.3	No	p.?	c.352-5844C>T	Unknown	Heterozygous	Unverified	Unknown	11:64902691..64902691
ATM	ENST00000278616.8	Yes	p.?	c.7307+23C>A	Unknown	Heterozygous	Unverified	Unknown	11:108329261..108329261
ATM_ENST00000452508	ENST00000452508.6	No	p.?	c.7307+23C>A	Unknown	Heterozygous	Unverified	Unknown	11:108329261..108329261
ATN1	ENST00000356654.8	No	p.A322T	c.964G>A	Unknown	Heterozygous	Unverified	Substitution - Missense	12:6936231..6936231
ATN1_ENST00000396684	ENST00000396684.2	No	p.A322T	c.964G>A	Unknown	Heterozygous	Unverified	Substitution - Missense	12:6936231..6936231
ATP11B	ENST00000323116.9	No	p.P1124Q	c.3371C>A	Unknown	Heterozygous	Unverified	Substitution - Missense	3:182913913..182913913
ATP11C	ENST00000327569.7	No	p.?	c.3298-789T>C	Unknown	Heterozygous	Unverified	Unknown	X:139732544..139732544
ATP11C_ENST00000361648	ENST00000361648.6	No	p.?	c.3298-3582T>C	Unknown	Heterozygous	Unverified	Unknown	X:139732544..139732544
ATP11C_ENST00000370557	ENST00000370557.5	No	p.?	c.3280-3582T>C	Unknown	Heterozygous	Unverified	Unknown	X:139732544..139732544
ATP1A3	ENST00000545399.6	No	p.?	c.645+139C>G	Unknown	Heterozygous	Unverified	Unknown	19:41985725..41985725
ATP1A3_ENST00000302102	ENST00000302102.9	No	p.?	c.606+139C>G	Unknown	Heterozygous	Unverified	Unknown	19:41985725..41985725
ATP1A3_ENST00000543770	ENST00000543770.5	No	p.?	c.639+139C>G	Unknown	Heterozygous	Unverified	Unknown	19:41985725..41985725
ATP1A3_ENST00000602133	ENST00000602133.5	No	p.?	c.516+139C>G	Unknown	Heterozygous	Unverified	Unknown	19:41985725..41985725
ATP1A4	ENST00000368081.8	No	p.I932=	c.2796C>A	Unknown	Heterozygous	Unverified	Substitution - coding silent	1:160181743..160181743
ATP1A4_ENST00000470705	ENST00000470705.1	No	p.I68=	c.204C>A	Unknown	Heterozygous	Unverified	Substitution - coding silent	1:160181743..160181743
ATP2A2	ENST00000539276.6	No	p.?	c.545-73G>A	Unknown	Heterozygous	Unverified	Unknown	12:110326317..110326317
ATP2A2_ENST00000308664	ENST00000308664.10	No	p.?	c.545-73G>A	Unknown	Heterozygous	Unverified	Unknown	12:110326317..110326317
ATP2C2	ENST00000416219.6	No	p.?	c.986+68C>T	Unknown	Heterozygous	Unverified	Unknown	16:84425869..84425869
ATP2C2_ENST00000262429	ENST00000262429.8	No	p.?	c.986+68C>T	Unknown	Heterozygous	Unverified	Unknown	16:84425869..84425869
ATP5MF-PTCD1	ENST00000413834.5	No	p.?	c.1062+83G>A	Unknown	Heterozygous	Unverified	Unknown	7:99429020..99429020
ATP6V0D2	ENST00000285393.3	No	p.?	c.816+2T>C	Unknown	Heterozygous	Unverified	Unknown	8:86150290..86150290
ATXN10	ENST00000252934.9	No	p.?	c.1174-13936G>T	Unknown	Heterozygous	Unverified	Unknown	22:45793023..45793023
ATXN10_ENST00000381061	ENST00000381061.8	No	p.?	c.982-13936G>T	Unknown	Heterozygous	Unverified	Unknown	22:45793023..45793023
AUH	ENST00000375731.8	No	p.?	c.505+133A>T	Unknown	Homozygous	Unverified	Unknown	9:91325185..91325185
AUH_ENST00000303617	ENST00000303617.5	No	p.?	c.419-27109A>T	Unknown	Homozygous	Unverified	Unknown	9:91325185..91325185
AXDND1	ENST00000367618.7	No	p.S572A	c.1714T>G	Unknown	Heterozygous	Unverified	Substitution - Missense	1:179445120..179445120
AXDND1	ENST00000367618.7	No	p.?	c.3032-3272G>T	Unknown	Heterozygous	Unverified	Unknown	1:179551240..179551240
AXDND1_ENST00000617277	ENST00000617277.4	No	p.?	c.1563+12778T>G	Unknown	Heterozygous	Unverified	Unknown	1:179445120..179445120
AXDND1_ENST00000617277	ENST00000617277.4	No	p.?	c.*1207-3272G>T	Unknown	Heterozygous	Unverified	Unknown	1:179551240..179551240
B4GALT7	ENST00000029410.9	No	p.R102H	c.305G>A	Unknown	Heterozygous	Unverified	Substitution - Missense	5:177604433..177604433
BAIAP2	ENST00000321300.10	No	p.?	c.130+111G>T	Unknown	Heterozygous	Unverified	Unknown	17:81053854..81053854
BAIAP2L2	ENST00000381669.7	No	p.V396*	c.1185del	Unknown	Heterozygous	Unverified	Deletion - Frameshift	22:38087202..38087202
BAIAP2L2_ENST00000332536	ENST00000332536.9	No	p.V396*	c.1185del	Unknown	Heterozygous	Unverified	Deletion - Frameshift	22:38087202..38087202
BAIAP2_ENST00000321280	ENST00000321280.11	No	p.?	c.130+111G>T	Unknown	Heterozygous	Unverified	Unknown	17:81053854..81053854
BAIAP2_ENST00000428708	ENST00000428708.6	No	p.?	c.130+111G>T	Unknown	Heterozygous	Unverified	Unknown	17:81053854..81053854
BAIAP2_ENST00000435091	ENST00000435091.7	No	p.?	c.130+111G>T	Unknown	Heterozygous	Unverified	Unknown	17:81053854..81053854
BAIAP2_ENST00000575245	ENST00000575245.5	No	p.?	c.229+111G>T	Unknown	Heterozygous	Unverified	Unknown	17:81053854..81053854
BAIAP2_ENST00000575712	ENST00000575712.5	No	p.?	c.130+111G>T	Unknown	Heterozygous	Unverified	Unknown	17:81053854..81053854
BANP	ENST00000393207.5	No	p.?	c.1345-373G>A	Unknown	Heterozygous	Unverified	Unknown	16:88071696..88071696
BANP_ENST00000286122	ENST00000286122.11	No	p.?	c.1345-373G>A	Unknown	Heterozygous	Unverified	Unknown	16:88071696..88071696
BANP_ENST00000355022	ENST00000355022.8	No	p.?	c.1195-373G>A	Unknown	Heterozygous	Unverified	Unknown	16:88071696..88071696
BANP_ENST00000393208	ENST00000393208.6	No	p.?	c.1261-373G>A	Unknown	Heterozygous	Unverified	Unknown	16:88071696..88071696
BANP_ENST00000479780	ENST00000479780.6	No	p.?	c.1186-373G>A	Unknown	Heterozygous	Unverified	Unknown	16:88071696..88071696
BANP_ENST00000538234	ENST00000538234.5	No	p.?	c.1312-373G>A	Unknown	Heterozygous	Unverified	Unknown	16:88071696..88071696
BANP_ENST00000626016	ENST00000626016.2	No	p.?	c.1279-373G>A	Unknown	Heterozygous	Unverified	Unknown	16:88071696..88071696
BARD1	ENST00000260947.8	Yes	p.V523A	c.1568T>C	Unknown	Heterozygous	Unverified	Substitution - Missense	2:214767482..214767482
BARD1_ENST00000613192	ENST00000613192.1	No	p.?	c.74-36974T>C	Unknown	Heterozygous	Unverified	Unknown	2:214767482..214767482
BARD1_ENST00000613374	ENST00000613374.4	No	p.?	c.159-14927T>C	Unknown	Heterozygous	Unverified	Unknown	2:214767482..214767482
BARD1_ENST00000613706	ENST00000613706.4	No	p.?	c.216-14927T>C	Unknown	Heterozygous	Unverified	Unknown	2:214767482..214767482
BARD1_ENST00000617164	ENST00000617164.4	No	p.V504A	c.1511T>C	Unknown	Heterozygous	Unverified	Substitution - Missense	2:214767482..214767482
BARD1_ENST00000619009	ENST00000619009.4	No	p.?	c.364+24815T>C	Unknown	Heterozygous	Unverified	Unknown	2:214767482..214767482
BARD1_ENST00000620057	ENST00000620057.4	No	p.?	c.*234T>C	Unknown	Heterozygous	Unverified	Unknown	2:214767482..214767482
BARX2	ENST00000281437.5	No	p.?	c.188-73G>A	Unknown	Heterozygous	Unverified	Unknown	11:129436678..129436678
BBS10	ENST00000393262.3	No	p.V20G	c.59T>G	Unknown	Heterozygous	Unverified	Substitution - Missense	12:76348300..76348300
BBS12	ENST00000542236.5	No	p.Q291H	c.873G>T	Unknown	Heterozygous	Unverified	Substitution - Missense	4:122742765..122742765
BBS12_ENST00000314218	ENST00000314218.7	No	p.Q291H	c.873G>T	Unknown	Heterozygous	Unverified	Substitution - Missense	4:122742765..122742765
BCAN	ENST00000329117.9	No	p.A180G	c.539C>G	Unknown	Heterozygous	Unverified	Substitution - Missense	1:156647580..156647580
BCAN_ENST00000361588	ENST00000361588.5	No	p.A180G	c.539C>G	Unknown	Heterozygous	Unverified	Substitution - Missense	1:156647580..156647580
BCAR3	ENST00000370244.5	No	p.?	c.1033+69C>G	Unknown	Heterozygous	Unverified	Unknown	1:93583949..93583949
BCAR3_ENST00000260502	ENST00000260502.10	No	p.?	c.1033+69C>G	Unknown	Heterozygous	Unverified	Unknown	1:93583949..93583949
BCAR3_ENST00000370243	ENST00000370243.1	No	p.?	c.1033+69C>G	Unknown	Heterozygous	Unverified	Unknown	1:93583949..93583949
BCAR3_ENST00000370247	ENST00000370247.7	No	p.?	c.760+69C>G	Unknown	Heterozygous	Unverified	Unknown	1:93583949..93583949
BCAR3_ENST00000539242	ENST00000539242.5	No	p.?	c.61+69C>G	Unknown	Heterozygous	Unverified	Unknown	1:93583949..93583949
BCAS3	ENST00000588462.5	No	p.Q725H	c.2175G>C	Unknown	Heterozygous	Unverified	Substitution - Missense	17:61075020..61075020
BCAS3_ENST00000390652	ENST00000390652.9	No	p.Q725H	c.2175G>C	Unknown	Heterozygous	Unverified	Substitution - Missense	17:61075020..61075020
BCAS3_ENST00000407086	ENST00000407086.7	No	p.Q710H	c.2130G>C	Unknown	Heterozygous	Unverified	Substitution - Missense	17:61075020..61075020
BCAS3_ENST00000408905	ENST00000408905.7	No	p.Q710H	c.2130G>C	Unknown	Heterozygous	Unverified	Substitution - Missense	17:61075020..61075020
BCAS3_ENST00000585744	ENST00000585744.5	No	p.Q496H	c.1488G>C	Unknown	Heterozygous	Unverified	Substitution - Missense	17:61075020..61075020
BCAS3_ENST00000588874	ENST00000588874.5	No	p.Q481H	c.1443G>C	Unknown	Heterozygous	Unverified	Substitution - Missense	17:61075020..61075020
BCAS3_ENST00000589222	ENST00000589222.5	No	p.Q710H	c.2130G>C	Unknown	Heterozygous	Unverified	Substitution - Missense	17:61075020..61075020
BCKDHA	ENST00000269980.6	No	p.?	c.-25G>C	Unknown	Heterozygous	Unverified	Unknown	19:41397803..41397803
BCL2L1	ENST00000307677.4	No	p.?	c.-25G>A	Unknown	Heterozygous	Unverified	Unknown	20:31722243..31722243
BCL2L1_ENST00000376055	ENST00000376055.8	No	p.?	c.-25G>A	Unknown	Heterozygous	Unverified	Unknown	20:31722243..31722243
BCL2L1_ENST00000376062	ENST00000376062.6	No	p.?	c.-25G>A	Unknown	Heterozygous	Unverified	Unknown	20:31722243..31722243
BDP1	ENST00000358731.8	No	p.P1894=	c.5682C>T	Unknown	Heterozygous	Unverified	Substitution - coding silent	5:71524233..71524233
BEND7	ENST00000341083.7	No	p.?	c.-11-51G>C	Unknown	Homozygous	Unverified	Unknown	10:13500131..13500131
BEND7_ENST00000378605	ENST00000378605.3	No	p.?	c.-11-51G>C	Unknown	Homozygous	Unverified	Unknown	10:13500131..13500131
BEST3_ENST00000331471	ENST00000331471.8	No	p.?	c.1101-13C>T	Unknown	Heterozygous	Unverified	Unknown	12:69643800..69643800
BICDL1	ENST00000397558.6	No	p.R247W	c.739C>T	Unknown	Heterozygous	Unverified	Substitution - Missense	12:120061803..120061803
BICRAL	ENST00000314073.9	No	p.?	c.1945+84C>G	Unknown	Heterozygous	Unverified	Unknown	6:42852281..42852281
BICRAL_ENST00000394168	ENST00000394168.1	No	p.?	c.1945+84C>G	Unknown	Heterozygous	Unverified	Unknown	6:42852281..42852281
BICRAL_ENST00000614467	ENST00000614467.4	No	p.?	c.1945+84C>G	Unknown	Heterozygous	Unverified	Unknown	6:42852281..42852281
BLM	ENST00000355112.7	Yes	p.A196T	c.586G>A	Unknown	Heterozygous	Unverified	Substitution - Missense	15:90749854..90749854
BLM_ENST00000560509	ENST00000560509.5	No	p.A196T	c.586G>A	Unknown	Heterozygous	Unverified	Substitution - Missense	15:90749854..90749854
BMP5	ENST00000370830.3	No	p.?	c.833-80A>G	Unknown	Heterozygous	Unverified	Unknown	6:55774323..55774323
BOK	ENST00000318407.4	No	p.A128=	c.384G>A	Unknown	Heterozygous	Unverified	Substitution - coding silent	2:241570159..241570159
BRAP	ENST00000419234.8	No	p.?	c.747+2810A>G	Unknown	Heterozygous	Unverified	Unknown	12:111669851..111669851
BRAP_ENST00000327551	ENST00000327551.6	No	p.?	c.657+2810A>G	Unknown	Heterozygous	Unverified	Unknown	12:111669851..111669851
BRCA2	ENST00000380152.7	Yes	p.P1819S	c.5455C>T	Unknown	Heterozygous	Unverified	Substitution - Missense	13:32339810..32339810
BRCA2_ENST00000544455	ENST00000544455.5	No	p.P1819S	c.5455C>T	Unknown	Heterozygous	Unverified	Substitution - Missense	13:32339810..32339810
BRD9	ENST00000467963.5	No	p.?	c.1139-114A>T	Unknown	Heterozygous	Unverified	Unknown	5:878601..878601
BRD9_ENST00000483173	ENST00000483173.5	No	p.?	c.980-114A>T	Unknown	Heterozygous	Unverified	Unknown	5:878601..878601
BRINP1	ENST00000265922.7	No	p.?	c.1145+1G>A	Unknown	Heterozygous	Unverified	Unknown	9:119208718..119208718
BRPF1	ENST00000383829.6	No	p.R66H	c.197G>A	Unknown	Heterozygous	Unverified	Substitution - Missense	3:9734337..9734337
BRPF1_ENST00000424362	ENST00000424362.5	No	p.R66H	c.197G>A	Unknown	Heterozygous	Unverified	Substitution - Missense	3:9734337..9734337
BRPF1_ENST00000433861	ENST00000433861.6	No	p.R66H	c.197G>A	Unknown	Heterozygous	Unverified	Substitution - Missense	3:9734337..9734337
BRPF1_ENST00000457855	ENST00000457855.1	No	p.R66H	c.197G>A	Unknown	Heterozygous	Unverified	Substitution - Missense	3:9734337..9734337
BTBD11	ENST00000280758.9	No	p.?	c.2231+96T>C	Unknown	Heterozygous	Unverified	Unknown	12:107617532..107617532
BTBD11_ENST00000357167	ENST00000357167.8	No	p.?	c.842+96T>C	Unknown	Heterozygous	Unverified	Unknown	12:107617532..107617532
BTBD11_ENST00000420571	ENST00000420571.6	No	p.?	c.2095+350T>C	Unknown	Heterozygous	Unverified	Unknown	12:107617532..107617532
BTBD11_ENST00000490090	ENST00000490090.6	No	p.?	c.2231+96T>C	Unknown	Heterozygous	Unverified	Unknown	12:107617532..107617532
BTBD8	ENST00000636278.1	No	p.N1194D	c.3580A>G	Unknown	Heterozygous	Unverified	Substitution - Missense	1:92182577..92182577
BTBD8_ENST00000370378	ENST00000370378.5	No	p.N1249D	c.3745A>G	Unknown	Heterozygous	Unverified	Substitution - Missense	1:92182577..92182577
BTBD8_ENST00000636805	ENST00000636805.1	No	p.N1632D	c.4894A>G	Unknown	Heterozygous	Unverified	Substitution - Missense	1:92182577..92182577
BTBD8_ENST00000637221	ENST00000637221.2	No	p.N1119D	c.3355A>G	Unknown	Heterozygous	Unverified	Substitution - Missense	1:92182577..92182577
BUB1	ENST00000302759.10	No	p.?	c.1699-34T>A	Unknown	Heterozygous	Unverified	Unknown	2:110655950..110655950
BUB1_ENST00000409311	ENST00000409311.5	No	p.?	c.1699-34T>A	Unknown	Heterozygous	Unverified	Unknown	2:110655950..110655950
BUB1_ENST00000535254	ENST00000535254.5	No	p.?	c.1639-34T>A	Unknown	Heterozygous	Unverified	Unknown	2:110655950..110655950
C11orf65_ENST00000525729	ENST00000525729.5	No	p.?	c.641-20190G>T	Unknown	Heterozygous	Unverified	Unknown	11:108329261..108329261
C18orf54	ENST00000620105.4	No	p.?	c.-46-63G>C	Unknown	Heterozygous	Unverified	Unknown	18:54360464..54360464
C18orf54	ENST00000620105.4	No	p.?	c.1073-11T>C	Unknown	Heterozygous	Unverified	Unknown	18:54362760..54362760
C18orf54_ENST00000300091	ENST00000300091.5	No	p.?	c.-46-63G>C	Unknown	Heterozygous	Unverified	Unknown	18:54360464..54360464
C18orf54_ENST00000300091	ENST00000300091.5	No	p.?	c.590-11T>C	Unknown	Heterozygous	Unverified	Unknown	18:54362760..54362760
C18orf54_ENST00000382911	ENST00000382911.8	No	p.?	c.-46-63G>C	Unknown	Heterozygous	Unverified	Unknown	18:54360464..54360464
C18orf54_ENST00000382911	ENST00000382911.8	No	p.?	c.1073-11T>C	Unknown	Heterozygous	Unverified	Unknown	18:54362760..54362760
C18orf54_ENST00000578138	ENST00000578138.5	No	p.?	c.-74-2307G>C	Unknown	Heterozygous	Unverified	Unknown	18:54360464..54360464
C18orf54_ENST00000578138	ENST00000578138.5	No	p.?	c.-74-11T>C	Unknown	Heterozygous	Unverified	Unknown	18:54362760..54362760
C19orf38	ENST00000397820.4	No	p.L123=	c.369G>C	Unknown	Heterozygous	Unverified	Substitution - coding silent	19:10856293..10856293
C19orf38_ENST00000592854	ENST00000592854.5	No	p.L123=	c.369G>C	Unknown	Heterozygous	Unverified	Substitution - coding silent	19:10856293..10856293
C1QTNF9	ENST00000382071.6	No	p.A48V	c.143C>T	Unknown	Heterozygous	Unverified	Substitution - Missense	13:24316146..24316146
C1QTNF9_ENST00000332018	ENST00000332018.4	No	p.A48V	c.143C>T	Unknown	Heterozygous	Unverified	Substitution - Missense	13:24316146..24316146
C1orf105	ENST00000367727.8	No	p.?	c.22-3190C>A	Unknown	Heterozygous	Unverified	Unknown	1:172441883..172441883
C1orf198	ENST00000366663.9	No	p.?	c.334-46A>T	Unknown	Heterozygous	Unverified	Unknown	1:230855764..230855764
C1orf198_ENST00000427697	ENST00000427697.2	No	p.?	c.-228-11907A>T	Unknown	Heterozygous	Unverified	Unknown	1:230855764..230855764
C1orf198_ENST00000470540	ENST00000470540.5	No	p.?	c.220-46A>T	Unknown	Heterozygous	Unverified	Unknown	1:230855764..230855764
C1orf198_ENST00000523410	ENST00000523410.1	No	p.?	c.-57-46A>T	Unknown	Heterozygous	Unverified	Unknown	1:230855764..230855764
C1orf87	ENST00000371201.3	No	p.?	c.1192+1787G>T	Unknown	Heterozygous	Unverified	Unknown	1:60008605..60008605
C1orf87_ENST00000450089	ENST00000450089.6	No	p.?	c.505+1787G>T	Unknown	Heterozygous	Unverified	Unknown	1:60008605..60008605
C2CD3	ENST00000334126.11	No	p.?	c.955+164G>A	Unknown	Heterozygous	Unverified	Unknown	11:74138556..74138556
C2CD3_ENST00000313663	ENST00000313663.11	No	p.?	c.955+164G>A	Unknown	Heterozygous	Unverified	Unknown	11:74138556..74138556
C2CD3_ENST00000539061	ENST00000539061.5	No	p.?	c.955+164G>A	Unknown	Heterozygous	Unverified	Unknown	11:74138556..74138556
C6	ENST00000263413.7	No	p.E62D	c.186A>C	Unknown	Homozygous	Unverified	Substitution - Missense	5:41201672..41201672
C6_ENST00000337836	ENST00000337836.9	No	p.E62D	c.186A>C	Unknown	Homozygous	Unverified	Substitution - Missense	5:41201672..41201672
C6orf106	ENST00000374023.7	No	p.?	c.512-9646C>A	Unknown	Heterozygous	Unverified	Unknown	6:34616550..34616550
C6orf106_ENST00000374021	ENST00000374021.1	No	p.?	c.290-9646C>A	Unknown	Heterozygous	Unverified	Unknown	6:34616550..34616550
C6orf106_ENST00000374026	ENST00000374026.7	No	p.?	c.314-9646C>A	Unknown	Heterozygous	Unverified	Unknown	6:34616550..34616550
C7orf50	ENST00000397098.7	No	p.G37=	c.111C>T	Unknown	Heterozygous	Unverified	Substitution - coding silent	7:1127275..1127275
C7orf50_ENST00000357429	ENST00000357429.10	No	p.G37=	c.111C>T	Unknown	Heterozygous	Unverified	Substitution - coding silent	7:1127275..1127275
C7orf50_ENST00000397100	ENST00000397100.6	No	p.G37=	c.111C>T	Unknown	Heterozygous	Unverified	Substitution - coding silent	7:1127275..1127275
C8orf74	ENST00000304519.9	No	p.?	c.241+14A>C	Unknown	Heterozygous	Unverified	Unknown	8:10674852..10674852
CA8	ENST00000317995.4	No	p.?	c.417+28A>G	Unknown	Heterozygous	Unverified	Unknown	8:60265897..60265897
CACNA1F	ENST00000376265.2	No	p.?	c.4621+112C>T	Unknown	Homozygous	Unverified	Unknown	X:49210189..49210189
CACNA1F_ENST00000323022	ENST00000323022.9	No	p.?	c.4588+112C>T	Unknown	Homozygous	Unverified	Unknown	X:49210189..49210189
CACNA1F_ENST00000376251	ENST00000376251.5	No	p.?	c.4426+112C>T	Unknown	Homozygous	Unverified	Unknown	X:49210189..49210189
CACNA2D1	ENST00000356860.7	No	p.S936T	c.2807G>C	Unknown	Heterozygous	Unverified	Substitution - Missense	7:81962469..81962469
CACNA2D1_ENST00000356253	ENST00000356253.9	No	p.S948T	c.2843G>C	Unknown	Heterozygous	Unverified	Substitution - Missense	7:81962469..81962469
CACNG5	ENST00000533854.5	No	p.V61F	c.181G>T	Unknown	Heterozygous	Unverified	Substitution - Missense	17:66877513..66877513
CACNG5_ENST00000307139	ENST00000307139.4	No	p.V61F	c.181G>T	Unknown	Heterozygous	Unverified	Substitution - Missense	17:66877513..66877513
CADM2	ENST00000405615.2	No	p.?	c.1069+33332T>C	Unknown	Heterozygous	Unverified	Unknown	3:86012615..86012615
CADM2	ENST00000405615.2	No	p.?	c.371-121A>G	Unknown	Heterozygous	Unverified	Unknown	3:85886069..85886069
CADM2_ENST00000383699	ENST00000383699.7	No	p.?	c.970+50968T>C	Unknown	Heterozygous	Unverified	Unknown	3:86012615..86012615
CADM2_ENST00000383699	ENST00000383699.7	No	p.?	c.392-121A>G	Unknown	Heterozygous	Unverified	Unknown	3:85886069..85886069
CADM2_ENST00000407528	ENST00000407528.6	No	p.?	c.1063+33332T>C	Unknown	Heterozygous	Unverified	Unknown	3:86012615..86012615
CADM2_ENST00000407528	ENST00000407528.6	No	p.?	c.365-121A>G	Unknown	Heterozygous	Unverified	Unknown	3:85886069..85886069
CALM2	ENST00000272298.11	No	p.?	c.-40G>C	Unknown	Heterozygous	Unverified	Unknown	2:47176483..47176483
CALM2_ENST00000409563	ENST00000409563.5	No	p.?	c.-114G>C	Unknown	Heterozygous	Unverified	Unknown	2:47176483..47176483
CALM2_ENST00000628793	ENST00000628793.2	No	p.?	c.-40G>C	Unknown	Heterozygous	Unverified	Unknown	2:47176483..47176483
CAPN13	ENST00000295055.12	No	p.?	c.199-17C>T	Unknown	Heterozygous	Unverified	Unknown	2:30777656..30777656
CAPN7	ENST00000253693.6	No	p.P170=	c.510A>C	Unknown	Heterozygous	Unverified	Substitution - coding silent	3:15220853..15220853
CARD16_ENST00000525374	ENST00000525374.1	No	p.?	c.7+4770A>T	Unknown	Heterozygous	Unverified	Unknown	11:105096638..105096638
CARD17	ENST00000375707.1	No	p.?	c.*2725A>T	Unknown	Heterozygous	Unverified	Unknown	11:105096638..105096638
CARMIL3	ENST00000342740.5	No	p.S1115=	c.3345C>T	Unknown	Heterozygous	Unverified	Substitution - coding silent	14:24065222..24065222
CARTPT	ENST00000296777.4	No	p.?	c.159+59C>T	Unknown	Heterozygous	Unverified	Unknown	5:71719511..71719511
CASKIN2	ENST00000321617.7	No	p.?	c.1375+6A>G	Unknown	Heterozygous	Unverified	Unknown	17:75504414..75504414
CASKIN2_ENST00000433559	ENST00000433559.6	No	p.?	c.1129+6A>G	Unknown	Heterozygous	Unverified	Unknown	17:75504414..75504414
CATSPERB	ENST00000256343.7	No	p.?	c.2709+3489C>A	Unknown	Homozygous	Unverified	Unknown	14:91604805..91604805
CBWD1	ENST00000377400.8	No	p.?	c.431-19G>A	Unknown	Heterozygous	Unverified	Unknown	9:164056..164056
CBWD1_ENST00000314367	ENST00000314367.14	No	p.?	c.323-19G>A	Unknown	Heterozygous	Unverified	Unknown	9:164056..164056
CBWD1_ENST00000356521	ENST00000356521.8	No	p.?	c.431-19G>A	Unknown	Heterozygous	Unverified	Unknown	9:164056..164056
CBWD1_ENST00000377447	ENST00000377447.7	No	p.?	c.431-19G>A	Unknown	Heterozygous	Unverified	Unknown	9:164056..164056
CBWD1_ENST00000382447	ENST00000382447.8	No	p.?	c.431-19G>A	Unknown	Heterozygous	Unverified	Unknown	9:164056..164056
CBWD1_ENST00000613508	ENST00000613508.4	No	p.?	c.431-19G>A	Unknown	Heterozygous	Unverified	Unknown	9:164056..164056
CBWD2	ENST00000259199.8	No	p.?	c.491-108T>C	Unknown	Heterozygous	Unverified	Unknown	2:113454633..113454633
CBWD2_ENST00000416503	ENST00000416503.6	No	p.?	c.491-108T>C	Unknown	Heterozygous	Unverified	Unknown	2:113454633..113454633
CBWD2_ENST00000433343	ENST00000433343.6	No	p.?	c.491-108T>C	Unknown	Heterozygous	Unverified	Unknown	2:113454633..113454633
CC2D2B	ENST00000410012.6	No	p.N250S	c.749A>G	Unknown	Heterozygous	Unverified	Substitution - Missense	10:96019793..96019793
CC2D2B_ENST00000344386	ENST00000344386.3	No	p.N250S	c.749A>G	Unknown	Heterozygous	Unverified	Substitution - Missense	10:96019793..96019793
CC2D2B_ENST00000636965	ENST00000636965.1	No	p.N986S	c.2957A>G	Unknown	Heterozygous	Unverified	Substitution - Missense	10:96019793..96019793
CC2D2B_ENST00000636965	ENST00000636965.1	No	p.?	c.2049-4362T>C	Unknown	Homozygous	Unverified	Unknown	10:95999790..95999790
CC2D2B_ENST00000646931	ENST00000646931.1	No	p.N1278S	c.3833A>G	Unknown	Heterozygous	Unverified	Substitution - Missense	10:96019793..96019793
CC2D2B_ENST00000646931	ENST00000646931.1	No	p.?	c.2825+3538T>C	Unknown	Homozygous	Unverified	Unknown	10:95999790..95999790
CCDC13	ENST00000310232.10	No	p.?	c.604-97C>A	Unknown	Heterozygous	Unverified	Unknown	3:42747470..42747470
CCDC144NL	ENST00000327925.5	No	p.S15Vfs*14	c.42dup	Unknown	Heterozygous	Unverified	Insertion - Frameshift	17:20895984..20895985
CCDC158	ENST00000388914.7	No	p.?	c.804-30C>G	Unknown	Heterozygous	Unverified	Unknown	4:76382750..76382750
CCDC158_ENST00000434846	ENST00000434846.2	No	p.?	c.804-30C>G	Unknown	Heterozygous	Unverified	Unknown	4:76382750..76382750
CCDC34	ENST00000328697.10	No	p.?	c.765+135C>T	Unknown	Heterozygous	Unverified	Unknown	11:27341257..27341257
CCDC74B	ENST00000310463.10	No	p.?	c.950+29C>T	Unknown	Heterozygous	Unverified	Unknown	2:130139994..130139994
CCDC74B_ENST00000392984	ENST00000392984.7	No	p.?	c.757+29C>T	Unknown	Heterozygous	Unverified	Unknown	2:130139994..130139994
CCDC74B_ENST00000409943	ENST00000409943.7	No	p.?	c.752+29C>T	Unknown	Heterozygous	Unverified	Unknown	2:130139994..130139994
CCL13	ENST00000225844.6	No	p.?	c.191+120G>T	Unknown	Heterozygous	Unverified	Unknown	17:34357709..34357709
CCL26	ENST00000394905.2	No	p.?	c.*81T>C	Unknown	Heterozygous	Unverified	Unknown	7:75769612..75769612
CCL26_ENST00000005180	ENST00000005180.8	No	p.?	c.*81T>C	Unknown	Heterozygous	Unverified	Unknown	7:75769612..75769612
CCNA2	ENST00000274026.9	No	p.R138T	c.413G>C	Unknown	Heterozygous	Verified	Substitution - Missense	4:121822447..121822447
CCNA2_ENST00000618014	ENST00000618014.1	No	p.R138T	c.413G>C	Unknown	Heterozygous	Verified	Substitution - Missense	4:121822447..121822447
CCP110	ENST00000381396.9	No	p.?	c.2900+148G>A	Unknown	Heterozygous	Unverified	Unknown	16:19548162..19548162
CCP110_ENST00000396208	ENST00000396208.3	No	p.?	c.2900+148G>A	Unknown	Heterozygous	Unverified	Unknown	16:19548162..19548162
CCP110_ENST00000396212	ENST00000396212.6	No	p.?	c.2900+148G>A	Unknown	Heterozygous	Unverified	Unknown	16:19548162..19548162
CCR7	ENST00000246657.2	No	p.?	c.10+18T>C	Unknown	Heterozygous	Unverified	Unknown	17:40565382..40565382
CD163	ENST00000359156.8	No	p.R562C	c.1684C>T	Unknown	Heterozygous	Unverified	Substitution - Missense	12:7487824..7487824
CD163_ENST00000396620	ENST00000396620.7	No	p.R562C	c.1684C>T	Unknown	Heterozygous	Unverified	Substitution - Missense	12:7487824..7487824
CD163_ENST00000432237	ENST00000432237.2	No	p.R562C	c.1684C>T	Unknown	Heterozygous	Unverified	Substitution - Missense	12:7487824..7487824
CD163_ENST00000541972	ENST00000541972.5	No	p.R550C	c.1648C>T	Unknown	Heterozygous	Unverified	Substitution - Missense	12:7487824..7487824
CD164L2	ENST00000374030.2	No	p.?	c.518+146C>T	Unknown	Heterozygous	Unverified	Unknown	1:27379905..27379905
CD164L2_ENST00000374027	ENST00000374027.7	No	p.?	c.*142C>T	Unknown	Heterozygous	Unverified	Unknown	1:27379905..27379905
CD19	ENST00000538922.5	No	p.Q108P	c.323A>C	Unknown	Heterozygous	Unverified	Substitution - Missense	16:28932580..28932580
CD19_ENST00000324662	ENST00000324662.7	No	p.Q108P	c.323A>C	Unknown	Heterozygous	Unverified	Substitution - Missense	16:28932580..28932580
CD19_ENST00000567541	ENST00000567541.5	No	p.Q108P	c.323A>C	Unknown	Heterozygous	Unverified	Substitution - Missense	16:28932580..28932580
CD2	ENST00000369478.3	No	p.T62S	c.184A>T	Unknown	Heterozygous	Unverified	Substitution - Missense	1:116754753..116754753
CD2_ENST00000369477	ENST00000369477.1	No	p.T62S	c.184A>T	Unknown	Heterozygous	Unverified	Substitution - Missense	1:116754753..116754753
CD44	ENST00000428726.7	No	p.?	c.1810+31T>G	Unknown	Heterozygous	Unverified	Unknown	11:35211480..35211480
CD44_ENST00000263398	ENST00000263398.10	No	p.?	c.668-3372T>G	Unknown	Heterozygous	Unverified	Unknown	11:35211480..35211480
CD44_ENST00000278386	ENST00000278386.10	No	p.?	c.234-10225T>G	Unknown	Heterozygous	Unverified	Unknown	11:35211480..35211480
CD44_ENST00000352818	ENST00000352818.8	No	p.?	c.668-7836T>G	Unknown	Heterozygous	Unverified	Unknown	11:35211480..35211480
CD44_ENST00000415148	ENST00000415148.6	No	p.?	c.1681+31T>G	Unknown	Heterozygous	Unverified	Unknown	11:35211480..35211480
CD44_ENST00000433892	ENST00000433892.6	No	p.?	c.1063+31T>G	Unknown	Heterozygous	Unverified	Unknown	11:35211480..35211480
CD44_ENST00000434472	ENST00000434472.6	No	p.?	c.871+31T>G	Unknown	Heterozygous	Unverified	Unknown	11:35211480..35211480
CD44_ENST00000526669	ENST00000526669.6	No	p.?	c.290-7860T>G	Unknown	Heterozygous	Unverified	Unknown	11:35211480..35211480
CD44_ENST00000639002	ENST00000639002.1	No	p.?	c.373+31T>G	Unknown	Heterozygous	Unverified	Unknown	11:35211480..35211480
CD55	ENST00000367063.6	No	p.?	c.979+49C>T	Unknown	Heterozygous	Unverified	Unknown	1:207336867..207336867
CD55_ENST00000314754	ENST00000314754.12	No	p.?	c.979+49C>T	Unknown	Heterozygous	Unverified	Unknown	1:207336867..207336867
CD55_ENST00000367064	ENST00000367064.8	No	p.?	c.979+49C>T	Unknown	Heterozygous	Unverified	Unknown	1:207336867..207336867
CD55_ENST00000367067	ENST00000367067.8	No	p.S343L	c.1028C>T	Unknown	Heterozygous	Unverified	Substitution - Missense	1:207336867..207336867
CD55_ENST00000391921	ENST00000391921.9	No	p.?	c.787+49C>T	Unknown	Heterozygous	Unverified	Unknown	1:207336867..207336867
CD55_ENST00000644836	ENST00000644836.1	No	p.?	c.979+49C>T	Unknown	Heterozygous	Unverified	Unknown	1:207336867..207336867
CD55_ENST00000645323	ENST00000645323.1	No	p.?	c.979+49C>T	Unknown	Heterozygous	Unverified	Unknown	1:207336867..207336867
CD74	ENST00000009530.11	Yes	p.?	c.441+17A>T	Unknown	Heterozygous	Unverified	Unknown	5:150406242..150406242
CD74_ENST00000353334	ENST00000353334.10	No	p.?	c.441+17A>T	Unknown	Heterozygous	Unverified	Unknown	5:150406242..150406242
CD74_ENST00000377795	ENST00000377795.7	No	p.?	c.441+17A>T	Unknown	Heterozygous	Unverified	Unknown	5:150406242..150406242
CD74_ENST00000524315	ENST00000524315.5	No	p.?	c.441+17A>T	Unknown	Heterozygous	Unverified	Unknown	5:150406242..150406242
CD93	ENST00000246006.4	No	p.D345N	c.1033G>A	Unknown	Heterozygous	Unverified	Substitution - Missense	20:23085160..23085160
CDC20	ENST00000372462.1	No	p.?	c.1322-154G>A	Unknown	Heterozygous	Unverified	Unknown	1:43362797..43362797
CDC20_ENST00000310955	ENST00000310955.10	No	p.?	c.1322-154G>A	Unknown	Heterozygous	Unverified	Unknown	1:43362797..43362797
CDC37	ENST00000222005.6	No	p.E46*	c.136G>T	Unknown	Heterozygous	Unverified	Substitution - Nonsense	19:10396170..10396170
CDC42BPB	ENST00000361246.6	No	p.?	c.448-13T>C	Unknown	Heterozygous	Unverified	Unknown	14:102999726..102999726
CDH26	ENST00000348616.8	No	p.?	c.1888+30T>G	Unknown	Heterozygous	Unverified	Unknown	20:59996084..59996084
CDH4	ENST00000614565.4	No	p.?	c.170-24476A>G	Unknown	Heterozygous	Unverified	Unknown	20:61719087..61719087
CDH4_ENST00000543233	ENST00000543233.2	No	p.?	c.-53-24476A>G	Unknown	Heterozygous	Unverified	Unknown	20:61719087..61719087
CDH4_ENST00000611855	ENST00000611855.4	No	p.?	c.50-24476A>G	Unknown	Heterozygous	Unverified	Unknown	20:61719087..61719087
CDH9	ENST00000231021.8	No	p.G108V	c.323G>T	Unknown	Heterozygous	Unverified	Substitution - Missense	5:26915830..26915830
CDHR2	ENST00000510636.5	No	p.K205=	c.615G>A	Unknown	Heterozygous	Unverified	Substitution - coding silent	5:176575203..176575203
CDHR2_ENST00000261944	ENST00000261944.9	No	p.K205=	c.615G>A	Unknown	Heterozygous	Unverified	Substitution - coding silent	5:176575203..176575203
CDHR2_ENST00000506348	ENST00000506348.1	No	p.K205=	c.615G>A	Unknown	Heterozygous	Unverified	Substitution - coding silent	5:176575203..176575203
CDHR3	ENST00000317716.13	No	p.?	c.46+53T>A	Unknown	Heterozygous	Unverified	Unknown	7:105963417..105963417
CDHR3	ENST00000317716.13	No	p.?	c.1052+1289G>A	Unknown	Heterozygous	Unverified	Unknown	7:106005976..106005976
CDHR3_ENST00000478080	ENST00000478080.5	No	p.?	c.-16+53T>A	Unknown	Heterozygous	Unverified	Unknown	7:105963417..105963417
CDHR3_ENST00000478080	ENST00000478080.5	No	p.?	c.788+1289G>A	Unknown	Heterozygous	Unverified	Unknown	7:106005976..106005976
CDK5RAP3	ENST00000536708.6	No	p.?	c.1359-107C>T	Unknown	Heterozygous	Unverified	Unknown	17:47981056..47981056
CDK5RAP3_ENST00000338399	ENST00000338399.8	No	p.?	c.1284-107C>T	Unknown	Heterozygous	Unverified	Unknown	17:47981056..47981056
CELA3B	ENST00000337107.10	No	p.?	c.44-102G>T	Unknown	Heterozygous	Unverified	Unknown	1:21978267..21978267
CEMIP2	ENST00000377044.8	No	p.R302T	c.905G>C	Unknown	Heterozygous	Unverified	Substitution - Missense	9:71745147..71745147
CEMIP2_ENST00000377066	ENST00000377066.9	No	p.R302T	c.905G>C	Unknown	Heterozygous	Unverified	Substitution - Missense	9:71745147..71745147
CENPM	ENST00000215980.9	No	p.?	c.403-910A>G	Unknown	Heterozygous	Unverified	Unknown	22:41940106..41940106
CENPM_ENST00000402338	ENST00000402338.5	No	p.?	c.301-910A>G	Unknown	Heterozygous	Unverified	Unknown	22:41940106..41940106
CENPM_ENST00000402420	ENST00000402420.1	No	p.?	c.*8-910A>G	Unknown	Heterozygous	Unverified	Unknown	22:41940106..41940106
CENPM_ENST00000404067	ENST00000404067.5	No	p.?	c.209-910A>G	Unknown	Heterozygous	Unverified	Unknown	22:41940106..41940106
CENPM_ENST00000407253	ENST00000407253.7	No	p.?	c.311-910A>G	Unknown	Heterozygous	Unverified	Unknown	22:41940106..41940106
CENPM_ENST00000472374	ENST00000472374.6	No	p.?	c.36+33A>G	Unknown	Heterozygous	Unverified	Unknown	22:41940106..41940106
CENPP	ENST00000375587.7	No	p.?	c.565-75228G>A	Unknown	Heterozygous	Unverified	Unknown	9:92536086..92536086
CEP128	ENST00000555265.5	No	p.?	c.1209+970T>C	Unknown	Heterozygous	Unverified	Unknown	14:80830173..80830173
CEP128_ENST00000216517	ENST00000216517.10	No	p.?	c.*12T>C	Unknown	Heterozygous	Unverified	Unknown	14:80830173..80830173
CEP128_ENST00000281129	ENST00000281129.7	No	p.?	c.1209+970T>C	Unknown	Heterozygous	Unverified	Unknown	14:80830173..80830173
CEP290	ENST00000552810.5	No	p.T709=	c.2127C>T	Unknown	Heterozygous	Unverified	Substitution - coding silent	12:88111784..88111784
CEP290_ENST00000309041	ENST00000309041.11	No	p.T711=	c.2133C>T	Unknown	Heterozygous	Unverified	Substitution - coding silent	12:88111784..88111784
CEP290_ENST00000397838	ENST00000397838.7	No	p.T711=	c.2133C>T	Unknown	Heterozygous	Unverified	Substitution - coding silent	12:88111784..88111784
CEP83	ENST00000397809.9	No	p.L126=	c.378A>G	Unknown	Heterozygous	Unverified	Substitution - coding silent	12:94403209..94403209
CEP83_ENST00000339839	ENST00000339839.9	No	p.L126=	c.378A>G	Unknown	Heterozygous	Unverified	Substitution - coding silent	12:94403209..94403209
CEP83_ENST00000397807	ENST00000397807.6	No	p.?	c.-10A>G	Unknown	Heterozygous	Unverified	Unknown	12:94403209..94403209
CEP83_ENST00000547575	ENST00000547575.5	No	p.L126=	c.378A>G	Unknown	Heterozygous	Unverified	Substitution - coding silent	12:94403209..94403209
CEP95	ENST00000556440.6	No	p.?	c.367+156G>C	Unknown	Heterozygous	Unverified	Unknown	17:64514514..64514514
CEP95_ENST00000553412	ENST00000553412.5	No	p.?	c.297+245G>C	Unknown	Heterozygous	Unverified	Unknown	17:64514514..64514514
CEP95_ENST00000581056	ENST00000581056.5	No	p.?	c.*52G>C	Unknown	Heterozygous	Unverified	Unknown	17:64514514..64514514
CFAP299	ENST00000508675.1	No	p.?	c.242+25408G>A	Unknown	Homozygous	Unverified	Unknown	4:80388292..80388292
CFAP299	ENST00000508675.1	No	p.?	c.242+25410C>T	Unknown	Homozygous	Unverified	Unknown	4:80388294..80388294
CFAP299_ENST00000358105	ENST00000358105.7	No	p.?	c.242+25408G>A	Unknown	Homozygous	Unverified	Unknown	4:80388292..80388292
CFAP299_ENST00000358105	ENST00000358105.7	No	p.?	c.242+25410C>T	Unknown	Homozygous	Unverified	Unknown	4:80388294..80388294
CFAP43	ENST00000357060.7	No	p.L595S	c.1784T>C	Unknown	Homozygous	Unverified	Substitution - Missense	10:104187396..104187396
CFAP43_ENST00000278064	ENST00000278064.6	No	p.L526S	c.1577T>C	Unknown	Homozygous	Unverified	Substitution - Missense	10:104187396..104187396
CFAP44	ENST00000393845.8	No	p.?	c.4117-154A>G	Unknown	Heterozygous	Unverified	Unknown	3:113327973..113327973
CFAP44	ENST00000393845.8	No	p.?	c.1005+156A>G	Unknown	Heterozygous	Unverified	Unknown	3:113406771..113406771
CFAP44_ENST00000295868	ENST00000295868.6	No	p.?	c.1005+156A>G	Unknown	Heterozygous	Unverified	Unknown	3:113406771..113406771
CFAP61	ENST00000245957.9	No	p.?	c.1513-29G>C	Unknown	Heterozygous	Unverified	Unknown	20:20191313..20191313
CFAP65	ENST00000341552.9	No	p.F367V	c.1099T>G	Unknown	Heterozygous	Unverified	Substitution - Missense	2:219030751..219030751
CFAP65_ENST00000409865	ENST00000409865.7	No	p.F356V	c.1066T>G	Unknown	Heterozygous	Unverified	Substitution - Missense	2:219030751..219030751
CFAP65_ENST00000410037	ENST00000410037.5	No	p.F302V	c.904T>G	Unknown	Heterozygous	Unverified	Substitution - Missense	2:219030751..219030751
CFAP65_ENST00000441968	ENST00000441968.5	No	p.?	c.-791T>G	Unknown	Heterozygous	Unverified	Unknown	2:219030751..219030751
CFAP65_ENST00000453220	ENST00000453220.5	No	p.F367V	c.1099T>G	Unknown	Heterozygous	Unverified	Substitution - Missense	2:219030751..219030751
CGREF1	ENST00000402394.5	No	p.G57E	c.170G>A	Unknown	Heterozygous	Unverified	Substitution - Missense	2:27102407..27102407
CGREF1_ENST00000260595	ENST00000260595.9	No	p.G57E	c.170G>A	Unknown	Heterozygous	Unverified	Substitution - Missense	2:27102407..27102407
CGREF1_ENST00000312734	ENST00000312734.8	No	p.G57E	c.170G>A	Unknown	Heterozygous	Unverified	Substitution - Missense	2:27102407..27102407
CGREF1_ENST00000402550	ENST00000402550.5	No	p.G57E	c.170G>A	Unknown	Heterozygous	Unverified	Substitution - Missense	2:27102407..27102407
CGREF1_ENST00000404694	ENST00000404694.3	No	p.G179E	c.536G>A	Unknown	Heterozygous	Unverified	Substitution - Missense	2:27102407..27102407
CGREF1_ENST00000405600	ENST00000405600.5	No	p.G57E	c.170G>A	Unknown	Heterozygous	Unverified	Substitution - Missense	2:27102407..27102407
CHAT	ENST00000337653.6	No	p.?	c.699-35G>T	Unknown	Heterozygous	Unverified	Unknown	10:49622062..49622062
CHAT_ENST00000339797	ENST00000339797.5	No	p.?	c.345-35G>T	Unknown	Heterozygous	Unverified	Unknown	10:49622062..49622062
CHAT_ENST00000351556	ENST00000351556.7	No	p.?	c.345-35G>T	Unknown	Heterozygous	Unverified	Unknown	10:49622062..49622062
CHAT_ENST00000395559	ENST00000395559.6	No	p.?	c.345-35G>T	Unknown	Heterozygous	Unverified	Unknown	10:49622062..49622062
CHAT_ENST00000395562	ENST00000395562.2	No	p.?	c.453-35G>T	Unknown	Heterozygous	Unverified	Unknown	10:49622062..49622062
CHD7	ENST00000423902.6	No	p.?	c.-175+13112G>A	Unknown	Heterozygous	Unverified	Unknown	8:60692194..60692194
CHRNB3	ENST00000289957.2	No	p.?	c.250-4758C>T	Unknown	Heterozygous	Unverified	Unknown	8:42725836..42725836
CLCN2	ENST00000265593.8	No	p.A242=	c.726C>T	Unknown	Heterozygous	Unverified	Substitution - coding silent	3:184357666..184357666
CLCN2_ENST00000344937	ENST00000344937.11	No	p.A242=	c.726C>T	Unknown	Heterozygous	Unverified	Substitution - coding silent	3:184357666..184357666
CLCN2_ENST00000434054	ENST00000434054.6	No	p.A198=	c.594C>T	Unknown	Heterozygous	Unverified	Substitution - coding silent	3:184357666..184357666
CLCN2_ENST00000457512	ENST00000457512.1	No	p.A242=	c.726C>T	Unknown	Heterozygous	Unverified	Substitution - coding silent	3:184357666..184357666
CLCN3	ENST00000347613.8	No	p.?	c.606+133A>G	Unknown	Heterozygous	Unverified	Unknown	4:169689363..169689363
CLCN3_ENST00000360642	ENST00000360642.7	No	p.?	c.606+133A>G	Unknown	Heterozygous	Unverified	Unknown	4:169689363..169689363
CLCN3_ENST00000504131	ENST00000504131.6	No	p.?	c.555+133A>G	Unknown	Heterozygous	Unverified	Unknown	4:169689363..169689363
CLCN3_ENST00000513761	ENST00000513761.5	No	p.?	c.606+133A>G	Unknown	Heterozygous	Unverified	Unknown	4:169689363..169689363
CLCN3_ENST00000613795	ENST00000613795.4	No	p.?	c.525+133A>G	Unknown	Heterozygous	Unverified	Unknown	4:169689363..169689363
CLCN7	ENST00000382745.8	No	p.?	c.1214+126G>A	Unknown	Heterozygous	Unverified	Unknown	16:1453708..1453708
CLCN7_ENST00000262318	ENST00000262318.12	No	p.?	c.1142+126G>A	Unknown	Heterozygous	Unverified	Unknown	16:1453708..1453708
CLCN7_ENST00000448525	ENST00000448525.5	No	p.?	c.1142+126G>A	Unknown	Heterozygous	Unverified	Unknown	16:1453708..1453708
CLEC17A	ENST00000417570.5	No	p.?	c.647-89T>C	Unknown	Heterozygous	Unverified	Unknown	19:14599628..14599628
CLEC17A_ENST00000547437	ENST00000547437.5	No	p.?	c.647-89T>C	Unknown	Heterozygous	Unverified	Unknown	19:14599628..14599628
CLEC4G	ENST00000328853.9	No	p.?	c.*186T>C	Unknown	Heterozygous	Unverified	Unknown	19:7729180..7729180
CLEC6A	ENST00000382073.3	No	p.?	c.223+1067C>A	Unknown	Heterozygous	Unverified	Unknown	12:8460765..8460765
CLSTN1	ENST00000377298.8	No	p.F806Y	c.2417T>A	Unknown	Heterozygous	Unverified	Substitution - Missense	1:9733411..9733411
CLSTN1_ENST00000361311	ENST00000361311.4	No	p.F796Y	c.2387T>A	Unknown	Heterozygous	Unverified	Substitution - Missense	1:9733411..9733411
CLSTN2	ENST00000458420.7	No	p.T341A	c.1021A>G	Unknown	Heterozygous	Unverified	Substitution - Missense	3:140459568..140459568
CLTCL1	ENST00000427926.5	Yes	p.?	c.3443-88T>G	Unknown	Heterozygous	Unverified	Unknown	22:19208399..19208399
CLTCL1_ENST00000621271	ENST00000621271.4	No	p.?	c.3443-88T>G	Unknown	Heterozygous	Unverified	Unknown	22:19208399..19208399
CNBD1	ENST00000518476.5	No	p.K260*	c.778A>T	Unknown	Heterozygous	Unverified	Substitution - Nonsense	8:87284684..87284684
CNBD1_ENST00000620844	ENST00000620844.1	No	p.K116*	c.346A>T	Unknown	Heterozygous	Unverified	Substitution - Nonsense	8:87284684..87284684
CNDP1	ENST00000358821.7	No	p.F249Sfs*5	c.744del	Unknown	Heterozygous	Unverified	Deletion - Frameshift	18:74567421..74567421
CNDP1_ENST00000582365	ENST00000582365.1	No	p.F206Sfs*5	c.615del	Unknown	Heterozygous	Unverified	Deletion - Frameshift	18:74567421..74567421
CNP	ENST00000393892.7	No	p.?	c.*2660C>G	Unknown	Heterozygous	Unverified	Unknown	17:41976584..41976584
CNTLN	ENST00000380647.7	No	p.R987=	c.2961G>A	Unknown	Heterozygous	Unverified	Substitution - coding silent	9:17416036..17416036
CNTN3	ENST00000263665.6	No	p.P902S	c.2704C>T	Unknown	Heterozygous	Unverified	Substitution - Missense	3:74285305..74285305
CNTNAP2	ENST00000361727.7	No	p.K495N	c.1485G>T	Unknown	Heterozygous	Unverified	Substitution - Missense	7:147300277..147300277
CNTRL	ENST00000373855.5	Yes	p.L2160=	c.6480T>G	Unknown	Heterozygous	Unverified	Substitution - coding silent	9:121173305..121173305
CNTRL_ENST00000238341	ENST00000238341.9	No	p.L2160=	c.6480T>G	Unknown	Heterozygous	Unverified	Substitution - coding silent	9:121173305..121173305
CNTRL_ENST00000373850	ENST00000373850.5	No	p.L1608=	c.4824T>G	Unknown	Heterozygous	Unverified	Substitution - coding silent	9:121173305..121173305
CNTRL_ENST00000613863	ENST00000613863.4	No	p.L317=	c.951T>G	Unknown	Heterozygous	Unverified	Substitution - coding silent	9:121173305..121173305
COL13A1	ENST00000398978.7	No	p.?	c.631-146C>A	Unknown	Homozygous	Unverified	Unknown	10:69895404..69895404
COL13A1_ENST00000354547	ENST00000354547.7	No	p.?	c.631-146C>A	Unknown	Homozygous	Unverified	Unknown	10:69895404..69895404
COL13A1_ENST00000357811	ENST00000357811.7	No	p.?	c.631-146C>A	Unknown	Homozygous	Unverified	Unknown	10:69895404..69895404
COL13A1_ENST00000398969	ENST00000398969.7	No	p.?	c.508-146C>A	Unknown	Homozygous	Unverified	Unknown	10:69895404..69895404
COL13A1_ENST00000517713	ENST00000517713.5	No	p.?	c.631-146C>A	Unknown	Homozygous	Unverified	Unknown	10:69895404..69895404
COL13A1_ENST00000520133	ENST00000520133.5	No	p.?	c.544-146C>A	Unknown	Homozygous	Unverified	Unknown	10:69895404..69895404
COL13A1_ENST00000520267	ENST00000520267.5	No	p.?	c.517-146C>A	Unknown	Homozygous	Unverified	Unknown	10:69895404..69895404
COL13A1_ENST00000522165	ENST00000522165.5	No	p.?	c.631-146C>A	Unknown	Homozygous	Unverified	Unknown	10:69895404..69895404
COL13A1_ENST00000645393	ENST00000645393.1	No	p.?	c.658-146C>A	Unknown	Homozygous	Unverified	Unknown	10:69895404..69895404
COL25A1	ENST00000399132.5	No	p.?	c.421-85C>T	Unknown	Heterozygous	Unverified	Unknown	4:109010460..109010460
COL25A1_ENST00000399126	ENST00000399126.1	No	p.?	c.421-85C>T	Unknown	Heterozygous	Unverified	Unknown	4:109010460..109010460
COL25A1_ENST00000399127	ENST00000399127.5	No	p.?	c.421-85C>T	Unknown	Heterozygous	Unverified	Unknown	4:109010460..109010460
COL25A1_ENST00000610288	ENST00000610288.4	No	p.?	c.-285-85C>T	Unknown	Heterozygous	Unverified	Unknown	4:109010460..109010460
COL25A1_ENST00000622134	ENST00000622134.4	No	p.?	c.-72-85C>T	Unknown	Heterozygous	Unverified	Unknown	4:109010460..109010460
COL25A1_ENST00000642955	ENST00000642955.1	No	p.?	c.421-85C>T	Unknown	Heterozygous	Unverified	Unknown	4:109010460..109010460
COL4A4	ENST00000396625.4	No	p.A181S	c.541G>T	Unknown	Heterozygous	Unverified	Substitution - Missense	2:227114645..227114645
COL4A6	ENST00000394872.6	No	p.?	c.687+100C>A	Unknown	Heterozygous	Unverified	Unknown	X:108205339..108205339
COL4A6_ENST00000334504	ENST00000334504.11	No	p.?	c.687+100C>A	Unknown	Heterozygous	Unverified	Unknown	X:108205339..108205339
COL4A6_ENST00000372216	ENST00000372216.8	No	p.?	c.690+100C>A	Unknown	Heterozygous	Unverified	Unknown	X:108205339..108205339
COL4A6_ENST00000538570	ENST00000538570.5	No	p.?	c.687+100C>A	Unknown	Heterozygous	Unverified	Unknown	X:108205339..108205339
COL4A6_ENST00000545689	ENST00000545689.2	No	p.?	c.687+100C>A	Unknown	Heterozygous	Unverified	Unknown	X:108205339..108205339
COL4A6_ENST00000621266	ENST00000621266.4	No	p.?	c.687+100C>A	Unknown	Heterozygous	Unverified	Unknown	X:108205339..108205339
COL5A3	ENST00000264828.3	No	p.?	c.1200+99C>T	Unknown	Homozygous	Unverified	Unknown	19:9997885..9997885
COL7A1	ENST00000328333.12	No	p.?	c.5388+108G>A	Unknown	Heterozygous	Unverified	Unknown	3:48579089..48579089
COMMD10	ENST00000274458.8	No	p.?	c.*176G>C	Unknown	Heterozygous	Unverified	Unknown	5:116292665..116292665
COMMD10_ENST00000632434	ENST00000632434.1	No	p.?	c.*176G>C	Unknown	Heterozygous	Unverified	Unknown	5:116292665..116292665
COPB1	ENST00000249923.7	No	p.E470K	c.1408G>A	Unknown	Heterozygous	Unverified	Substitution - Missense	11:14476966..14476966
COPB1_ENST00000439561	ENST00000439561.6	No	p.E470K	c.1408G>A	Unknown	Heterozygous	Unverified	Substitution - Missense	11:14476966..14476966
COPS8	ENST00000354371.6	No	p.?	c.331+46C>T	Unknown	Heterozygous	Unverified	Unknown	2:237090040..237090040
COPS8_ENST00000392008	ENST00000392008.6	No	p.?	c.184+46C>T	Unknown	Heterozygous	Unverified	Unknown	2:237090040..237090040
COPS8_ENST00000409334	ENST00000409334.5	No	p.?	c.331+46C>T	Unknown	Heterozygous	Unverified	Unknown	2:237090040..237090040
COQ5	ENST00000288532.10	No	p.?	c.203-970A>T	Unknown	Heterozygous	Unverified	Unknown	12:120523333..120523333
COQ5_ENST00000445328	ENST00000445328.6	No	p.?	c.203-970A>T	Unknown	Heterozygous	Unverified	Unknown	12:120523333..120523333
CPAMD8	ENST00000443236.5	No	p.?	c.1537-109G>A	Unknown	Heterozygous	Unverified	Unknown	19:16980795..16980795
CPAMD8_ENST00000388925	ENST00000388925.8	No	p.?	c.1267-5537G>A	Unknown	Heterozygous	Unverified	Unknown	19:16980795..16980795
CPB2	ENST00000181383.9	No	p.?	c.999+66T>G	Unknown	Heterozygous	Unverified	Unknown	13:46058113..46058113
CPB2_ENST00000439329	ENST00000439329.5	No	p.?	c.888+66T>G	Unknown	Heterozygous	Unverified	Unknown	13:46058113..46058113
CPB2_ENST00000645658	ENST00000645658.1	No	p.?	c.999+66T>G	Unknown	Heterozygous	Unverified	Unknown	13:46058113..46058113
CPNE5	ENST00000244751.6	No	p.?	c.972-1G>A	Unknown	Heterozygous	Verified	Unknown	6:36748268..36748268
CPNE5_ENST00000393189	ENST00000393189.2	No	p.?	c.96-1G>A	Unknown	Heterozygous	Verified	Unknown	6:36748268..36748268
CPNE8	ENST00000331366.9	No	p.?	c.290+46A>G	Unknown	Heterozygous	Unverified	Unknown	12:38848513..38848513
CPNE8_ENST00000360449	ENST00000360449.3	No	p.?	c.254+46A>G	Unknown	Heterozygous	Unverified	Unknown	12:38848513..38848513
CRACR2B	ENST00000525077.1	No	p.L39Sfs*4	c.114dup	Unknown	Heterozygous	Verified	Insertion - Frameshift	11:828721..828722
CRACR2B_ENST00000450448	ENST00000450448.5	No	p.L39Sfs*4	c.114dup	Unknown	Heterozygous	Verified	Insertion - Frameshift	11:828721..828722
CRACR2B_ENST00000528542	ENST00000528542.6	No	p.L39Sfs*4	c.114dup	Unknown	Heterozygous	Verified	Insertion - Frameshift	11:828721..828722
CRAMP1	ENST00000397412.7	No	p.?	c.1037+107C>T	Unknown	Heterozygous	Unverified	Unknown	16:1653263..1653263
CRAMP1	ENST00000397412.7	No	p.?	c.3334+14G>A	Unknown	Heterozygous	Unverified	Unknown	16:1668207..1668207
CRAMP1_ENST00000293925	ENST00000293925.9	No	p.?	c.1037+107C>T	Unknown	Heterozygous	Unverified	Unknown	16:1653263..1653263
CRAMP1_ENST00000293925	ENST00000293925.9	No	p.?	c.3334+14G>A	Unknown	Heterozygous	Unverified	Unknown	16:1668207..1668207
CRB1	ENST00000367400.7	No	p.?	c.2128+103A>G	Unknown	Homozygous	Unverified	Unknown	1:197422059..197422059
CRB1_ENST00000367397	ENST00000367397.1	No	p.?	c.271+103A>G	Unknown	Homozygous	Unverified	Unknown	1:197422059..197422059
CRB1_ENST00000367399	ENST00000367399.6	No	p.?	c.1792+103A>G	Unknown	Homozygous	Unverified	Unknown	1:197422059..197422059
CRB1_ENST00000535699	ENST00000535699.5	No	p.?	c.1921+103A>G	Unknown	Homozygous	Unverified	Unknown	1:197422059..197422059
CRB1_ENST00000538660	ENST00000538660.5	No	p.?	c.2128+103A>G	Unknown	Homozygous	Unverified	Unknown	1:197422059..197422059
CRB1_ENST00000638467	ENST00000638467.1	No	p.?	c.2128+103A>G	Unknown	Homozygous	Unverified	Unknown	1:197422059..197422059
CRCT1	ENST00000368790.3	No	p.?	c.-22-95A>G	Unknown	Heterozygous	Unverified	Unknown	1:152515267..152515267
CREB3L3	ENST00000078445.6	No	p.L178=	c.534C>T	Unknown	Heterozygous	Unverified	Substitution - coding silent	19:4159740..4159740
CREB3L3_ENST00000595923	ENST00000595923.5	No	p.L177=	c.531C>T	Unknown	Heterozygous	Unverified	Substitution - coding silent	19:4159740..4159740
CREB3L3_ENST00000602147	ENST00000602147.1	No	p.L178=	c.534C>T	Unknown	Heterozygous	Unverified	Substitution - coding silent	19:4159740..4159740
CREB3L3_ENST00000602257	ENST00000602257.5	No	p.L178=	c.534C>T	Unknown	Heterozygous	Unverified	Substitution - coding silent	19:4159740..4159740
CRISP3	ENST00000433368.6	No	p.?	c.346+65G>A	Unknown	Heterozygous	Unverified	Unknown	6:49735439..49735439
CRISP3_ENST00000263045	ENST00000263045.8	No	p.?	c.316+65G>A	Unknown	Heterozygous	Unverified	Unknown	6:49735439..49735439
CRISP3_ENST00000371159	ENST00000371159.8	No	p.?	c.370+65G>A	Unknown	Heterozygous	Unverified	Unknown	6:49735439..49735439
CRNKL1	ENST00000377340.6	No	p.?	c.1455+55A>C	Unknown	Heterozygous	Unverified	Unknown	20:20043437..20043437
CRNKL1_ENST00000377327	ENST00000377327.8	No	p.?	c.1419+55A>C	Unknown	Heterozygous	Unverified	Unknown	20:20043437..20043437
CRNKL1_ENST00000536226	ENST00000536226.1	No	p.?	c.972+55A>C	Unknown	Heterozygous	Unverified	Unknown	20:20043437..20043437
CRTC2	ENST00000368633.1	No	p.P263=	c.789T>C	Unknown	Heterozygous	Unverified	Substitution - coding silent	1:153952226..153952226
CRTC2_ENST00000368630	ENST00000368630.7	No	p.?	c.100-622T>C	Unknown	Heterozygous	Unverified	Unknown	1:153952226..153952226
CSMD3	ENST00000297405.9	No	p.?	c.1031-16C>A	Unknown	Heterozygous	Unverified	Unknown	8:112976164..112976164
CSMD3_ENST00000343508	ENST00000343508.7	No	p.?	c.911-16C>A	Unknown	Heterozygous	Unverified	Unknown	8:112976164..112976164
CSMD3_ENST00000455883	ENST00000455883.2	No	p.?	c.1031-21403C>A	Unknown	Heterozygous	Unverified	Unknown	8:112976164..112976164
CSNK1G2	ENST00000255641.12	No	p.?	c.-266+11454G>A	Unknown	Heterozygous	Unverified	Unknown	19:1952872..1952872
CST11	ENST00000377009.7	No	p.V34I	c.100G>A	Unknown	Heterozygous	Unverified	Substitution - Missense	20:23452712..23452712
CST11_ENST00000377007	ENST00000377007.3	No	p.V34I	c.100G>A	Unknown	Heterozygous	Unverified	Substitution - Missense	20:23452712..23452712
CST3	ENST00000398411.5	No	p.?	c.*2+88T>C	Unknown	Heterozygous	Unverified	Unknown	20:23633826..23633826
CST3_ENST00000376925	ENST00000376925.7	No	p.?	c.*90T>C	Unknown	Heterozygous	Unverified	Unknown	20:23633826..23633826
CST3_ENST00000398409	ENST00000398409.1	No	p.?	c.*90T>C	Unknown	Heterozygous	Unverified	Unknown	20:23633826..23633826
CT55	ENST00000276241.10	No	p.P106=	c.318C>A	Unknown	Heterozygous	Unverified	Substitution - coding silent	X:135160517..135160517
CT55_ENST00000344129	ENST00000344129.2	No	p.P106=	c.318C>A	Unknown	Heterozygous	Unverified	Substitution - coding silent	X:135160517..135160517
CTC1	ENST00000315684.13	No	p.G1182=	c.3546A>G	Unknown	Heterozygous	Unverified	Substitution - coding silent	17:8228288..8228288
CTNNB1	ENST00000645320.1	Yes	p.H176Y	c.526C>T	Unknown	Heterozygous	Unverified	Substitution - Missense	3:41225364..41225364
CTNNB1_ENST00000349496	ENST00000349496.10	No	p.H176Y	c.526C>T	Unknown	Heterozygous	Unverified	Substitution - Missense	3:41225364..41225364
CTNNB1_ENST00000396183	ENST00000396183.7	No	p.H176Y	c.526C>T	Unknown	Heterozygous	Unverified	Substitution - Missense	3:41225364..41225364
CTNNB1_ENST00000396185	ENST00000396185.8	No	p.H176Y	c.526C>T	Unknown	Heterozygous	Unverified	Substitution - Missense	3:41225364..41225364
CTNNB1_ENST00000405570	ENST00000405570.6	No	p.H176Y	c.526C>T	Unknown	Heterozygous	Unverified	Substitution - Missense	3:41225364..41225364
CTNNB1_ENST00000431914	ENST00000431914.6	No	p.H176Y	c.526C>T	Unknown	Heterozygous	Unverified	Substitution - Missense	3:41225364..41225364
CTNNB1_ENST00000433400	ENST00000433400.6	No	p.H176Y	c.526C>T	Unknown	Heterozygous	Unverified	Substitution - Missense	3:41225364..41225364
CTNNB1_ENST00000441708	ENST00000441708.2	No	p.H176Y	c.526C>T	Unknown	Heterozygous	Unverified	Substitution - Missense	3:41225364..41225364
CTNNB1_ENST00000450969	ENST00000450969.6	No	p.H176Y	c.526C>T	Unknown	Heterozygous	Unverified	Substitution - Missense	3:41225364..41225364
CTNNB1_ENST00000453024	ENST00000453024.6	No	p.H169Y	c.505C>T	Unknown	Heterozygous	Unverified	Substitution - Missense	3:41225364..41225364
CTNNB1_ENST00000642248	ENST00000642248.1	No	p.H176Y	c.526C>T	Unknown	Heterozygous	Unverified	Substitution - Missense	3:41225364..41225364
CTNNB1_ENST00000642315	ENST00000642315.1	No	p.H176Y	c.526C>T	Unknown	Heterozygous	Unverified	Substitution - Missense	3:41225364..41225364
CTNNB1_ENST00000642426	ENST00000642426.1	No	p.H176Y	c.526C>T	Unknown	Heterozygous	Unverified	Substitution - Missense	3:41225364..41225364
CTNNB1_ENST00000642836	ENST00000642836.1	No	p.H169Y	c.505C>T	Unknown	Heterozygous	Unverified	Substitution - Missense	3:41225364..41225364
CTNNB1_ENST00000642886	ENST00000642886.1	No	p.H139Y	c.415C>T	Unknown	Heterozygous	Unverified	Substitution - Missense	3:41225364..41225364
CTNNB1_ENST00000642986	ENST00000642986.1	No	p.H132Y	c.394C>T	Unknown	Heterozygous	Unverified	Substitution - Missense	3:41225364..41225364
CTNNB1_ENST00000642992	ENST00000642992.1	No	p.H176Y	c.526C>T	Unknown	Heterozygous	Unverified	Substitution - Missense	3:41225364..41225364
CTNNB1_ENST00000643031	ENST00000643031.1	No	p.H176Y	c.526C>T	Unknown	Heterozygous	Unverified	Substitution - Missense	3:41225364..41225364
CTNNB1_ENST00000643297	ENST00000643297.1	No	p.H176Y	c.526C>T	Unknown	Heterozygous	Unverified	Substitution - Missense	3:41225364..41225364
CTNNB1_ENST00000643541	ENST00000643541.1	No	p.H176Y	c.526C>T	Unknown	Heterozygous	Unverified	Substitution - Missense	3:41225364..41225364
CTNNB1_ENST00000643977	ENST00000643977.1	No	p.H176Y	c.526C>T	Unknown	Heterozygous	Unverified	Substitution - Missense	3:41225364..41225364
CTNNB1_ENST00000643992	ENST00000643992.1	No	p.H176Y	c.526C>T	Unknown	Heterozygous	Unverified	Substitution - Missense	3:41225364..41225364
CTNNB1_ENST00000644138	ENST00000644138.1	No	p.H176Y	c.526C>T	Unknown	Heterozygous	Unverified	Substitution - Missense	3:41225364..41225364
CTNNB1_ENST00000644524	ENST00000644524.1	No	p.H169Y	c.505C>T	Unknown	Heterozygous	Unverified	Substitution - Missense	3:41225364..41225364
CTNNB1_ENST00000644678	ENST00000644678.1	No	p.H169Y	c.505C>T	Unknown	Heterozygous	Unverified	Substitution - Missense	3:41225364..41225364
CTNNB1_ENST00000644867	ENST00000644867.1	No	p.H176Y	c.526C>T	Unknown	Heterozygous	Unverified	Substitution - Missense	3:41225364..41225364
CTNNB1_ENST00000644873	ENST00000644873.1	No	p.H176Y	c.526C>T	Unknown	Heterozygous	Unverified	Substitution - Missense	3:41225364..41225364
CTNNB1_ENST00000645210	ENST00000645210.1	No	p.H176Y	c.526C>T	Unknown	Heterozygous	Unverified	Substitution - Missense	3:41225364..41225364
CTNNB1_ENST00000645276	ENST00000645276.1	No	p.H178Y	c.532C>T	Unknown	Heterozygous	Unverified	Substitution - Missense	3:41225364..41225364
CTNNB1_ENST00000645493	ENST00000645493.1	No	p.H169Y	c.505C>T	Unknown	Heterozygous	Unverified	Substitution - Missense	3:41225364..41225364
CTNNB1_ENST00000645900	ENST00000645900.1	No	p.H169Y	c.505C>T	Unknown	Heterozygous	Unverified	Substitution - Missense	3:41225364..41225364
CTNNB1_ENST00000645982	ENST00000645982.1	No	p.H176Y	c.526C>T	Unknown	Heterozygous	Unverified	Substitution - Missense	3:41225364..41225364
CTNNB1_ENST00000646116	ENST00000646116.1	No	p.H169Y	c.505C>T	Unknown	Heterozygous	Unverified	Substitution - Missense	3:41225364..41225364
CTNNB1_ENST00000646174	ENST00000646174.1	No	p.H169Y	c.505C>T	Unknown	Heterozygous	Unverified	Substitution - Missense	3:41225364..41225364
CTNNB1_ENST00000646369	ENST00000646369.1	No	p.H176Y	c.526C>T	Unknown	Heterozygous	Unverified	Substitution - Missense	3:41225364..41225364
CTNNB1_ENST00000646381	ENST00000646381.1	No	p.H169Y	c.505C>T	Unknown	Heterozygous	Unverified	Substitution - Missense	3:41225364..41225364
CTNNB1_ENST00000646725	ENST00000646725.1	No	p.H176Y	c.526C>T	Unknown	Heterozygous	Unverified	Substitution - Missense	3:41225364..41225364
CTNNB1_ENST00000647264	ENST00000647264.1	No	p.H169Y	c.505C>T	Unknown	Heterozygous	Unverified	Substitution - Missense	3:41225364..41225364
CTNNB1_ENST00000647390	ENST00000647390.1	No	p.H176Y	c.526C>T	Unknown	Heterozygous	Unverified	Substitution - Missense	3:41225364..41225364
CTNND1	ENST00000399050.8	No	p.?	c.1723-106T>C	Unknown	Heterozygous	Unverified	Unknown	11:57805776..57805776
CTNND1_ENST00000358694	ENST00000358694.10	No	p.?	c.1723-106T>C	Unknown	Heterozygous	Unverified	Unknown	11:57805776..57805776
CTNND1_ENST00000361332	ENST00000361332.8	No	p.?	c.1723-106T>C	Unknown	Heterozygous	Unverified	Unknown	11:57805776..57805776
CTNND1_ENST00000361391	ENST00000361391.10	No	p.?	c.1723-106T>C	Unknown	Heterozygous	Unverified	Unknown	11:57805776..57805776
CTNND1_ENST00000361796	ENST00000361796.9	No	p.?	c.1723-106T>C	Unknown	Heterozygous	Unverified	Unknown	11:57805776..57805776
CTNND1_ENST00000415361	ENST00000415361.6	No	p.?	c.1420-106T>C	Unknown	Heterozygous	Unverified	Unknown	11:57805776..57805776
CTNND1_ENST00000426142	ENST00000426142.6	No	p.?	c.1420-106T>C	Unknown	Heterozygous	Unverified	Unknown	11:57805776..57805776
CTNND1_ENST00000428599	ENST00000428599.6	No	p.?	c.1723-106T>C	Unknown	Heterozygous	Unverified	Unknown	11:57805776..57805776
CTNND1_ENST00000524630	ENST00000524630.5	No	p.?	c.1723-106T>C	Unknown	Heterozygous	Unverified	Unknown	11:57805776..57805776
CTNND1_ENST00000525902	ENST00000525902.5	No	p.?	c.754-106T>C	Unknown	Heterozygous	Unverified	Unknown	11:57805776..57805776
CTNND1_ENST00000526357	ENST00000526357.5	No	p.?	c.1561-106T>C	Unknown	Heterozygous	Unverified	Unknown	11:57805776..57805776
CTNND1_ENST00000526772	ENST00000526772.5	No	p.?	c.754-106T>C	Unknown	Heterozygous	Unverified	Unknown	11:57805776..57805776
CTNND1_ENST00000526938	ENST00000526938.5	No	p.?	c.1723-106T>C	Unknown	Heterozygous	Unverified	Unknown	11:57805776..57805776
CTNND1_ENST00000527467	ENST00000527467.5	No	p.?	c.754-106T>C	Unknown	Heterozygous	Unverified	Unknown	11:57805776..57805776
CTNND1_ENST00000528232	ENST00000528232.5	No	p.?	c.1420-106T>C	Unknown	Heterozygous	Unverified	Unknown	11:57805776..57805776
CTNND1_ENST00000528621	ENST00000528621.5	No	p.?	c.1561-106T>C	Unknown	Heterozygous	Unverified	Unknown	11:57805776..57805776
CTNND1_ENST00000529526	ENST00000529526.5	No	p.?	c.1561-106T>C	Unknown	Heterozygous	Unverified	Unknown	11:57805776..57805776
CTNND1_ENST00000529873	ENST00000529873.5	No	p.?	c.1561-106T>C	Unknown	Heterozygous	Unverified	Unknown	11:57805776..57805776
CTNND1_ENST00000529919	ENST00000529919.5	No	p.?	c.1723-106T>C	Unknown	Heterozygous	Unverified	Unknown	11:57805776..57805776
CTNND1_ENST00000529986	ENST00000529986.5	No	p.?	c.1420-106T>C	Unknown	Heterozygous	Unverified	Unknown	11:57805776..57805776
CTNND1_ENST00000530094	ENST00000530094.5	No	p.?	c.1420-106T>C	Unknown	Heterozygous	Unverified	Unknown	11:57805776..57805776
CTNND1_ENST00000530748	ENST00000530748.5	No	p.?	c.1561-106T>C	Unknown	Heterozygous	Unverified	Unknown	11:57805776..57805776
CTNND1_ENST00000531014	ENST00000531014.5	No	p.?	c.754-106T>C	Unknown	Heterozygous	Unverified	Unknown	11:57805776..57805776
CTNND1_ENST00000532245	ENST00000532245.5	No	p.?	c.1420-106T>C	Unknown	Heterozygous	Unverified	Unknown	11:57805776..57805776
CTNND1_ENST00000532463	ENST00000532463.5	No	p.?	c.1420-106T>C	Unknown	Heterozygous	Unverified	Unknown	11:57805776..57805776
CTNND1_ENST00000532649	ENST00000532649.5	No	p.?	c.1561-106T>C	Unknown	Heterozygous	Unverified	Unknown	11:57805776..57805776
CTNND1_ENST00000532787	ENST00000532787.5	No	p.?	c.1420-106T>C	Unknown	Heterozygous	Unverified	Unknown	11:57805776..57805776
CTNND1_ENST00000532844	ENST00000532844.5	No	p.?	c.1561-106T>C	Unknown	Heterozygous	Unverified	Unknown	11:57805776..57805776
CTNND1_ENST00000533667	ENST00000533667.5	No	p.?	c.754-106T>C	Unknown	Heterozygous	Unverified	Unknown	11:57805776..57805776
CTNND1_ENST00000534579	ENST00000534579.5	No	p.?	c.1561-106T>C	Unknown	Heterozygous	Unverified	Unknown	11:57805776..57805776
CTRB1	ENST00000361017.8	No	p.?	c.315+90G>T	Unknown	Heterozygous	Unverified	Unknown	16:75223309..75223309
CUL3	ENST00000264414.8	No	p.?	c.1610+910G>C	Unknown	Heterozygous	Unverified	Unknown	2:224499453..224499453
CUL3_ENST00000344951	ENST00000344951.8	No	p.?	c.1412+910G>C	Unknown	Heterozygous	Unverified	Unknown	2:224499453..224499453
CUL3_ENST00000409096	ENST00000409096.5	No	p.?	c.1538+910G>C	Unknown	Heterozygous	Unverified	Unknown	2:224499453..224499453
CUL3_ENST00000409777	ENST00000409777.5	No	p.?	c.1538+910G>C	Unknown	Heterozygous	Unverified	Unknown	2:224499453..224499453
CUL3_ENST00000617432	ENST00000617432.4	No	p.?	c.332+910G>C	Unknown	Heterozygous	Unverified	Unknown	2:224499453..224499453
CUL4A	ENST00000375440.8	No	p.?	c.265-81C>T	Unknown	Heterozygous	Unverified	Unknown	13:113218864..113218864
CUL4A_ENST00000326335	ENST00000326335.8	No	p.?	c.-36-81C>T	Unknown	Heterozygous	Unverified	Unknown	13:113218864..113218864
CUL4A_ENST00000375441	ENST00000375441.7	No	p.?	c.-36-81C>T	Unknown	Heterozygous	Unverified	Unknown	13:113218864..113218864
CUL4A_ENST00000451881	ENST00000451881.5	No	p.?	c.-36-81C>T	Unknown	Heterozygous	Unverified	Unknown	13:113218864..113218864
CUL4A_ENST00000488558	ENST00000488558.2	No	p.?	c.265-81C>T	Unknown	Heterozygous	Unverified	Unknown	13:113218864..113218864
CUL4A_ENST00000617546	ENST00000617546.4	No	p.?	c.-36-81C>T	Unknown	Heterozygous	Unverified	Unknown	13:113218864..113218864
CXCL11	ENST00000306621.7	No	p.?	c.262-66T>C	Unknown	Homozygous	Unverified	Unknown	4:76034882..76034882
CXCL11_ENST00000503860	ENST00000503860.1	No	p.?	c.262-66T>C	Unknown	Homozygous	Unverified	Unknown	4:76034882..76034882
CYP2B6	ENST00000643956.1	No	p.N278=	c.834C>T	Unknown	Heterozygous	Unverified	Substitution - coding silent	19:41010005..41010005
CYP2B6_ENST00000324071	ENST00000324071.9	No	p.N278=	c.834C>T	Unknown	Heterozygous	Unverified	Substitution - coding silent	19:41010005..41010005
CYP2B6_ENST00000593831	ENST00000593831.1	No	p.?	c.257-2293C>T	Unknown	Heterozygous	Unverified	Unknown	19:41010005..41010005
CYP3A5	ENST00000222982.8	No	p.?	c.522-40G>T	Unknown	Heterozygous	Unverified	Unknown	7:99665354..99665354
CYP3A5_ENST00000339843	ENST00000339843.6	No	p.?	c.*921-40G>T	Unknown	Heterozygous	Unverified	Unknown	7:99665354..99665354
CYTH3	ENST00000350796.7	No	p.I165S	c.494T>G	Unknown	Heterozygous	Unverified	Substitution - Missense	7:6171270..6171270
CYTH3_ENST00000396741	ENST00000396741.3	No	p.I165S	c.494T>G	Unknown	Heterozygous	Unverified	Substitution - Missense	7:6171270..6171270
DACH1	ENST00000613252.4	No	p.?	c.2014+61A>G	Unknown	Heterozygous	Unverified	Unknown	13:71475645..71475645
DACH1_ENST00000611519	ENST00000611519.4	No	p.?	c.1570+61A>G	Unknown	Heterozygous	Unverified	Unknown	13:71475645..71475645
DACH1_ENST00000619232	ENST00000619232.1	No	p.?	c.2170+61A>G	Unknown	Heterozygous	Unverified	Unknown	13:71475645..71475645
DACH1_ENST00000620444	ENST00000620444.4	No	p.?	c.1408+61A>G	Unknown	Heterozygous	Unverified	Unknown	13:71475645..71475645
DACT1	ENST00000335867.4	No	p.A690P	c.2068G>C	Unknown	Homozygous	Unverified	Substitution - Missense	14:58646691..58646691
DACT1_ENST00000395153	ENST00000395153.7	No	p.A653P	c.1957G>C	Unknown	Homozygous	Unverified	Substitution - Missense	14:58646691..58646691
DACT1_ENST00000541264	ENST00000541264.2	No	p.A409P	c.1225G>C	Unknown	Homozygous	Unverified	Substitution - Missense	14:58646691..58646691
DACT1_ENST00000556859	ENST00000556859.5	No	p.A409P	c.1225G>C	Unknown	Homozygous	Unverified	Substitution - Missense	14:58646691..58646691
DAPK2	ENST00000261891.7	No	p.L236R	c.707T>G	Unknown	Homozygous	Verified	Substitution - Missense	15:63926046..63926046
DAPK2_ENST00000457488	ENST00000457488.5	No	p.L236R	c.707T>G	Unknown	Homozygous	Verified	Substitution - Missense	15:63926046..63926046
DAPK2_ENST00000558069	ENST00000558069.5	No	p.L236R	c.707T>G	Unknown	Homozygous	Verified	Substitution - Missense	15:63926046..63926046
DAPK2_ENST00000612884	ENST00000612884.4	No	p.L236R	c.707T>G	Unknown	Homozygous	Verified	Substitution - Missense	15:63926046..63926046
DBH	ENST00000393056.6	No	p.?	c.1375-42G>A	Unknown	Heterozygous	Unverified	Unknown	9:133652898..133652898
DCAF6	ENST00000367840.3	No	p.?	c.1727+77C>T	Unknown	Heterozygous	Unverified	Unknown	1:168038565..168038565
DCAF6_ENST00000312263	ENST00000312263.10	No	p.?	c.1496+77C>T	Unknown	Heterozygous	Unverified	Unknown	1:168038565..168038565
DCAF6_ENST00000367843	ENST00000367843.7	No	p.?	c.1556+77C>T	Unknown	Heterozygous	Unverified	Unknown	1:168038565..168038565
DCAF6_ENST00000432587	ENST00000432587.6	No	p.?	c.1634+77C>T	Unknown	Heterozygous	Unverified	Unknown	1:168038565..168038565
DCC	ENST00000442544.6	No	p.S1096R	c.3288C>A	Unknown	Heterozygous	Unverified	Substitution - Missense	18:53450558..53450558
DCC_ENST00000412726	ENST00000412726.5	No	p.S1073R	c.3219C>A	Unknown	Heterozygous	Unverified	Substitution - Missense	18:53450558..53450558
DCC_ENST00000581580	ENST00000581580.5	No	p.S731R	c.2193C>A	Unknown	Heterozygous	Unverified	Substitution - Missense	18:53450558..53450558
DCDC1_ENST00000452803	ENST00000452803.1	No	p.R184=	c.552A>G	Unknown	Heterozygous	Unverified	Substitution - coding silent	11:31306271..31306271
DCDC1_ENST00000597505	ENST00000597505.5	No	p.R184=	c.552A>G	Unknown	Heterozygous	Unverified	Substitution - coding silent	11:31306271..31306271
DCDC2C	ENST00000399143.8	No	p.?	c.726+47C>A	Unknown	Heterozygous	Unverified	Unknown	2:3754681..3754681
DCHS1	ENST00000299441.4	No	p.R2465*	c.7393C>T	Unknown	Heterozygous	Unverified	Substitution - Nonsense	11:6624283..6624283
DCP2	ENST00000389063.2	No	p.?	c.432+131C>T	Unknown	Heterozygous	Unverified	Unknown	5:112992901..112992901
DCP2_ENST00000515408	ENST00000515408.5	No	p.?	c.432+131C>T	Unknown	Heterozygous	Unverified	Unknown	5:112992901..112992901
DCUN1D1	ENST00000292782.8	No	p.?	c.701-123A>T	Unknown	Heterozygous	Unverified	Unknown	3:182945296..182945296
DCUN1D1_ENST00000469954	ENST00000469954.5	No	p.?	c.656-123A>T	Unknown	Heterozygous	Unverified	Unknown	3:182945296..182945296
DCUN1D1_ENST00000632685	ENST00000632685.1	No	p.?	c.656-123A>T	Unknown	Heterozygous	Unverified	Unknown	3:182945296..182945296
DDC	ENST00000444124.6	No	p.?	c.1140+51G>T	Unknown	Heterozygous	Unverified	Unknown	7:50470022..50470022
DDC_ENST00000357936	ENST00000357936.9	No	p.?	c.1140+51G>T	Unknown	Heterozygous	Unverified	Unknown	7:50470022..50470022
DDC_ENST00000426377	ENST00000426377.5	No	p.?	c.906+51G>T	Unknown	Heterozygous	Unverified	Unknown	7:50470022..50470022
DDC_ENST00000431062	ENST00000431062.5	No	p.?	c.861+51G>T	Unknown	Heterozygous	Unverified	Unknown	7:50470022..50470022
DDC_ENST00000615193	ENST00000615193.4	No	p.?	c.861+51G>T	Unknown	Heterozygous	Unverified	Unknown	7:50470022..50470022
DDC_ENST00000617822	ENST00000617822.4	No	p.?	c.996+51G>T	Unknown	Heterozygous	Unverified	Unknown	7:50470022..50470022
DDC_ENST00000622873	ENST00000622873.4	No	p.?	c.1026+51G>T	Unknown	Heterozygous	Unverified	Unknown	7:50470022..50470022
DDX21	ENST00000354185.8	No	p.?	c.1668+101G>A	Unknown	Homozygous	Unverified	Unknown	10:68973765..68973765
DDX21_ENST00000620315	ENST00000620315.1	No	p.?	c.1464+101G>A	Unknown	Homozygous	Unverified	Unknown	10:68973765..68973765
DDX46	ENST00000452510.6	No	p.?	c.1955-2884A>G	Unknown	Heterozygous	Unverified	Unknown	5:134804864..134804864
DDX46_ENST00000354283	ENST00000354283.8	No	p.?	c.1955-2884A>G	Unknown	Heterozygous	Unverified	Unknown	5:134804864..134804864
DDX51	ENST00000397333.3	No	p.?	c.889-69C>T	Unknown	Heterozygous	Unverified	Unknown	12:132142025..132142025
DEFA5	ENST00000330590.3	No	p.T30P	c.88A>C	Unknown	Heterozygous	Unverified	Substitution - Missense	8:7056610..7056610
DENND5B	ENST00000536562.5	No	p.?	c.2211+18C>T	Unknown	Heterozygous	Unverified	Unknown	12:31433137..31433137
DENND5B	ENST00000536562.5	No	p.?	c.233-30T>A	Unknown	Heterozygous	Unverified	Unknown	12:31495949..31495949
DENND5B_ENST00000354285	ENST00000354285.8	No	p.S730=	c.2190C>T	Unknown	Heterozygous	Unverified	Substitution - coding silent	12:31433137..31433137
DENND5B_ENST00000354285	ENST00000354285.8	No	p.?	c.194-30T>A	Unknown	Heterozygous	Unverified	Unknown	12:31495949..31495949
DENND5B_ENST00000389082	ENST00000389082.9	No	p.?	c.2106+18C>T	Unknown	Heterozygous	Unverified	Unknown	12:31433137..31433137
DENND5B_ENST00000389082	ENST00000389082.9	No	p.?	c.128-30T>A	Unknown	Heterozygous	Unverified	Unknown	12:31495949..31495949
DES	ENST00000373960.3	No	p.G64=	c.192G>A	Unknown	Heterozygous	Unverified	Substitution - coding silent	2:219418654..219418654
DES	ENST00000373960.3	No	p.G65S	c.193G>A	Unknown	Heterozygous	Unverified	Substitution - Missense	2:219418655..219418655
DGKE	ENST00000284061.7	No	p.?	c.1213-71C>G	Unknown	Heterozygous	Unverified	Unknown	17:56858523..56858523
DHFR	ENST00000439211.6	No	p.?	c.137-59T>A	Unknown	Heterozygous	Unverified	Unknown	5:80649553..80649553
DHFR_ENST00000504396	ENST00000504396.1	No	p.?	c.-20-59T>A	Unknown	Heterozygous	Unverified	Unknown	5:80649553..80649553
DHFR_ENST00000505337	ENST00000505337.5	No	p.?	c.137-59T>A	Unknown	Heterozygous	Unverified	Unknown	5:80649553..80649553
DHFR_ENST00000511032	ENST00000511032.5	No	p.?	c.137-59T>A	Unknown	Heterozygous	Unverified	Unknown	5:80649553..80649553
DHX30	ENST00000445061.5	No	p.?	c.2493+33G>A	Unknown	Heterozygous	Unverified	Unknown	3:47848419..47848419
DHX30_ENST00000348968	ENST00000348968.8	No	p.?	c.2409+33G>A	Unknown	Heterozygous	Unverified	Unknown	3:47848419..47848419
DHX30_ENST00000446256	ENST00000446256.6	No	p.?	c.2493+33G>A	Unknown	Heterozygous	Unverified	Unknown	3:47848419..47848419
DHX30_ENST00000457607	ENST00000457607.1	No	p.?	c.2577+33G>A	Unknown	Heterozygous	Unverified	Unknown	3:47848419..47848419
DHX30_ENST00000619982	ENST00000619982.4	No	p.?	c.2376+33G>A	Unknown	Heterozygous	Unverified	Unknown	3:47848419..47848419
DHX36	ENST00000496811.5	No	p.?	c.369-115G>A	Unknown	Heterozygous	Unverified	Unknown	3:154315395..154315395
DHX36_ENST00000308361	ENST00000308361.10	No	p.?	c.369-115G>A	Unknown	Heterozygous	Unverified	Unknown	3:154315395..154315395
DHX36_ENST00000329463	ENST00000329463.9	No	p.?	c.369-115G>A	Unknown	Heterozygous	Unverified	Unknown	3:154315395..154315395
DLEC1	ENST00000308059.10	No	p.?	c.4867-65G>T	Unknown	Heterozygous	Unverified	Unknown	3:38121563..38121563
DLEC1_ENST00000346219	ENST00000346219.7	No	p.?	c.4867-65G>T	Unknown	Heterozygous	Unverified	Unknown	3:38121563..38121563
DLGAP4	ENST00000373913.7	No	p.?	c.1648+14T>C	Unknown	Heterozygous	Unverified	Unknown	20:36446951..36446951
DLGAP4_ENST00000339266	ENST00000339266.9	No	p.?	c.1648+14T>C	Unknown	Heterozygous	Unverified	Unknown	20:36446951..36446951
DLGAP4_ENST00000373907	ENST00000373907.6	No	p.?	c.1648+14T>C	Unknown	Heterozygous	Unverified	Unknown	20:36446951..36446951
DLGAP4_ENST00000401952	ENST00000401952.6	No	p.?	c.1648+14T>C	Unknown	Heterozygous	Unverified	Unknown	20:36446951..36446951
DLL1	ENST00000366756.3	No	p.P224S	c.670C>T	Unknown	Homozygous	Verified	Substitution - Missense	6:170288239..170288239
DMBT1	ENST00000368909.7	No	p.?	c.2500+319G>T	Unknown	Heterozygous	Unverified	Unknown	10:122592914..122592914
DMBT1_ENST00000330163	ENST00000330163.8	No	p.?	c.1034-1582G>T	Unknown	Heterozygous	Unverified	Unknown	10:122592914..122592914
DMBT1_ENST00000338354	ENST00000338354.8	No	p.?	c.2500+319G>T	Unknown	Heterozygous	Unverified	Unknown	10:122592914..122592914
DMBT1_ENST00000344338	ENST00000344338.7	No	p.?	c.2470+319G>T	Unknown	Heterozygous	Unverified	Unknown	10:122592914..122592914
DMBT1_ENST00000368955	ENST00000368955.7	No	p.?	c.2470+319G>T	Unknown	Heterozygous	Unverified	Unknown	10:122592914..122592914
DMBT1_ENST00000368956	ENST00000368956.6	No	p.?	c.1421-5060G>T	Unknown	Heterozygous	Unverified	Unknown	10:122592914..122592914
DMBT1_ENST00000619379	ENST00000619379.1	No	p.?	c.2500+319G>T	Unknown	Heterozygous	Unverified	Unknown	10:122592914..122592914
DMC1	ENST00000216024.6	No	p.?	c.243+43T>C	Unknown	Heterozygous	Unverified	Unknown	22:38566547..38566547
DMC1_ENST00000428462	ENST00000428462.6	No	p.?	c.243+43T>C	Unknown	Heterozygous	Unverified	Unknown	22:38566547..38566547
DMC1_ENST00000616615	ENST00000616615.4	No	p.?	c.243+43T>C	Unknown	Heterozygous	Unverified	Unknown	22:38566547..38566547
DMD	ENST00000357033.8	No	p.Q3221=	c.9663A>G	Unknown	Homozygous	Unverified	Substitution - coding silent	X:31204105..31204105
DMD_ENST00000343523	ENST00000343523.6	No	p.Q492=	c.1476A>G	Unknown	Homozygous	Unverified	Substitution - coding silent	X:31204105..31204105
DMD_ENST00000359836	ENST00000359836.5	No	p.Q761=	c.2283A>G	Unknown	Homozygous	Unverified	Substitution - coding silent	X:31204105..31204105
DMD_ENST00000361471	ENST00000361471.8	No	p.Q153=	c.459A>G	Unknown	Homozygous	Unverified	Substitution - coding silent	X:31204105..31204105
DMD_ENST00000378677	ENST00000378677.6	No	p.Q3217=	c.9651A>G	Unknown	Homozygous	Unverified	Substitution - coding silent	X:31204105..31204105
DMD_ENST00000378680	ENST00000378680.6	No	p.Q153=	c.459A>G	Unknown	Homozygous	Unverified	Substitution - coding silent	X:31204105..31204105
DMD_ENST00000378702	ENST00000378702.8	No	p.Q153=	c.459A>G	Unknown	Homozygous	Unverified	Substitution - coding silent	X:31204105..31204105
DMD_ENST00000378707	ENST00000378707.7	No	p.Q761=	c.2283A>G	Unknown	Homozygous	Unverified	Substitution - coding silent	X:31204105..31204105
DMD_ENST00000378723	ENST00000378723.7	No	p.Q153=	c.459A>G	Unknown	Homozygous	Unverified	Substitution - coding silent	X:31204105..31204105
DMD_ENST00000474231	ENST00000474231.5	No	p.Q761=	c.2283A>G	Unknown	Homozygous	Unverified	Substitution - coding silent	X:31204105..31204105
DMD_ENST00000541735	ENST00000541735.5	No	p.Q761=	c.2283A>G	Unknown	Homozygous	Unverified	Substitution - coding silent	X:31204105..31204105
DMD_ENST00000619831	ENST00000619831.4	No	p.Q3216=	c.9648A>G	Unknown	Homozygous	Unverified	Substitution - coding silent	X:31204105..31204105
DMD_ENST00000620040	ENST00000620040.4	No	p.Q3220=	c.9660A>G	Unknown	Homozygous	Unverified	Substitution - coding silent	X:31204105..31204105
DMTF1	ENST00000394703.9	No	p.?	c.233-90G>A	Unknown	Heterozygous	Unverified	Unknown	7:87170905..87170905
DMTF1_ENST00000331242	ENST00000331242.11	No	p.?	c.233-90G>A	Unknown	Heterozygous	Unverified	Unknown	7:87170905..87170905
DMTF1_ENST00000413276	ENST00000413276.6	No	p.?	c.233-90G>A	Unknown	Heterozygous	Unverified	Unknown	7:87170905..87170905
DMTF1_ENST00000432937	ENST00000432937.6	No	p.?	c.-32-90G>A	Unknown	Heterozygous	Unverified	Unknown	7:87170905..87170905
DNA2	ENST00000358410.7	No	p.T231=	c.693T>A	Unknown	Heterozygous	Unverified	Substitution - coding silent	10:68459130..68459130
DNA2_ENST00000399180	ENST00000399180.3	No	p.T231=	c.693T>A	Unknown	Heterozygous	Unverified	Substitution - coding silent	10:68459130..68459130
DNA2_ENST00000551118	ENST00000551118.6	No	p.T231=	c.693T>A	Unknown	Heterozygous	Unverified	Substitution - coding silent	10:68459130..68459130
DNAAF1	ENST00000378553.9	No	p.?	c.1528+5T>C	Unknown	Heterozygous	Unverified	Unknown	16:84170361..84170361
DNAH1	ENST00000420323.6	No	p.?	c.10278+23A>C	Unknown	Heterozygous	Unverified	Unknown	3:52392712..52392712
DNAH14_ENST00000430092	ENST00000430092.5	No	p.?	c.4458-52A>G	Unknown	Heterozygous	Unverified	Unknown	1:225144345..225144345
DNAH14_ENST00000439375	ENST00000439375.6	No	p.?	c.4458-52A>G	Unknown	Heterozygous	Unverified	Unknown	1:225144345..225144345
DNAH14_ENST00000445597	ENST00000445597.6	No	p.?	c.3306-52A>G	Unknown	Heterozygous	Unverified	Unknown	1:225144345..225144345
DNAH17	ENST00000389840.6	No	p.?	c.11040+167C>T	Unknown	Heterozygous	Unverified	Unknown	17:78450087..78450087
DNAH17_ENST00000585328	ENST00000585328.5	No	p.?	c.11025+167C>T	Unknown	Heterozygous	Unverified	Unknown	17:78450087..78450087
DNAH3	ENST00000261383.3	No	p.?	c.5440-92A>G	Unknown	Heterozygous	Unverified	Unknown	16:21027219..21027219
DNAH6	ENST00000389394.7	No	p.G3735E	c.11204G>A	Unknown	Heterozygous	Unverified	Substitution - Missense	2:84787267..84787267
DNAH6_ENST00000237449	ENST00000237449.10	No	p.G3735E	c.11204G>A	Unknown	Heterozygous	Unverified	Substitution - Missense	2:84787267..84787267
DNAH9	ENST00000262442.8	No	p.D207H	c.619G>C	Unknown	Heterozygous	Unverified	Substitution - Missense	17:11610400..11610400
DNAH9	ENST00000262442.8	No	p.D3860G	c.11579A>G	Unknown	Heterozygous	Unverified	Substitution - Missense	17:11902891..11902891
DNAH9	ENST00000262442.8	No	p.?	c.2354-180G>A	Unknown	Homozygous	Unverified	Unknown	17:11652581..11652581
DNAH9_ENST00000454412	ENST00000454412.6	No	p.D207H	c.619G>C	Unknown	Heterozygous	Unverified	Substitution - Missense	17:11610400..11610400
DNAH9_ENST00000454412	ENST00000454412.6	No	p.D3860G	c.11579A>G	Unknown	Heterozygous	Unverified	Substitution - Missense	17:11902891..11902891
DNAH9_ENST00000454412	ENST00000454412.6	No	p.?	c.2354-180G>A	Unknown	Homozygous	Unverified	Unknown	17:11652581..11652581
DNAH9_ENST00000579828	ENST00000579828.5	No	p.D207H	c.619G>C	Unknown	Heterozygous	Unverified	Substitution - Missense	17:11610400..11610400
DNAH9_ENST00000608377	ENST00000608377.5	No	p.D172G	c.515A>G	Unknown	Heterozygous	Unverified	Substitution - Missense	17:11902891..11902891
DNAJC5	ENST00000360864.8	No	p.?	c.-11-8304G>A	Unknown	Heterozygous	Unverified	Unknown	20:63920031..63920031
DNAJC7	ENST00000457167.8	No	p.?	c.*149G>C	Unknown	Heterozygous	Unverified	Unknown	17:41976584..41976584
DNAJC7_ENST00000426588	ENST00000426588.7	No	p.?	c.*149G>C	Unknown	Heterozygous	Unverified	Unknown	17:41976584..41976584
DNASE2B	ENST00000370665.3	No	p.?	c.745+150C>T	Unknown	Heterozygous	Unverified	Unknown	1:84412696..84412696
DNASE2B_ENST00000370662	ENST00000370662.3	No	p.?	c.121+150C>T	Unknown	Heterozygous	Unverified	Unknown	1:84412696..84412696
DNM3	ENST00000627582.2	No	p.G786=	c.2358C>T	Unknown	Heterozygous	Unverified	Substitution - coding silent	1:172388645..172388645
DNM3	ENST00000627582.2	No	p.?	c.1659+142A>G	Unknown	Heterozygous	Unverified	Unknown	1:172131430..172131430
DNM3_ENST00000355305	ENST00000355305.9	No	p.G792=	c.2376C>T	Unknown	Heterozygous	Unverified	Substitution - coding silent	1:172388645..172388645
DNM3_ENST00000355305	ENST00000355305.9	No	p.?	c.1689+142A>G	Unknown	Heterozygous	Unverified	Unknown	1:172131430..172131430
DNM3_ENST00000367731	ENST00000367731.5	No	p.G782=	c.2346C>T	Unknown	Heterozygous	Unverified	Substitution - coding silent	1:172388645..172388645
DNM3_ENST00000367731	ENST00000367731.5	No	p.?	c.1659+142A>G	Unknown	Heterozygous	Unverified	Unknown	1:172131430..172131430
DNM3_ENST00000367733	ENST00000367733.6	No	p.?	c.1659+142A>G	Unknown	Heterozygous	Unverified	Unknown	1:172131430..172131430
DNM3_ENST00000520906	ENST00000520906.5	No	p.?	c.1659+142A>G	Unknown	Heterozygous	Unverified	Unknown	1:172131430..172131430
DNMT1	ENST00000359526.8	No	p.?	c.570-114G>C	Unknown	Heterozygous	Unverified	Unknown	19:10175732..10175732
DNMT1_ENST00000340748	ENST00000340748.8	No	p.?	c.522-114G>C	Unknown	Heterozygous	Unverified	Unknown	19:10175732..10175732
DOCK2	ENST00000256935.12	No	p.?	c.3073-59G>A	Unknown	Heterozygous	Unverified	Unknown	5:170008438..170008438
DOCK2_ENST00000520908	ENST00000520908.5	No	p.?	c.1549-59G>A	Unknown	Heterozygous	Unverified	Unknown	5:170008438..170008438
DOCK4	ENST00000437633.5	No	p.?	c.978-75G>C	Unknown	Heterozygous	Unverified	Unknown	7:111935703..111935703
DOCK4_ENST00000428084	ENST00000428084.5	No	p.?	c.978-75G>C	Unknown	Heterozygous	Unverified	Unknown	7:111935703..111935703
DOCK4_ENST00000494651	ENST00000494651.7	No	p.?	c.942-75G>C	Unknown	Heterozygous	Unverified	Unknown	7:111935703..111935703
DOCK5	ENST00000276440.11	No	p.?	c.1319-55G>A	Unknown	Heterozygous	Unverified	Unknown	8:25316952..25316952
DOCK5	ENST00000276440.11	No	p.?	c.2851-87A>T	Unknown	Heterozygous	Unverified	Unknown	8:25358876..25358876
DOCK5	ENST00000276440.11	No	p.?	c.2851-86A>T	Unknown	Heterozygous	Unverified	Unknown	8:25358877..25358877
DOCK5	ENST00000276440.11	No	p.?	c.4927-87T>G	Unknown	Heterozygous	Unverified	Unknown	8:25403471..25403471
DOCK7	ENST00000251157.10	No	p.?	c.5607+62C>A	Unknown	Heterozygous	Unverified	Unknown	1:62477638..62477638
DOCK7_ENST00000340370	ENST00000340370.10	No	p.?	c.5541+62C>A	Unknown	Heterozygous	Unverified	Unknown	1:62477638..62477638
DOCK7_ENST00000454575	ENST00000454575.6	No	p.?	c.5601+62C>A	Unknown	Heterozygous	Unverified	Unknown	1:62477638..62477638
DOCK7_ENST00000634264	ENST00000634264.1	No	p.?	c.5514+62C>A	Unknown	Heterozygous	Unverified	Unknown	1:62477638..62477638
DOCK7_ENST00000635123	ENST00000635123.1	No	p.?	c.5508+62C>A	Unknown	Heterozygous	Unverified	Unknown	1:62477638..62477638
DOCK7_ENST00000635253	ENST00000635253.1	No	p.?	c.5634+62C>A	Unknown	Heterozygous	Unverified	Unknown	1:62477638..62477638
DOCK8	ENST00000432829.6	No	p.?	c.828-149T>G	Unknown	Homozygous	Unverified	Unknown	9:325522..325522
DOCK8_ENST00000453981	ENST00000453981.5	No	p.?	c.624-149T>G	Unknown	Homozygous	Unverified	Unknown	9:325522..325522
DOCK8_ENST00000469391	ENST00000469391.5	No	p.?	c.624-149T>G	Unknown	Homozygous	Unverified	Unknown	9:325522..325522
DOCK9	ENST00000376460.5	No	p.?	c.2560-59A>T	Unknown	Heterozygous	Unverified	Unknown	13:98882066..98882066
DOCK9_ENST00000427887	ENST00000427887.2	No	p.?	c.2563-59A>T	Unknown	Heterozygous	Unverified	Unknown	13:98882066..98882066
DOCK9_ENST00000442173	ENST00000442173.5	No	p.?	c.2560-59A>T	Unknown	Heterozygous	Unverified	Unknown	13:98882066..98882066
DOCK9_ENST00000448493	ENST00000448493.7	No	p.?	c.2596-59A>T	Unknown	Heterozygous	Unverified	Unknown	13:98882066..98882066
DOCK9_ENST00000627024	ENST00000627024.2	No	p.?	c.2560-59A>T	Unknown	Heterozygous	Unverified	Unknown	13:98882066..98882066
DOK5	ENST00000262593.9	No	p.P300L	c.899C>T	Unknown	Heterozygous	Unverified	Substitution - Missense	20:54650457..54650457
DOK5_ENST00000395939	ENST00000395939.5	No	p.P192L	c.575C>T	Unknown	Heterozygous	Unverified	Substitution - Missense	20:54650457..54650457
DPEP1	ENST00000393092.7	No	p.G395E	c.1184G>A	Unknown	Heterozygous	Unverified	Substitution - Missense	16:89638170..89638170
DPEP1_ENST00000261615	ENST00000261615.5	No	p.G395E	c.1184G>A	Unknown	Heterozygous	Unverified	Substitution - Missense	16:89638170..89638170
DPEP1_ENST00000421184	ENST00000421184.5	No	p.G395E	c.1184G>A	Unknown	Heterozygous	Unverified	Substitution - Missense	16:89638170..89638170
DPH3	ENST00000488423.1	No	p.?	c.*236T>A	Unknown	Heterozygous	Unverified	Unknown	3:16260528..16260528
DPH3_ENST00000383775	ENST00000383775.4	No	p.?	c.*236T>A	Unknown	Heterozygous	Unverified	Unknown	3:16260528..16260528
DPP7	ENST00000371579.6	No	p.?	c.622-19C>T	Unknown	Heterozygous	Unverified	Unknown	9:137113306..137113306
DPYSL5	ENST00000288699.10	No	p.?	c.1610-30G>A	Unknown	Heterozygous	Unverified	Unknown	2:26946880..26946880
DPYSL5_ENST00000401478	ENST00000401478.5	No	p.?	c.1610-30G>A	Unknown	Heterozygous	Unverified	Unknown	2:26946880..26946880
DPYSL5_ENST00000614712	ENST00000614712.4	No	p.?	c.1610-30G>A	Unknown	Heterozygous	Unverified	Unknown	2:26946880..26946880
DSEL	ENST00000310045.7	No	p.R306C	c.916C>T	Unknown	Heterozygous	Unverified	Substitution - Missense	18:67513723..67513723
DSG2	ENST00000261590.12	No	p.D154G	c.461A>G	Unknown	Heterozygous	Unverified	Substitution - Missense	18:31521181..31521181
DSG2_ENST00000585206	ENST00000585206.1	No	p.D154G	c.461A>G	Unknown	Heterozygous	Unverified	Substitution - Missense	18:31521181..31521181
DTX2	ENST00000324432.9	No	p.V226A	c.677T>C	Unknown	Heterozygous	Unverified	Substitution - Missense	7:76482916..76482916
DTX2_ENST00000413936	ENST00000413936.6	No	p.V226A	c.677T>C	Unknown	Heterozygous	Unverified	Substitution - Missense	7:76482916..76482916
DTX2_ENST00000430490	ENST00000430490.6	No	p.V226A	c.677T>C	Unknown	Heterozygous	Unverified	Substitution - Missense	7:76482916..76482916
DTX2_ENST00000446600	ENST00000446600.5	No	p.V135A	c.404T>C	Unknown	Heterozygous	Unverified	Substitution - Missense	7:76482916..76482916
DTX2_ENST00000446820	ENST00000446820.6	No	p.V226A	c.677T>C	Unknown	Heterozygous	Unverified	Substitution - Missense	7:76482916..76482916
DUS1L	ENST00000354321.11	No	p.?	c.1168+68T>G	Unknown	Heterozygous	Unverified	Unknown	17:82059880..82059880
DUS1L_ENST00000306796	ENST00000306796.9	No	p.?	c.1168+68T>G	Unknown	Heterozygous	Unverified	Unknown	17:82059880..82059880
DYSF	ENST00000410020.7	No	p.N1707K	c.5121C>A	Unknown	Heterozygous	Unverified	Substitution - Missense	2:71664385..71664385
DYSF_ENST00000258104	ENST00000258104.7	No	p.N1668K	c.5004C>A	Unknown	Heterozygous	Unverified	Substitution - Missense	2:71664385..71664385
DYSF_ENST00000394120	ENST00000394120.6	No	p.N1669K	c.5007C>A	Unknown	Heterozygous	Unverified	Substitution - Missense	2:71664385..71664385
DYSF_ENST00000409366	ENST00000409366.5	No	p.N1690K	c.5070C>A	Unknown	Heterozygous	Unverified	Substitution - Missense	2:71664385..71664385
DYSF_ENST00000409582	ENST00000409582.7	No	p.N1706K	c.5118C>A	Unknown	Heterozygous	Unverified	Substitution - Missense	2:71664385..71664385
DYSF_ENST00000409651	ENST00000409651.5	No	p.N1700K	c.5100C>A	Unknown	Heterozygous	Unverified	Substitution - Missense	2:71664385..71664385
DYSF_ENST00000409744	ENST00000409744.5	No	p.N1676K	c.5028C>A	Unknown	Heterozygous	Unverified	Substitution - Missense	2:71664385..71664385
DYSF_ENST00000409762	ENST00000409762.5	No	p.N1685K	c.5055C>A	Unknown	Heterozygous	Unverified	Substitution - Missense	2:71664385..71664385
DYSF_ENST00000410041	ENST00000410041.1	No	p.N1686K	c.5058C>A	Unknown	Heterozygous	Unverified	Substitution - Missense	2:71664385..71664385
DYSF_ENST00000413539	ENST00000413539.6	No	p.N1699K	c.5097C>A	Unknown	Heterozygous	Unverified	Substitution - Missense	2:71664385..71664385
DYSF_ENST00000429174	ENST00000429174.6	No	p.N1689K	c.5067C>A	Unknown	Heterozygous	Unverified	Substitution - Missense	2:71664385..71664385
EBF1	ENST00000313708.10	Yes	p.?	c.1549+29T>C	Unknown	Heterozygous	Unverified	Unknown	5:158712125..158712125
EBF1_ENST00000380654	ENST00000380654.8	No	p.?	c.1456+29T>C	Unknown	Heterozygous	Unverified	Unknown	5:158712125..158712125
EBF1_ENST00000517373	ENST00000517373.1	No	p.?	c.1345+845T>C	Unknown	Heterozygous	Unverified	Unknown	5:158712125..158712125
EBF1_ENST00000622875	ENST00000622875.4	No	p.?	c.997+29T>C	Unknown	Heterozygous	Unverified	Unknown	5:158712125..158712125
ECE2	ENST00000357474.9	No	p.?	c.2163+33G>A	Unknown	Heterozygous	Unverified	Unknown	3:184291263..184291263
ECE2_ENST00000359140	ENST00000359140.8	No	p.?	c.1938+33G>A	Unknown	Heterozygous	Unverified	Unknown	3:184291263..184291263
ECE2_ENST00000404464	ENST00000404464.7	No	p.?	c.2025+33G>A	Unknown	Heterozygous	Unverified	Unknown	3:184291263..184291263
ECM2_ENST00000444490	ENST00000444490.6	No	p.?	c.-181C>T	Unknown	Heterozygous	Unverified	Unknown	9:92536086..92536086
ECSIT	ENST00000270517.11	No	p.?	c.1052-43A>T	Unknown	Heterozygous	Unverified	Unknown	19:11506471..11506471
ECSIT	ENST00000270517.11	No	p.?	c.-23-3221C>A	Unknown	Heterozygous	Unverified	Unknown	19:11522414..11522414
ECSIT_ENST00000252440	ENST00000252440.11	No	p.?	c.*12-43A>T	Unknown	Heterozygous	Unverified	Unknown	19:11506471..11506471
ECSIT_ENST00000252440	ENST00000252440.11	No	p.?	c.-23-3221C>A	Unknown	Heterozygous	Unverified	Unknown	19:11522414..11522414
ECSIT_ENST00000417981	ENST00000417981.6	No	p.?	c.410-43A>T	Unknown	Heterozygous	Unverified	Unknown	19:11506471..11506471
ECSIT_ENST00000417981	ENST00000417981.6	No	p.?	c.-23-3221C>A	Unknown	Heterozygous	Unverified	Unknown	19:11522414..11522414
ECSIT_ENST00000588998	ENST00000588998.5	No	p.?	c.*12-43A>T	Unknown	Heterozygous	Unverified	Unknown	19:11506471..11506471
ECSIT_ENST00000588998	ENST00000588998.5	No	p.?	c.-23-3221C>A	Unknown	Heterozygous	Unverified	Unknown	19:11522414..11522414
ECSIT_ENST00000591104	ENST00000591104.5	No	p.?	c.*40-43A>T	Unknown	Heterozygous	Unverified	Unknown	19:11506471..11506471
ECSIT_ENST00000591104	ENST00000591104.5	No	p.?	c.-23-3221C>A	Unknown	Heterozygous	Unverified	Unknown	19:11522414..11522414
ECSIT_ENST00000592312	ENST00000592312.5	No	p.?	c.*40-43A>T	Unknown	Heterozygous	Unverified	Unknown	19:11506471..11506471
ECSIT_ENST00000592312	ENST00000592312.5	No	p.?	c.-253+6648C>A	Unknown	Heterozygous	Unverified	Unknown	19:11522414..11522414
EDEM1	ENST00000256497.8	No	p.?	c.1584-176A>T	Unknown	Heterozygous	Unverified	Unknown	3:5210944..5210944
EDEM1_ENST00000445686	ENST00000445686.1	No	p.?	c.999-176A>T	Unknown	Heterozygous	Unverified	Unknown	3:5210944..5210944
EDF1	ENST00000224073.5	No	p.?	c.*80C>T	Unknown	Heterozygous	Unverified	Unknown	9:136862204..136862204
EDF1_ENST00000371649	ENST00000371649.5	No	p.?	c.*252C>T	Unknown	Heterozygous	Unverified	Unknown	9:136862204..136862204
EEF1AKMT4-ECE2	ENST00000402825.7	No	p.?	c.2379+33G>A	Unknown	Heterozygous	Unverified	Unknown	3:184291263..184291263
EEF2KMT	ENST00000427587.8	No	p.?	c.*651C>T	Unknown	Heterozygous	Unverified	Unknown	16:5084981..5084981
EEF2KMT_ENST00000458008	ENST00000458008.8	No	p.?	c.*651C>T	Unknown	Heterozygous	Unverified	Unknown	16:5084981..5084981
EFEMP1	ENST00000394555.6	No	p.E337K	c.1009G>A	Unknown	Heterozygous	Unverified	Substitution - Missense	2:55871115..55871115
EFEMP1_ENST00000355426	ENST00000355426.7	No	p.E337K	c.1009G>A	Unknown	Heterozygous	Unverified	Substitution - Missense	2:55871115..55871115
EFHB	ENST00000295824.13	No	p.D14G	c.41A>G	Unknown	Heterozygous	Unverified	Substitution - Missense	3:19933978..19933978
EFHB_ENST00000344838	ENST00000344838.8	No	p.?	c.164-513A>G	Unknown	Heterozygous	Unverified	Unknown	3:19933978..19933978
EFHB_ENST00000344838	ENST00000344838.8	No	p.?	c.-31-4831G>A	Unknown	Heterozygous	Unverified	Unknown	3:19941165..19941165
EIF2B4_ENST00000347454	ENST00000347454.8	No	p.?	c.*39C>T	Unknown	Heterozygous	Unverified	Unknown	2:27364361..27364361
EIF2B4_ENST00000616081	ENST00000616081.4	No	p.?	c.*39C>T	Unknown	Heterozygous	Unverified	Unknown	2:27364361..27364361
EIF3L_ENST00000412331	ENST00000412331.6	No	p.S16R	c.48T>A	Unknown	Heterozygous	Unverified	Substitution - Missense	22:37849368..37849368
ELAVL3	ENST00000359227.7	No	p.R72Q	c.215G>A	Unknown	Heterozygous	Unverified	Substitution - Missense	19:11466622..11466622
ELAVL3_ENST00000438662	ENST00000438662.6	No	p.R72Q	c.215G>A	Unknown	Heterozygous	Unverified	Substitution - Missense	19:11466622..11466622
ELFN1	ENST00000424383.4	No	p.M429V	c.1285A>G	Unknown	Heterozygous	Unverified	Substitution - Missense	7:1745881..1745881
ELFN1_ENST00000561626	ENST00000561626.3	No	p.M429V	c.1285A>G	Unknown	Heterozygous	Unverified	Substitution - Missense	7:1745881..1745881
ELP1	ENST00000374647.9	No	p.?	c.3460+51A>G	Unknown	Heterozygous	Unverified	Unknown	9:108880001..108880001
ELP1_ENST00000537196	ENST00000537196.1	No	p.?	c.2413+51A>G	Unknown	Heterozygous	Unverified	Unknown	9:108880001..108880001
EME2	ENST00000568449.5	No	p.?	c.477+119C>G	Unknown	Heterozygous	Unverified	Unknown	16:1774471..1774471
EML2	ENST00000587152.5	No	p.G637V	c.1910G>T	Unknown	Heterozygous	Unverified	Substitution - Missense	19:45617645..45617645
EML2_ENST00000245925	ENST00000245925.7	No	p.G436V	c.1307G>T	Unknown	Heterozygous	Unverified	Substitution - Missense	19:45617645..45617645
EML2_ENST00000536630	ENST00000536630.5	No	p.G583V	c.1748G>T	Unknown	Heterozygous	Unverified	Substitution - Missense	19:45617645..45617645
EML2_ENST00000589876	ENST00000589876.5	No	p.G436V	c.1307G>T	Unknown	Heterozygous	Unverified	Substitution - Missense	19:45617645..45617645
EN2	ENST00000297375.4	No	p.?	c.686-201G>A	Unknown	Heterozygous	Unverified	Unknown	7:155462170..155462170
ENAH	ENST00000366844.7	No	p.?	c.1681-107A>G	Unknown	Heterozygous	Unverified	Unknown	1:225498511..225498511
ENAH_ENST00000366843	ENST00000366843.6	No	p.?	c.1618-107A>G	Unknown	Heterozygous	Unverified	Unknown	1:225498511..225498511
ENAH_ENST00000635051	ENST00000635051.1	No	p.?	c.2314-107A>G	Unknown	Heterozygous	Unverified	Unknown	1:225498511..225498511
ENTR1	ENST00000357365.7	No	p.K305=	c.915G>A	Unknown	Heterozygous	Unverified	Substitution - coding silent	9:136405181..136405181
ENTR1_ENST00000298537	ENST00000298537.11	No	p.K282=	c.846G>A	Unknown	Heterozygous	Unverified	Substitution - coding silent	9:136405181..136405181
ENTR1_ENST00000371725	ENST00000371725.7	No	p.K232=	c.696G>A	Unknown	Heterozygous	Unverified	Substitution - coding silent	9:136405181..136405181
EPB41L1	ENST00000338074.6	No	p.?	c.1301-85G>A	Unknown	Heterozygous	Unverified	Unknown	20:36194127..36194127
EPB41L1_ENST00000202028	ENST00000202028.9	No	p.?	c.1115-85G>A	Unknown	Heterozygous	Unverified	Unknown	20:36194127..36194127
EPB41L1_ENST00000373941	ENST00000373941.5	No	p.?	c.1301-85G>A	Unknown	Heterozygous	Unverified	Unknown	20:36194127..36194127
EPB41L1_ENST00000373946	ENST00000373946.7	No	p.?	c.1301-85G>A	Unknown	Heterozygous	Unverified	Unknown	20:36194127..36194127
EPB41L1_ENST00000373950	ENST00000373950.6	No	p.?	c.1010-85G>A	Unknown	Heterozygous	Unverified	Unknown	20:36194127..36194127
EPB41L1_ENST00000441639	ENST00000441639.5	No	p.?	c.1115-85G>A	Unknown	Heterozygous	Unverified	Unknown	20:36194127..36194127
EPB41L1_ENST00000628415	ENST00000628415.2	No	p.?	c.1208-85G>A	Unknown	Heterozygous	Unverified	Unknown	20:36194127..36194127
EPB41L3	ENST00000341928.6	No	p.?	c.2068-95G>T	Unknown	Heterozygous	Unverified	Unknown	18:5410714..5410714
EPB41L3	ENST00000341928.6	No	p.?	c.183+69G>A	Unknown	Heterozygous	Unverified	Unknown	18:5488932..5488932
EPB41L3_ENST00000342933	ENST00000342933.7	No	p.?	c.1561-95G>T	Unknown	Heterozygous	Unverified	Unknown	18:5410714..5410714
EPB41L3_ENST00000342933	ENST00000342933.7	No	p.?	c.183+69G>A	Unknown	Heterozygous	Unverified	Unknown	18:5488932..5488932
EPB41L3_ENST00000400111	ENST00000400111.8	No	p.?	c.1135-95G>T	Unknown	Heterozygous	Unverified	Unknown	18:5410714..5410714
EPB41L3_ENST00000400111	ENST00000400111.8	No	p.?	c.183+69G>A	Unknown	Heterozygous	Unverified	Unknown	18:5488932..5488932
EPB41L3_ENST00000540638	ENST00000540638.6	No	p.?	c.1561-95G>T	Unknown	Heterozygous	Unverified	Unknown	18:5410714..5410714
EPB41L3_ENST00000540638	ENST00000540638.6	No	p.?	c.183+69G>A	Unknown	Heterozygous	Unverified	Unknown	18:5488932..5488932
EPB41L3_ENST00000544123	ENST00000544123.5	No	p.?	c.1561-95G>T	Unknown	Heterozygous	Unverified	Unknown	18:5410714..5410714
EPB41L3_ENST00000544123	ENST00000544123.5	No	p.?	c.183+69G>A	Unknown	Heterozygous	Unverified	Unknown	18:5488932..5488932
EPB41L3_ENST00000545076	ENST00000545076.5	No	p.?	c.1234-95G>T	Unknown	Heterozygous	Unverified	Unknown	18:5410714..5410714
EPB41L3_ENST00000545076	ENST00000545076.5	No	p.?	c.-145+69G>A	Unknown	Heterozygous	Unverified	Unknown	18:5488932..5488932
EPB41L4A	ENST00000261486.5	No	p.?	c.1933-9A>T	Unknown	Heterozygous	Unverified	Unknown	5:112165127..112165127
EPB41L4A_ENST00000621003	ENST00000621003.4	No	p.?	c.1933-9A>T	Unknown	Heterozygous	Unverified	Unknown	5:112165127..112165127
EPG5	ENST00000282041.9	No	p.?	c.7557+143G>A	Unknown	Heterozygous	Unverified	Unknown	18:45855430..45855430
ERC1	ENST00000589028.5	Yes	p.D166N	c.496G>A	Unknown	Heterozygous	Unverified	Substitution - Missense	12:1028399..1028399
ERC1_ENST00000355446	ENST00000355446.9	No	p.D166N	c.496G>A	Unknown	Heterozygous	Unverified	Substitution - Missense	12:1028399..1028399
ERC1_ENST00000360905	ENST00000360905.8	No	p.D166N	c.496G>A	Unknown	Heterozygous	Unverified	Substitution - Missense	12:1028399..1028399
ERC1_ENST00000397203	ENST00000397203.6	No	p.D166N	c.496G>A	Unknown	Heterozygous	Unverified	Substitution - Missense	12:1028399..1028399
ERC1_ENST00000543086	ENST00000543086.7	No	p.D166N	c.496G>A	Unknown	Heterozygous	Unverified	Substitution - Missense	12:1028399..1028399
ERC1_ENST00000546231	ENST00000546231.6	No	p.D166N	c.496G>A	Unknown	Heterozygous	Unverified	Substitution - Missense	12:1028399..1028399
ERC1_ENST00000611180	ENST00000611180.4	No	p.D166N	c.496G>A	Unknown	Heterozygous	Unverified	Substitution - Missense	12:1028399..1028399
ERCC4	ENST00000311895.7	Yes	p.?	c.388+205A>G	Unknown	Heterozygous	Unverified	Unknown	16:13922416..13922416
ERCC4_ENST00000575156	ENST00000575156.5	No	p.?	c.388+205A>G	Unknown	Heterozygous	Unverified	Unknown	16:13922416..13922416
ERGIC3	ENST00000357394.8	No	p.?	c.367+1656C>T	Unknown	Heterozygous	Unverified	Unknown	20:35544597..35544597
ERGIC3	ENST00000357394.8	No	p.?	c.685+194C>A	Unknown	Heterozygous	Unverified	Unknown	20:35549059..35549059
ERGIC3_ENST00000348547	ENST00000348547.6	No	p.?	c.367+1656C>T	Unknown	Heterozygous	Unverified	Unknown	20:35544597..35544597
ERGIC3_ENST00000348547	ENST00000348547.6	No	p.?	c.685+194C>A	Unknown	Heterozygous	Unverified	Unknown	20:35549059..35549059
ERGIC3_ENST00000640748	ENST00000640748.1	No	p.?	c.20+2249C>T	Unknown	Heterozygous	Unverified	Unknown	20:35544597..35544597
ERGIC3_ENST00000640748	ENST00000640748.1	No	p.?	c.274+194C>A	Unknown	Heterozygous	Unverified	Unknown	20:35549059..35549059
ERI2_ENST00000300005	ENST00000300005.7	No	p.?	c.733-1546T>A	Unknown	Heterozygous	Unverified	Unknown	16:20792478..20792478
ERICH6	ENST00000295910.10	No	p.?	c.882+82A>G	Unknown	Heterozygous	Unverified	Unknown	3:150682136..150682136
ERICH6B	ENST00000298738.2	No	p.?	c.919+150A>G	Unknown	Heterozygous	Unverified	Unknown	13:45580453..45580453
ERICH6_ENST00000491361	ENST00000491361.5	No	p.?	c.444+82A>G	Unknown	Heterozygous	Unverified	Unknown	3:150682136..150682136
ERP27	ENST00000266397.6	No	p.T130I	c.389C>T	Unknown	Heterozygous	Unverified	Substitution - Missense	12:14920993..14920993
ERP27_ENST00000540097	ENST00000540097.1	No	p.T29I	c.86C>T	Unknown	Heterozygous	Unverified	Substitution - Missense	12:14920993..14920993
ESRP1	ENST00000433389.7	No	p.?	c.*35+82G>A	Unknown	Heterozygous	Unverified	Unknown	8:94697043..94697043
ESRP1_ENST00000358397	ENST00000358397.9	No	p.?	c.*35+82G>A	Unknown	Heterozygous	Unverified	Unknown	8:94697043..94697043
ESRP1_ENST00000423620	ENST00000423620.6	No	p.?	c.1959+4216G>A	Unknown	Heterozygous	Unverified	Unknown	8:94697043..94697043
ESRP1_ENST00000454170	ENST00000454170.7	No	p.?	c.1809-8882G>A	Unknown	Heterozygous	Unverified	Unknown	8:94697043..94697043
ESRP1_ENST00000642581	ENST00000642581.1	No	p.?	c.*35+82G>A	Unknown	Heterozygous	Unverified	Unknown	8:94697043..94697043
ESRP1_ENST00000646773	ENST00000646773.1	No	p.?	c.1821-8882G>A	Unknown	Heterozygous	Unverified	Unknown	8:94697043..94697043
ESX1	ENST00000372588.4	No	p.V118L	c.352G>C	Unknown	Heterozygous	Unverified	Substitution - Missense	X:104254308..104254308
ESYT2	ENST00000251527.9	No	p.?	c.1638+8G>T	Unknown	Heterozygous	Unverified	Unknown	7:158749641..158749641
ESYT2_ENST00000613624	ENST00000613624.1	No	p.?	c.1722+8G>T	Unknown	Heterozygous	Unverified	Unknown	7:158749641..158749641
ETNK1	ENST00000266517.8	Yes	p.?	c.967+91T>C	Unknown	Heterozygous	Unverified	Unknown	12:22661296..22661296
ETNPPL	ENST00000296486.7	No	p.C416F	c.1247G>T	Unknown	Heterozygous	Unverified	Substitution - Missense	4:108746455..108746455
ETNPPL_ENST00000411864	ENST00000411864.6	No	p.C410F	c.1229G>T	Unknown	Heterozygous	Unverified	Substitution - Missense	4:108746455..108746455
ETNPPL_ENST00000510706	ENST00000510706.5	No	p.C376F	c.1127G>T	Unknown	Heterozygous	Unverified	Substitution - Missense	4:108746455..108746455
ETNPPL_ENST00000512646	ENST00000512646.5	No	p.C358F	c.1073G>T	Unknown	Heterozygous	Unverified	Substitution - Missense	4:108746455..108746455
EVI5	ENST00000540033.2	No	p.C720W	c.2160C>G	Unknown	Heterozygous	Unverified	Substitution - Missense	1:92513962..92513962
EVI5_ENST00000370331	ENST00000370331.5	No	p.C709W	c.2127C>G	Unknown	Heterozygous	Unverified	Substitution - Missense	1:92513962..92513962
EXOSC2	ENST00000372358.9	No	p.K12=	c.36G>A	Unknown	Heterozygous	Unverified	Substitution - coding silent	9:130693827..130693827
EXOSC2_ENST00000372351	ENST00000372351.7	No	p.K12=	c.36G>A	Unknown	Heterozygous	Unverified	Substitution - coding silent	9:130693827..130693827
EXOSC2_ENST00000372352	ENST00000372352.7	No	p.K12=	c.36G>A	Unknown	Heterozygous	Unverified	Substitution - coding silent	9:130693827..130693827
EXOSC2_ENST00000546165	ENST00000546165.5	No	p.K12=	c.36G>A	Unknown	Heterozygous	Unverified	Substitution - coding silent	9:130693827..130693827
F13A1	ENST00000264870.7	No	p.G34S	c.100G>A	Unknown	Heterozygous	Unverified	Substitution - Missense	6:6318565..6318565
F2	ENST00000311907.9	No	p.?	c.317-30C>A	Unknown	Heterozygous	Unverified	Unknown	11:46723150..46723150
F2_ENST00000530231	ENST00000530231.5	No	p.?	c.317-30C>A	Unknown	Heterozygous	Unverified	Unknown	11:46723150..46723150
F8	ENST00000360256.8	No	p.?	c.5220-3C>T	Unknown	Heterozygous	Unverified	Unknown	X:154906576..154906576
FAAH2	ENST00000374900.4	No	p.?	c.193-94A>C	Unknown	Homozygous	Unverified	Unknown	X:57292404..57292404
FAM135B	ENST00000395297.5	No	p.?	c.3540+46C>T	Unknown	Heterozygous	Unverified	Unknown	8:138145913..138145913
FAM135B	ENST00000395297.5	No	p.S992T	c.2974T>A	Unknown	Heterozygous	Unverified	Substitution - Missense	8:138151501..138151501
FAM13B	ENST00000033079.7	No	p.L426=	c.1276T>C	Unknown	Heterozygous	Unverified	Substitution - coding silent	5:137960183..137960183
FAM13B_ENST00000420893	ENST00000420893.6	No	p.L426=	c.1276T>C	Unknown	Heterozygous	Unverified	Substitution - coding silent	5:137960183..137960183
FAM13B_ENST00000425075	ENST00000425075.6	No	p.L308=	c.922T>C	Unknown	Heterozygous	Unverified	Substitution - coding silent	5:137960183..137960183
FAM153A_ENST00000510276	ENST00000510276.5	No	p.?	c.-307+902T>C	Unknown	Heterozygous	Unverified	Unknown	5:177782382..177782382
FAM161A	ENST00000404929.5	No	p.?	c.*83G>T	Unknown	Heterozygous	Unverified	Unknown	2:61826372..61826372
FAM161A_ENST00000405894	ENST00000405894.3	No	p.?	c.*83G>T	Unknown	Heterozygous	Unverified	Unknown	2:61826372..61826372
FAM161B	ENST00000286544.3	No	p.?	c.1462-129T>C	Unknown	Homozygous	Unverified	Unknown	14:73941182..73941182
FAM183A	ENST00000335282.4	No	p.?	c.*80C>T	Unknown	Heterozygous	Unverified	Unknown	1:43156393..43156393
FAM183A_ENST00000410048	ENST00000410048.5	No	p.?	c.*80C>T	Unknown	Heterozygous	Unverified	Unknown	1:43156393..43156393
FAM189A1	ENST00000261275.4	No	p.?	c.927+25G>C	Unknown	Heterozygous	Unverified	Unknown	15:29136341..29136341
FAM204A	ENST00000369183.8	No	p.?	c.234+71G>T	Unknown	Heterozygous	Unverified	Unknown	10:118336111..118336111
FAM204A_ENST00000369172	ENST00000369172.8	No	p.?	c.234+71G>T	Unknown	Heterozygous	Unverified	Unknown	10:118336111..118336111
FAM71B	ENST00000302938.4	No	p.S157Y	c.470C>A	Unknown	Heterozygous	Unverified	Substitution - Missense	5:157165699..157165699
FAM76A	ENST00000010299.10	No	p.?	c.304-53C>T	Unknown	Heterozygous	Unverified	Unknown	1:27733978..27733978
FAM76A_ENST00000234549	ENST00000234549.11	No	p.?	c.304-53C>T	Unknown	Heterozygous	Unverified	Unknown	1:27733978..27733978
FAM76A_ENST00000373949	ENST00000373949.5	No	p.?	c.202-53C>T	Unknown	Heterozygous	Unverified	Unknown	1:27733978..27733978
FAM76A_ENST00000373954	ENST00000373954.10	No	p.?	c.202-53C>T	Unknown	Heterozygous	Unverified	Unknown	1:27733978..27733978
FAM76A_ENST00000419687	ENST00000419687.6	No	p.?	c.201+1321C>T	Unknown	Heterozygous	Unverified	Unknown	1:27733978..27733978
FAM76A_ENST00000530324	ENST00000530324.5	No	p.?	c.202-53C>T	Unknown	Heterozygous	Unverified	Unknown	1:27733978..27733978
FANCC	ENST00000289081.7	Yes	p.?	c.-79+23501C>A	Unknown	Heterozygous	Unverified	Unknown	9:95294025..95294025
FANCC_ENST00000375305	ENST00000375305.5	No	p.?	c.-79+23104C>A	Unknown	Heterozygous	Unverified	Unknown	9:95294025..95294025
FANCC_ENST00000490972	ENST00000490972.6	No	p.?	c.-79+23501C>A	Unknown	Heterozygous	Unverified	Unknown	9:95294025..95294025
FAT4	ENST00000394329.7	Yes	p.N2943T	c.8828A>C	Unknown	Heterozygous	Unverified	Substitution - Missense	4:125449844..125449844
FAT4_ENST00000335110	ENST00000335110.5	No	p.N1241T	c.3722A>C	Unknown	Heterozygous	Unverified	Substitution - Missense	4:125449844..125449844
FBLN1	ENST00000327858.10	No	p.?	c.1972+57C>A	Unknown	Heterozygous	Unverified	Unknown	22:45577165..45577165
FBN1	ENST00000316623.9	No	p.?	c.2854+43C>T	Unknown	Heterozygous	Unverified	Unknown	15:48492418..48492418
FBXO11	ENST00000403359.7	Yes	p.V203=	c.609A>T	Unknown	Heterozygous	Unverified	Substitution - coding silent	2:47835980..47835980
FBXO11_ENST00000402508	ENST00000402508.5	No	p.V119=	c.357A>T	Unknown	Heterozygous	Unverified	Substitution - coding silent	2:47835980..47835980
FBXO7	ENST00000266087.11	No	p.?	c.418-51A>G	Unknown	Heterozygous	Unverified	Unknown	22:32483846..32483846
FBXO7_ENST00000397426	ENST00000397426.5	No	p.?	c.76-51A>G	Unknown	Heterozygous	Unverified	Unknown	22:32483846..32483846
FBXO7_ENST00000452138	ENST00000452138.3	No	p.?	c.181-51A>G	Unknown	Heterozygous	Unverified	Unknown	22:32483846..32483846
FBXW10	ENST00000395665.8	No	p.P146=	c.438C>G	Unknown	Heterozygous	Unverified	Substitution - coding silent	17:18744682..18744682
FBXW10_ENST00000301938	ENST00000301938.4	No	p.P146=	c.438C>G	Unknown	Heterozygous	Unverified	Substitution - coding silent	17:18744682..18744682
FBXW10_ENST00000308799	ENST00000308799.8	No	p.P146=	c.438C>G	Unknown	Heterozygous	Unverified	Substitution - coding silent	17:18744682..18744682
FBXW8	ENST00000309909.9	No	p.?	c.678-46T>C	Unknown	Heterozygous	Unverified	Unknown	12:116964651..116964651
FBXW8_ENST00000455858	ENST00000455858.2	No	p.?	c.480-46T>C	Unknown	Heterozygous	Unverified	Unknown	12:116964651..116964651
FCGR2B	ENST00000358671.9	Yes	p.Q63=	c.189G>A	Unknown	Heterozygous	Unverified	Substitution - coding silent	1:161671447..161671447
FCGR2B_ENST00000236937	ENST00000236937.13	No	p.Q63=	c.189G>A	Unknown	Heterozygous	Unverified	Substitution - coding silent	1:161671447..161671447
FCGR2B_ENST00000367961	ENST00000367961.8	No	p.Q56=	c.168G>A	Unknown	Heterozygous	Unverified	Substitution - coding silent	1:161671447..161671447
FCRL6	ENST00000368106.3	No	p.V87L	c.259G>T	Unknown	Heterozygous	Unverified	Substitution - Missense	1:159808384..159808384
FCRL6_ENST00000321935	ENST00000321935.10	No	p.V94L	c.280G>T	Unknown	Heterozygous	Unverified	Substitution - Missense	1:159808384..159808384
FCRL6_ENST00000339348	ENST00000339348.9	No	p.V87L	c.259G>T	Unknown	Heterozygous	Unverified	Substitution - Missense	1:159808384..159808384
FCRL6_ENST00000392235	ENST00000392235.7	No	p.V87L	c.259G>T	Unknown	Heterozygous	Unverified	Substitution - Missense	1:159808384..159808384
FERMT1	ENST00000217289.8	No	p.?	c.1264+49C>T	Unknown	Heterozygous	Unverified	Unknown	20:6088916..6088916
FERMT1_ENST00000536936	ENST00000536936.1	No	p.?	c.493+49C>T	Unknown	Heterozygous	Unverified	Unknown	20:6088916..6088916
FFAR3	ENST00000327809.4	No	p.L263F	c.787C>T	Unknown	Heterozygous	Unverified	Substitution - Missense	19:35359677..35359677
FFAR3_ENST00000594310	ENST00000594310.1	No	p.L263F	c.787C>T	Unknown	Heterozygous	Unverified	Substitution - Missense	19:35359677..35359677
FHOD3	ENST00000590592.5	No	p.?	c.338-41A>C	Unknown	Heterozygous	Unverified	Unknown	18:36501891..36501891
FHOD3_ENST00000257209	ENST00000257209.8	No	p.?	c.338-41A>C	Unknown	Heterozygous	Unverified	Unknown	18:36501891..36501891
FHOD3_ENST00000359247	ENST00000359247.8	No	p.?	c.338-41A>C	Unknown	Heterozygous	Unverified	Unknown	18:36501891..36501891
FIGNL1_ENST00000613602	ENST00000613602.3	No	p.?	c.-10-22725G>T	Unknown	Heterozygous	Unverified	Unknown	7:50470022..50470022
FKBP6	ENST00000252037.4	No	p.?	c.894-63C>T	Unknown	Heterozygous	Unverified	Unknown	7:73342744..73342744
FKBP6_ENST00000413573	ENST00000413573.6	No	p.?	c.804-63C>T	Unknown	Heterozygous	Unverified	Unknown	7:73342744..73342744
FKBP6_ENST00000431982	ENST00000431982.6	No	p.?	c.879-63C>T	Unknown	Heterozygous	Unverified	Unknown	7:73342744..73342744
FLG	ENST00000368799.1	No	p.D2896H	c.8686G>C	Unknown	Heterozygous	Unverified	Substitution - Missense	1:152306200..152306200
FLNB	ENST00000490882.5	No	p.R470W	c.1408C>T	Unknown	Heterozygous	Unverified	Substitution - Missense	3:58102265..58102265
FLNB_ENST00000295956	ENST00000295956.8	No	p.R470W	c.1408C>T	Unknown	Heterozygous	Unverified	Substitution - Missense	3:58102265..58102265
FLNB_ENST00000358537	ENST00000358537.7	No	p.R470W	c.1408C>T	Unknown	Heterozygous	Unverified	Substitution - Missense	3:58102265..58102265
FLNB_ENST00000429972	ENST00000429972.6	No	p.R470W	c.1408C>T	Unknown	Heterozygous	Unverified	Substitution - Missense	3:58102265..58102265
FLNB_ENST00000493452	ENST00000493452.5	No	p.R301W	c.901C>T	Unknown	Heterozygous	Unverified	Substitution - Missense	3:58102265..58102265
FLT4	ENST00000261937.10	Yes	p.A405T	c.1213G>A	Unknown	Heterozygous	Unverified	Substitution - Missense	5:180626156..180626156
FLT4_ENST00000393347	ENST00000393347.7	No	p.A405T	c.1213G>A	Unknown	Heterozygous	Unverified	Substitution - Missense	5:180626156..180626156
FLT4_ENST00000502649	ENST00000502649.5	No	p.A405T	c.1213G>A	Unknown	Heterozygous	Unverified	Substitution - Missense	5:180626156..180626156
FLT4_ENST00000619105	ENST00000619105.4	No	p.?	c.*156G>A	Unknown	Heterozygous	Unverified	Unknown	5:180626156..180626156
FNDC3B	ENST00000336824.8	No	p.H352=	c.1056T>C	Unknown	Heterozygous	Unverified	Substitution - coding silent	3:172298782..172298782
FNDC3B_ENST00000415807	ENST00000415807.6	No	p.H352=	c.1056T>C	Unknown	Heterozygous	Unverified	Substitution - coding silent	3:172298782..172298782
FNDC3B_ENST00000416957	ENST00000416957.5	No	p.H352=	c.1056T>C	Unknown	Heterozygous	Unverified	Substitution - coding silent	3:172298782..172298782
FOSL2	ENST00000264716.8	No	p.R128C	c.382C>T	Unknown	Heterozygous	Unverified	Substitution - Missense	2:28408786..28408786
FOSL2_ENST00000379619	ENST00000379619.5	No	p.R103C	c.307C>T	Unknown	Heterozygous	Unverified	Substitution - Missense	2:28408786..28408786
FOXK1	ENST00000328914.4	No	p.L649F	c.1945C>T	Unknown	Heterozygous	Unverified	Substitution - Missense	7:4762207..4762207
FREM1	ENST00000422223.6	No	p.?	c.6340+125T>A	Unknown	Homozygous	Unverified	Unknown	9:14740024..14740024
FREM1_ENST00000380880	ENST00000380880.3	No	p.?	c.6340+125T>A	Unknown	Homozygous	Unverified	Unknown	9:14740024..14740024
FREM1_ENST00000380894	ENST00000380894.5	No	p.?	c.1948+125T>A	Unknown	Homozygous	Unverified	Unknown	9:14740024..14740024
FRG1	ENST00000226798.8	No	p.S182P	c.544T>C	Unknown	Heterozygous	Unverified	Substitution - Missense	4:189960754..189960754
FRMD3	ENST00000304195.7	No	p.?	c.837+87G>A	Unknown	Heterozygous	Unverified	Unknown	9:83310398..83310398
FRMD3_ENST00000376434	ENST00000376434.5	No	p.?	c.255+87G>A	Unknown	Heterozygous	Unverified	Unknown	9:83310398..83310398
FRMD3_ENST00000376438	ENST00000376438.5	No	p.?	c.837+87G>A	Unknown	Heterozygous	Unverified	Unknown	9:83310398..83310398
FRMD3_ENST00000621208	ENST00000621208.4	No	p.?	c.705+87G>A	Unknown	Heterozygous	Unverified	Unknown	9:83310398..83310398
FRYL	ENST00000358350.8	No	p.Y1899=	c.5697T>C	Unknown	Homozygous	Unverified	Substitution - coding silent	4:48540951..48540951
FRYL_ENST00000503238	ENST00000503238.5	No	p.Y1899=	c.5697T>C	Unknown	Homozygous	Unverified	Substitution - coding silent	4:48540951..48540951
FSIP2	ENST00000424728.5	No	p.Q6830=	c.20490A>G	Unknown	Heterozygous	Unverified	Substitution - coding silent	2:185828172..185828172
FSIP2_ENST00000611759	ENST00000611759.1	No	p.?	c.*1040A>G	Unknown	Heterozygous	Unverified	Unknown	2:185828172..185828172
FUBP3	ENST00000319725.9	No	p.?	c.190+939C>T	Unknown	Heterozygous	Unverified	Unknown	9:130596527..130596527
FUT10	ENST00000327671.9	No	p.L14=	c.42G>A	Unknown	Heterozygous	Unverified	Substitution - coding silent	8:33461411..33461411
FUT10_ENST00000518672	ENST00000518672.5	No	p.?	c.-4+77G>A	Unknown	Heterozygous	Unverified	Unknown	8:33461411..33461411
FUT10_ENST00000524021	ENST00000524021.1	No	p.?	c.-4+1G>A	Unknown	Heterozygous	Unverified	Unknown	8:33461411..33461411
FUT5	ENST00000588525.1	No	p.?	c.*116G>C	Unknown	Heterozygous	Unverified	Unknown	19:5866485..5866485
FUT5_ENST00000252675	ENST00000252675.6	No	p.?	c.*116G>C	Unknown	Heterozygous	Unverified	Unknown	19:5866485..5866485
GAB1	ENST00000262995.8	No	p.?	c.2017-26C>A	Unknown	Heterozygous	Unverified	Unknown	4:143469005..143469005
GAB1_ENST00000262994	ENST00000262994.8	No	p.?	c.1927-26C>A	Unknown	Heterozygous	Unverified	Unknown	4:143469005..143469005
GAB1_ENST00000505913	ENST00000505913.5	No	p.?	c.1618-26C>A	Unknown	Heterozygous	Unverified	Unknown	4:143469005..143469005
GABRA1	ENST00000393943.9	No	p.?	c.256-116T>A	Unknown	Heterozygous	Unverified	Unknown	5:161873001..161873001
GABRA1_ENST00000023897	ENST00000023897.10	No	p.?	c.256-116T>A	Unknown	Heterozygous	Unverified	Unknown	5:161873001..161873001
GABRA1_ENST00000428797	ENST00000428797.7	No	p.?	c.256-116T>A	Unknown	Heterozygous	Unverified	Unknown	5:161873001..161873001
GABRA1_ENST00000437025	ENST00000437025.6	No	p.?	c.256-116T>A	Unknown	Heterozygous	Unverified	Unknown	5:161873001..161873001
GABRA1_ENST00000635880	ENST00000635880.1	No	p.?	c.256-116T>A	Unknown	Heterozygous	Unverified	Unknown	5:161873001..161873001
GABRA1_ENST00000636573	ENST00000636573.1	No	p.?	c.256-116T>A	Unknown	Heterozygous	Unverified	Unknown	5:161873001..161873001
GABRA1_ENST00000637827	ENST00000637827.1	No	p.?	c.256-116T>A	Unknown	Heterozygous	Unverified	Unknown	5:161873001..161873001
GABRA1_ENST00000638112	ENST00000638112.1	No	p.?	c.256-116T>A	Unknown	Heterozygous	Unverified	Unknown	5:161873001..161873001
GABRA1_ENST00000638159	ENST00000638159.1	No	p.?	c.301-116T>A	Unknown	Heterozygous	Unverified	Unknown	5:161873001..161873001
GALK1_ENST00000225614	ENST00000225614.6	No	p.?	c.*23-2792G>A	Unknown	Heterozygous	Unverified	Unknown	17:75754529..75754529
GAN	ENST00000568107.2	No	p.?	c.1373+85T>G	Unknown	Heterozygous	Unverified	Unknown	16:81365195..81365195
GART	ENST00000381831.7	No	p.?	c.-8-21T>C	Unknown	Heterozygous	Unverified	Unknown	21:33539344..33539344
GART_ENST00000361093	ENST00000361093.9	No	p.?	c.-29T>C	Unknown	Heterozygous	Unverified	Unknown	21:33539344..33539344
GART_ENST00000381815	ENST00000381815.8	No	p.?	c.-29T>C	Unknown	Heterozygous	Unverified	Unknown	21:33539344..33539344
GART_ENST00000381839	ENST00000381839.7	No	p.?	c.-29T>C	Unknown	Heterozygous	Unverified	Unknown	21:33539344..33539344
GAS2L1	ENST00000618518.3	No	p.P175A	c.523C>G	Unknown	Heterozygous	Unverified	Substitution - Missense	22:29308628..29308628
GAS2L1_ENST00000406549	ENST00000406549.7	No	p.P175A	c.523C>G	Unknown	Heterozygous	Unverified	Substitution - Missense	22:29308628..29308628
GAS2L1_ENST00000610653	ENST00000610653.4	No	p.P175A	c.523C>G	Unknown	Heterozygous	Unverified	Substitution - Missense	22:29308628..29308628
GAS2L1_ENST00000611648	ENST00000611648.2	No	p.P175A	c.523C>G	Unknown	Heterozygous	Unverified	Substitution - Missense	22:29308628..29308628
GAS2L1_ENST00000616432	ENST00000616432.4	No	p.P175A	c.523C>G	Unknown	Heterozygous	Unverified	Substitution - Missense	22:29308628..29308628
GAS2L1_ENST00000621062	ENST00000621062.4	No	p.P175A	c.523C>G	Unknown	Heterozygous	Unverified	Substitution - Missense	22:29308628..29308628
GAS7	ENST00000432992.6	Yes	p.?	c.184-50948C>G	Unknown	Homozygous	Unverified	Unknown	17:10070845..10070845
GAS7_ENST00000323816	ENST00000323816.8	No	p.?	c.-51-31050C>G	Unknown	Homozygous	Unverified	Unknown	17:10070845..10070845
GCSH	ENST00000315467.8	No	p.?	c.149-72G>A	Unknown	Heterozygous	Unverified	Unknown	16:81090752..81090752
GCSH_ENST00000639169	ENST00000639169.1	No	p.?	c.149-72G>A	Unknown	Heterozygous	Unverified	Unknown	16:81090752..81090752
GCSH_ENST00000639689	ENST00000639689.1	No	p.?	c.149-3088G>A	Unknown	Heterozygous	Unverified	Unknown	16:81090752..81090752
GDA	ENST00000238018.8	No	p.S407Y	c.1220C>A	Unknown	Heterozygous	Unverified	Substitution - Missense	9:72245232..72245232
GDA	ENST00000238018.8	No	p.?	c.1295-77A>C	Unknown	Heterozygous	Unverified	Unknown	9:72248195..72248195
GDA_ENST00000358399	ENST00000358399.7	No	p.S407Y	c.1220C>A	Unknown	Heterozygous	Unverified	Substitution - Missense	9:72245232..72245232
GDA_ENST00000358399	ENST00000358399.7	No	p.?	c.1295-77A>C	Unknown	Heterozygous	Unverified	Unknown	9:72248195..72248195
GDA_ENST00000376986	ENST00000376986.5	No	p.S329Y	c.986C>A	Unknown	Heterozygous	Unverified	Substitution - Missense	9:72245232..72245232
GDA_ENST00000376986	ENST00000376986.5	No	p.?	c.1061-77A>C	Unknown	Heterozygous	Unverified	Unknown	9:72248195..72248195
GDA_ENST00000545168	ENST00000545168.5	No	p.S333Y	c.998C>A	Unknown	Heterozygous	Unverified	Substitution - Missense	9:72245232..72245232
GDA_ENST00000545168	ENST00000545168.5	No	p.?	c.1073-77A>C	Unknown	Heterozygous	Unverified	Unknown	9:72248195..72248195
GDPD4	ENST00000315938.4	No	p.?	c.*350C>T	Unknown	Heterozygous	Unverified	Unknown	11:77216927..77216927
GDPD4_ENST00000376217	ENST00000376217.6	No	p.?	c.*10C>T	Unknown	Heterozygous	Unverified	Unknown	11:77216927..77216927
GGACT	ENST00000376250.6	No	p.?	c.-222-6496C>T	Unknown	Heterozygous	Unverified	Unknown	13:100540270..100540270
GIMAP2	ENST00000223293.9	No	p.?	c.*98T>C	Unknown	Heterozygous	Unverified	Unknown	7:150693398..150693398
GIMAP2	ENST00000223293.9	No	p.K268_F275delinsN	c.804_824del	Unknown	Heterozygous	Verified	Deletion - In frame	7:150693090..150693110
GLMP	ENST00000362007.5	No	p.?	c.579+48G>A	Unknown	Heterozygous	Unverified	Unknown	1:156294317..156294317
GLMP_ENST00000612353	ENST00000612353.4	No	p.?	c.579+48G>A	Unknown	Heterozygous	Unverified	Unknown	1:156294317..156294317
GLMP_ENST00000614643	ENST00000614643.4	No	p.?	c.336+48G>A	Unknown	Heterozygous	Unverified	Unknown	1:156294317..156294317
GLMP_ENST00000622703	ENST00000622703.4	No	p.?	c.321+48G>A	Unknown	Heterozygous	Unverified	Unknown	1:156294317..156294317
GLT8D2	ENST00000360814.8	No	p.?	c.112+57T>C	Unknown	Heterozygous	Unverified	Unknown	12:104014956..104014956
GLT8D2_ENST00000546436	ENST00000546436.5	No	p.?	c.112+57T>C	Unknown	Heterozygous	Unverified	Unknown	12:104014956..104014956
GLT8D2_ENST00000547583	ENST00000547583.1	No	p.?	c.112+57T>C	Unknown	Heterozygous	Unverified	Unknown	12:104014956..104014956
GLT8D2_ENST00000548660	ENST00000548660.5	No	p.?	c.112+57T>C	Unknown	Heterozygous	Unverified	Unknown	12:104014956..104014956
GMDS	ENST00000380815.4	No	p.?	c.103-43C>A	Unknown	Heterozygous	Unverified	Unknown	6:2124774..2124774
GMDS_ENST00000530927	ENST00000530927.5	No	p.?	c.13-43C>A	Unknown	Heterozygous	Unverified	Unknown	6:2124774..2124774
GMPR2	ENST00000557854.5	No	p.I11V	c.31A>G	Unknown	Heterozygous	Unverified	Substitution - Missense	14:24233230..24233230
GMPR2_ENST00000348719	ENST00000348719.11	No	p.?	c.-24A>G	Unknown	Heterozygous	Unverified	Unknown	14:24233230..24233230
GMPR2_ENST00000355299	ENST00000355299.8	No	p.?	c.-24A>G	Unknown	Heterozygous	Unverified	Unknown	14:24233230..24233230
GMPR2_ENST00000399440	ENST00000399440.6	No	p.?	c.-24A>G	Unknown	Heterozygous	Unverified	Unknown	14:24233230..24233230
GMPR2_ENST00000420554	ENST00000420554.6	No	p.I11V	c.31A>G	Unknown	Heterozygous	Unverified	Substitution - Missense	14:24233230..24233230
GMPR2_ENST00000456667	ENST00000456667.7	No	p.?	c.-24A>G	Unknown	Heterozygous	Unverified	Unknown	14:24233230..24233230
GMPR2_ENST00000559104	ENST00000559104.5	No	p.I11V	c.31A>G	Unknown	Heterozygous	Unverified	Substitution - Missense	14:24233230..24233230
GMPR2_ENST00000559836	ENST00000559836.5	No	p.?	c.-24A>G	Unknown	Heterozygous	Unverified	Unknown	14:24233230..24233230
GMPR2_ENST00000559910	ENST00000559910.5	No	p.?	c.-24A>G	Unknown	Heterozygous	Unverified	Unknown	14:24233230..24233230
GMPR2_ENST00000620807	ENST00000620807.4	No	p.?	c.-24A>G	Unknown	Heterozygous	Unverified	Unknown	14:24233230..24233230
GOLGA8K	ENST00000512626.2	No	p.?	c.1201-226A>G	Unknown	Heterozygous	Unverified	Unknown	15:32394966..32394966
GPC5	ENST00000377067.8	No	p.?	c.1561+345430C>G	Unknown	Heterozygous	Unverified	Unknown	13:92490419..92490419
GPCPD1	ENST00000379019.5	No	p.?	c.1830-1379A>G	Unknown	Heterozygous	Unverified	Unknown	20:5549229..5549229
GPR149	ENST00000389740.2	No	p.G171C	c.511G>T	Unknown	Heterozygous	Unverified	Substitution - Missense	3:154429105..154429105
GPR50	ENST00000218316.3	No	p.?	c.188-89C>T	Unknown	Heterozygous	Unverified	Unknown	X:151179682..151179682
GPX6	ENST00000361902.5	No	p.?	c.87+97G>A	Unknown	Heterozygous	Unverified	Unknown	6:28515560..28515560
GPX6_ENST00000474923	ENST00000474923.1	No	p.?	c.87+97G>A	Unknown	Heterozygous	Unverified	Unknown	6:28515560..28515560
GPX6_ENST00000612264	ENST00000612264.4	No	p.?	c.87+97G>A	Unknown	Heterozygous	Unverified	Unknown	6:28515560..28515560
GRAMD4	ENST00000406902.5	No	p.?	c.163-78C>A	Unknown	Heterozygous	Unverified	Unknown	22:46637762..46637762
GRAMD4_ENST00000361034	ENST00000361034.7	No	p.?	c.163-78C>A	Unknown	Heterozygous	Unverified	Unknown	22:46637762..46637762
GRID2IP	ENST00000457091.2	No	p.R821W	c.2461C>T	Unknown	Heterozygous	Unverified	Substitution - Missense	7:6508068..6508068
GRID2IP_ENST00000435185	ENST00000435185.5	No	p.R637W	c.1909C>T	Unknown	Heterozygous	Unverified	Substitution - Missense	7:6508068..6508068
GRID2IP_ENST00000452113	ENST00000452113.5	No	p.R630W	c.1888C>T	Unknown	Heterozygous	Unverified	Substitution - Missense	7:6508068..6508068
GRIK4	ENST00000527524.7	No	p.?	c.745-103T>C	Unknown	Heterozygous	Unverified	Unknown	11:120861856..120861856
GRIK4_ENST00000438375	ENST00000438375.2	No	p.?	c.745-103T>C	Unknown	Heterozygous	Unverified	Unknown	11:120861856..120861856
GRIK4_ENST00000638419	ENST00000638419.1	No	p.?	c.745-103T>C	Unknown	Heterozygous	Unverified	Unknown	11:120861856..120861856
GRK4	ENST00000398052.8	No	p.?	c.261+111T>C	Unknown	Homozygous	Unverified	Unknown	4:2988950..2988950
GRK4_ENST00000345167	ENST00000345167.10	No	p.?	c.165+111T>C	Unknown	Homozygous	Unverified	Unknown	4:2988950..2988950
GRK4_ENST00000398051	ENST00000398051.8	No	p.?	c.165+111T>C	Unknown	Homozygous	Unverified	Unknown	4:2988950..2988950
GRK4_ENST00000504933	ENST00000504933.1	No	p.?	c.261+111T>C	Unknown	Homozygous	Unverified	Unknown	4:2988950..2988950
GSTK1	ENST00000479303.1	No	p.?	c.-3A>T	Unknown	Heterozygous	Unverified	Unknown	7:143263511..143263511
GSTK1_ENST00000358406	ENST00000358406.9	No	p.?	c.-3A>T	Unknown	Heterozygous	Unverified	Unknown	7:143263511..143263511
GSTK1_ENST00000409500	ENST00000409500.7	No	p.?	c.-3A>T	Unknown	Heterozygous	Unverified	Unknown	7:143263511..143263511
GSTK1_ENST00000443571	ENST00000443571.6	No	p.?	c.-3A>T	Unknown	Heterozygous	Unverified	Unknown	7:143263511..143263511
GTDC1	ENST00000392869.6	No	p.?	c.1201+145T>C	Unknown	Heterozygous	Unverified	Unknown	2:143952628..143952628
GTDC1	ENST00000392869.6	No	p.?	c.985+128G>A	Unknown	Heterozygous	Unverified	Unknown	2:143970525..143970525
GTDC1_ENST00000241391	ENST00000241391.9	No	p.?	c.1056+145T>C	Unknown	Heterozygous	Unverified	Unknown	2:143952628..143952628
GTDC1_ENST00000241391	ENST00000241391.9	No	p.?	c.985+128G>A	Unknown	Heterozygous	Unverified	Unknown	2:143970525..143970525
GTDC1_ENST00000344850	ENST00000344850.8	No	p.?	c.1201+145T>C	Unknown	Heterozygous	Unverified	Unknown	2:143952628..143952628
GTDC1_ENST00000344850	ENST00000344850.8	No	p.?	c.985+128G>A	Unknown	Heterozygous	Unverified	Unknown	2:143970525..143970525
GTDC1_ENST00000392867	ENST00000392867.7	No	p.?	c.946+145T>C	Unknown	Heterozygous	Unverified	Unknown	2:143952628..143952628
GTDC1_ENST00000392867	ENST00000392867.7	No	p.?	c.876-17682G>A	Unknown	Heterozygous	Unverified	Unknown	2:143970525..143970525
GTDC1_ENST00000409214	ENST00000409214.5	No	p.?	c.1201+145T>C	Unknown	Heterozygous	Unverified	Unknown	2:143952628..143952628
GTDC1_ENST00000409214	ENST00000409214.5	No	p.?	c.985+128G>A	Unknown	Heterozygous	Unverified	Unknown	2:143970525..143970525
GTDC1_ENST00000409298	ENST00000409298.5	No	p.?	c.847+145T>C	Unknown	Heterozygous	Unverified	Unknown	2:143952628..143952628
GTDC1_ENST00000409298	ENST00000409298.5	No	p.?	c.631+128G>A	Unknown	Heterozygous	Unverified	Unknown	2:143970525..143970525
GTDC1_ENST00000463875	ENST00000463875.6	No	p.?	c.814+145T>C	Unknown	Heterozygous	Unverified	Unknown	2:143952628..143952628
GTDC1_ENST00000463875	ENST00000463875.6	No	p.?	c.598+128G>A	Unknown	Heterozygous	Unverified	Unknown	2:143970525..143970525
GTDC1_ENST00000542155	ENST00000542155.5	No	p.?	c.1201+145T>C	Unknown	Heterozygous	Unverified	Unknown	2:143952628..143952628
GTDC1_ENST00000542155	ENST00000542155.5	No	p.?	c.985+128G>A	Unknown	Heterozygous	Unverified	Unknown	2:143970525..143970525
GTDC1_ENST00000618778	ENST00000618778.4	No	p.?	c.1105+145T>C	Unknown	Heterozygous	Unverified	Unknown	2:143952628..143952628
GTDC1_ENST00000618778	ENST00000618778.4	No	p.?	c.889+128G>A	Unknown	Heterozygous	Unverified	Unknown	2:143970525..143970525
GTF2F2	ENST00000340473.7	No	p.?	c.141-73T>A	Unknown	Heterozygous	Unverified	Unknown	13:45149697..45149697
H6PD	ENST00000602477.1	No	p.H191R	c.572A>G	Unknown	Heterozygous	Unverified	Substitution - Missense	1:9245473..9245473
H6PD_ENST00000377403	ENST00000377403.6	No	p.H180R	c.539A>G	Unknown	Heterozygous	Unverified	Substitution - Missense	1:9245473..9245473
HAO1	ENST00000378789.3	No	p.?	c.721+55C>T	Unknown	Heterozygous	Unverified	Unknown	20:7906099..7906099
HARS2	ENST00000230771.8	No	p.?	c.304-64G>A	Unknown	Heterozygous	Unverified	Unknown	5:140694121..140694121
HARS2_ENST00000448069	ENST00000448069.2	No	p.?	c.109-1617G>A	Unknown	Heterozygous	Unverified	Unknown	5:140694121..140694121
HARS2_ENST00000503873	ENST00000503873.6	No	p.?	c.303+67G>A	Unknown	Heterozygous	Unverified	Unknown	5:140694121..140694121
HARS2_ENST00000508522	ENST00000508522.5	No	p.?	c.229-64G>A	Unknown	Heterozygous	Unverified	Unknown	5:140694121..140694121
HARS2_ENST00000642231	ENST00000642231.1	No	p.?	c.304-64G>A	Unknown	Heterozygous	Unverified	Unknown	5:140694121..140694121
HARS2_ENST00000642752	ENST00000642752.1	No	p.?	c.304-64G>A	Unknown	Heterozygous	Unverified	Unknown	5:140694121..140694121
HARS2_ENST00000642970	ENST00000642970.1	No	p.?	c.94-64G>A	Unknown	Heterozygous	Unverified	Unknown	5:140694121..140694121
HARS2_ENST00000643996	ENST00000643996.1	No	p.?	c.94-64G>A	Unknown	Heterozygous	Unverified	Unknown	5:140694121..140694121
HARS2_ENST00000645065	ENST00000645065.1	No	p.?	c.322-64G>A	Unknown	Heterozygous	Unverified	Unknown	5:140694121..140694121
HARS2_ENST00000645749	ENST00000645749.1	No	p.?	c.304-64G>A	Unknown	Heterozygous	Unverified	Unknown	5:140694121..140694121
HAUS1	ENST00000282058.10	No	p.?	c.205+90C>T	Unknown	Heterozygous	Unverified	Unknown	18:46105458..46105458
HAUS1	ENST00000282058.10	No	p.?	c.601-99G>A	Unknown	Heterozygous	Unverified	Unknown	18:46123200..46123200
HAUS1_ENST00000585518	ENST00000585518.5	No	p.?	c.205+90C>T	Unknown	Heterozygous	Unverified	Unknown	18:46105458..46105458
HAUS1_ENST00000585518	ENST00000585518.5	No	p.?	c.206-99G>A	Unknown	Heterozygous	Unverified	Unknown	18:46123200..46123200
HAX1	ENST00000328703.11	No	p.?	c.505-79C>T	Unknown	Heterozygous	Unverified	Unknown	1:154274871..154274871
HAX1_ENST00000457918	ENST00000457918.6	No	p.?	c.361-79C>T	Unknown	Heterozygous	Unverified	Unknown	1:154274871..154274871
HAX1_ENST00000483970	ENST00000483970.6	No	p.?	c.529-79C>T	Unknown	Heterozygous	Unverified	Unknown	1:154274871..154274871
HAX1_ENST00000532105	ENST00000532105.1	No	p.?	c.121-79C>T	Unknown	Heterozygous	Unverified	Unknown	1:154274871..154274871
HCLS1	ENST00000314583.7	No	p.N376T	c.1127A>C	Unknown	Heterozygous	Unverified	Substitution - Missense	3:121632445..121632445
HCLS1	ENST00000314583.7	No	p.N376H	c.1126A>C	Unknown	Heterozygous	Unverified	Substitution - Missense	3:121632446..121632446
HCLS1_ENST00000428394	ENST00000428394.6	No	p.N339T	c.1016A>C	Unknown	Heterozygous	Unverified	Substitution - Missense	3:121632445..121632445
HCLS1_ENST00000428394	ENST00000428394.6	No	p.N339H	c.1015A>C	Unknown	Heterozygous	Unverified	Substitution - Missense	3:121632446..121632446
HDAC1	ENST00000373548.7	No	p.?	c.280+151A>G	Unknown	Heterozygous	Unverified	Unknown	1:32316933..32316933
HDAC5	ENST00000225983.10	No	p.?	c.98-1973C>G	Unknown	Heterozygous	Unverified	Unknown	17:44095807..44095807
HDAC5_ENST00000336057	ENST00000336057.9	No	p.?	c.95-1973C>G	Unknown	Heterozygous	Unverified	Unknown	17:44095807..44095807
HDAC5_ENST00000586802	ENST00000586802.5	No	p.?	c.95-1973C>G	Unknown	Heterozygous	Unverified	Unknown	17:44095807..44095807
HDAC9_ENST00000406451	ENST00000406451.8	No	p.?	c.*155G>T	Unknown	Heterozygous	Unverified	Unknown	7:18996217..18996217
HECTD2	ENST00000446394.5	No	p.A258S	c.772G>T	Unknown	Heterozygous	Unverified	Substitution - Missense	10:91483027..91483027
HECTD2_ENST00000298068	ENST00000298068.9	No	p.A258S	c.772G>T	Unknown	Heterozygous	Unverified	Substitution - Missense	10:91483027..91483027
HECW1	ENST00000395891.6	No	p.?	c.3234+56C>T	Unknown	Heterozygous	Unverified	Unknown	7:43479800..43479800
HECW1_ENST00000453890	ENST00000453890.5	No	p.?	c.3132+56C>T	Unknown	Heterozygous	Unverified	Unknown	7:43479800..43479800
HEPACAM2	ENST00000453812.2	No	p.?	c.1081+23G>A	Unknown	Heterozygous	Unverified	Unknown	7:93208557..93208557
HEPACAM2_ENST00000341723	ENST00000341723.8	No	p.?	c.976+23G>A	Unknown	Heterozygous	Unverified	Unknown	7:93208557..93208557
HEPACAM2_ENST00000394468	ENST00000394468.6	No	p.?	c.1012+23G>A	Unknown	Heterozygous	Unverified	Unknown	7:93208557..93208557
HEPACAM2_ENST00000440868	ENST00000440868.5	No	p.?	c.976+23G>A	Unknown	Heterozygous	Unverified	Unknown	7:93208557..93208557
HES1	ENST00000232424.3	No	p.E43=	c.129G>A	Unknown	Heterozygous	Unverified	Substitution - coding silent	3:194136637..194136637
HIST1H2BN	ENST00000612898.1	No	p.S88=	c.264G>C	Unknown	Heterozygous	Unverified	Substitution - coding silent	6:27838925..27838925
HIST1H2BN_ENST00000396980	ENST00000396980.4	No	p.S88=	c.264G>C	Unknown	Heterozygous	Unverified	Substitution - coding silent	6:27838925..27838925
HIST1H2BN_ENST00000606613	ENST00000606613.1	No	p.S88=	c.264G>C	Unknown	Heterozygous	Unverified	Substitution - coding silent	6:27838925..27838925
HLA-DOA	ENST00000229829.6	No	p.N110=	c.330C>T	Unknown	Heterozygous	Unverified	Substitution - coding silent	6:33008014..33008014
HLA-DQB1	ENST00000374943.8	No	p.T53=	c.159G>C	Unknown	Heterozygous	Unverified	Substitution - coding silent	6:32665018..32665018
[truncated: 2,089 more rows]
