# Supplementary material for: Targeting of REST with rationally-designed small molecule compounds exhibits synergetic therapeutic potential in human glioblastoma cells
Source: BMC Biol. 2024 Apr 12;22:83. doi: 10.1186/s12915-024-01879-0 (PMC11015551; doi:10.1186/s12915-024-01879-0)
Supplement: Supplementary file 8 — Additional file 8. Depmap data on REST / predictability tab. [file 12915_2024_1879_MOESM8_ESM.xlsx]

## Sheet: depmap_predictability_data_REST
screen	model	modelCorrelation	feature	featureImportance	featureCorrelation	featureType
CRISPR (DepMap 22Q2 Public+Score, Chronos)	Core Omics	0.382277	EPHA5	0.04774	-0.249715	Expression
CRISPR (DepMap 22Q2 Public+Score, Chronos)	Core Omics	0.382277	VASH1	0.0387046	-0.260771	Expression
CRISPR (DepMap 22Q2 Public+Score, Chronos)	Core Omics	0.382277	cas9_activity	0.0165232	0.205576	Confounders
CRISPR (DepMap 22Q2 Public+Score, Chronos)	Core Omics	0.382277	ZBP1	0.0138575	0.23769	Expression
CRISPR (DepMap 22Q2 Public+Score, Chronos)	Core Omics	0.382277	PYGO1	0.013117	-0.265482	Expression
CRISPR (DepMap 22Q2 Public+Score, Chronos)	Core Omics	0.382277	RFLNB	0.0116513	-0.268595	Expression
CRISPR (DepMap 22Q2 Public+Score, Chronos)	Core Omics	0.382277	CNRIP1	0.0109009	-0.253646	Expression
CRISPR (DepMap 22Q2 Public+Score, Chronos)	Core Omics	0.382277	LCTL	0.00620593	-0.218293	Expression
CRISPR (DepMap 22Q2 Public+Score, Chronos)	Core Omics	0.382277	ADAMTS10	0.00594732	-0.192023	Expression
CRISPR (DepMap 22Q2 Public+Score, Chronos)	Core Omics	0.382277	CRB3	0.00591511	0.213731	Expression
CRISPR (DepMap 22Q2 Public+Score, Chronos)	Related	0.324284	cas9_activity	0.0713734	0.205576	Confounders
CRISPR (DepMap 22Q2 Public+Score, Chronos)	Related	0.324284	UBB	0.0206455	-0.052974	Expression
CRISPR (DepMap 22Q2 Public+Score, Chronos)	Related	0.324284	POU5F1	0.0193202	0.0962621	Expression
CRISPR (DepMap 22Q2 Public+Score, Chronos)	Related	0.324284	SCN2B	0.0190442	0.0852492	Copy num.
CRISPR (DepMap 22Q2 Public+Score, Chronos)	Related	0.324284	cell_line_NNMD	0.017234	-0.0450133	Confounders
CRISPR (DepMap 22Q2 Public+Score, Chronos)	Related	0.324284	BDNF	0.0166253	-0.122671	Expression
CRISPR (DepMap 22Q2 Public+Score, Chronos)	Related	0.324284	REST	0.0158031	-0.152682	Expression
CRISPR (DepMap 22Q2 Public+Score, Chronos)	Related	0.324284	NR0B1	0.0138081	-0.0814311	Expression
CRISPR (DepMap 22Q2 Public+Score, Chronos)	Related	0.324284	KDM1A	0.0119817	-0.118619	Expression
CRISPR (DepMap 22Q2 Public+Score, Chronos)	Related	0.324284	NANOG	0.011926	0.0580819	Copy num.
CRISPR (DepMap 22Q2 Public+Score, Chronos)	DNA-based	0.267807	cas9_activity	0.10705	0.205576	Confounders
CRISPR (DepMap 22Q2 Public+Score, Chronos)	DNA-based	0.267807	CTAGE15	0.0222058	0.1037	Copy num.
CRISPR (DepMap 22Q2 Public+Score, Chronos)	DNA-based	0.267807	DEFB115	0.0140885	0.0808656	Copy num.
CRISPR (DepMap 22Q2 Public+Score, Chronos)	DNA-based	0.267807	CNGB3	0.0132667	-0.135806	Other Mut.
CRISPR (DepMap 22Q2 Public+Score, Chronos)	DNA-based	0.267807	TCAF2	0.0112877	0.0842478	Copy num.
CRISPR (DepMap 22Q2 Public+Score, Chronos)	DNA-based	0.267807	LINC00557	0.0112338	0.0844521	Copy num.
CRISPR (DepMap 22Q2 Public+Score, Chronos)	DNA-based	0.267807	FKBP9P1	0.0103032	0.0930891	Copy num.
CRISPR (DepMap 22Q2 Public+Score, Chronos)	DNA-based	0.267807	VOPP1	0.0100941	0.0914067	Copy num.
CRISPR (DepMap 22Q2 Public+Score, Chronos)	DNA-based	0.267807	Haematopoietic_and_Lymphoid	0.00979219	0.113652	Lineage
CRISPR (DepMap 22Q2 Public+Score, Chronos)	DNA-based	0.267807	PLAAT1	0.00954665	0.0798783	Copy num.
RNAi (Achilles+DRIVE+Marcotte, DEMETER2)	Core Omics	0.16222	SSMD	0.032152	-0.173244	Confounders
RNAi (Achilles+DRIVE+Marcotte, DEMETER2)	Core Omics	0.16222	PXDN	0.0274318	-0.141023	Expression
RNAi (Achilles+DRIVE+Marcotte, DEMETER2)	Core Omics	0.16222	CRHBP	0.0140511	0.148328	Expression
RNAi (Achilles+DRIVE+Marcotte, DEMETER2)	Core Omics	0.16222	ACSL4	0.0140115	0.118049	Expression
RNAi (Achilles+DRIVE+Marcotte, DEMETER2)	Core Omics	0.16222	TRIM55	0.0110095	0.120976	Expression
RNAi (Achilles+DRIVE+Marcotte, DEMETER2)	Core Omics	0.16222	SYT12	0.00974133	-0.133321	Expression
RNAi (Achilles+DRIVE+Marcotte, DEMETER2)	Core Omics	0.16222	PEX11B	0.00953461	-0.184047	Expression
RNAi (Achilles+DRIVE+Marcotte, DEMETER2)	Core Omics	0.16222	HDAC11	0.00949373	-0.143954	Expression
RNAi (Achilles+DRIVE+Marcotte, DEMETER2)	Core Omics	0.16222	VNN2	0.00934674	0.126654	Expression
RNAi (Achilles+DRIVE+Marcotte, DEMETER2)	Core Omics	0.16222	EFHD1	0.00869745	-0.168678	Expression
RNAi (Achilles+DRIVE+Marcotte, DEMETER2)	Related	0.182975	SSMD	0.10076	-0.173244	Confounders
RNAi (Achilles+DRIVE+Marcotte, DEMETER2)	Related	0.182975	CTDSP1	0.0344845	-0.172571	Expression
RNAi (Achilles+DRIVE+Marcotte, DEMETER2)	Related	0.182975	RNF2	0.0271188	-0.111785	Copy num.
RNAi (Achilles+DRIVE+Marcotte, DEMETER2)	Related	0.182975	TBP	0.0223244	-0.0554633	Copy num.
RNAi (Achilles+DRIVE+Marcotte, DEMETER2)	Related	0.182975	REST	0.0199212	-0.14138	Expression
RNAi (Achilles+DRIVE+Marcotte, DEMETER2)	Related	0.182975	luminal	0.0177375	-0.170818	Lineage
RNAi (Achilles+DRIVE+Marcotte, DEMETER2)	Related	0.182975	BTRC	0.0164262	-0.0373744	Expression
RNAi (Achilles+DRIVE+Marcotte, DEMETER2)	Related	0.182975	ERneg_HER2pos	0.0147978	-0.173314	Lineage
RNAi (Achilles+DRIVE+Marcotte, DEMETER2)	Related	0.182975	UBB	0.01444	0.0656253	Copy num.
RNAi (Achilles+DRIVE+Marcotte, DEMETER2)	Related	0.182975	H4C8	0.0137531	-0.022516	Expression
RNAi (Achilles+DRIVE+Marcotte, DEMETER2)	DNA-based	0.137204	SSMD	0.120517	-0.173244	Confounders
RNAi (Achilles+DRIVE+Marcotte, DEMETER2)	DNA-based	0.137204	BMP7	0.029881	-0.114927	Copy num.
RNAi (Achilles+DRIVE+Marcotte, DEMETER2)	DNA-based	0.137204	OR2T5	0.0182943	-0.12058	Copy num.
RNAi (Achilles+DRIVE+Marcotte, DEMETER2)	DNA-based	0.137204	DIAPH3-AS1	0.0163078	0.117497	Copy num.
RNAi (Achilles+DRIVE+Marcotte, DEMETER2)	DNA-based	0.137204	TDRD3	0.0156518	0.117885	Copy num.
RNAi (Achilles+DRIVE+Marcotte, DEMETER2)	DNA-based	0.137204	VWA8	0.0122536	0.121248	Dam. Mut.
RNAi (Achilles+DRIVE+Marcotte, DEMETER2)	DNA-based	0.137204	ITPR1	0.0119075	-0.131257	Copy num.
RNAi (Achilles+DRIVE+Marcotte, DEMETER2)	DNA-based	0.137204	NUCB1	0.0118149	-0.183126	Other Mut.
RNAi (Achilles+DRIVE+Marcotte, DEMETER2)	DNA-based	0.137204	PDE4DIP	0.0112046	-0.120845	Copy num.
RNAi (Achilles+DRIVE+Marcotte, DEMETER2)	DNA-based	0.137204	ANKRD42	0.0111987	-0.164814	Other Mut.
