# Supplementary material for: Targeting of REST with rationally-designed small molecule compounds exhibits synergetic therapeutic potential in human glioblastoma cells
Source: BMC Biol. 2024 Apr 12;22:83. doi: 10.1186/s12915-024-01879-0 (PMC11015551; doi:10.1186/s12915-024-01879-0)
Supplement: Supplementary file 9 — Additional file 9. Primer sequences used in the study. [file 12915_2024_1879_MOESM9_ESM.xlsx]

## Sheet: Primer sequences
Transcripts/ gene locus	Forward (5’-3’)	Reverse (5’-3’)	Product size, bp	PCR protocol
qPCR
ACTB	TCAAGATCATTGCTCCTCCTG	ACTCGTCATACTCCTGCTTG	114	START
REST	ACTCATTCAGGTGAGAAGCC	GGCGGGTTACTTCATGTTGA	76	I. 95 C for 2 min;
NEDD9	CAGCAGTGATGGTTCTGAGA	TCTCCACGGGCTTTGTAATC	197	II.
ID3	AAGGAGCTTTTGCCACTGAC	TGAGCACCAGGTTTAGTCTC	184	1. 95 C for 10 s;
BEX1	CCAGGAGTAATGGAGTCCAA	ATTCACCAGCATCCAAAGGG	136	2. 55 C for 45 s;
L1CAM	CGGATACAATGTGACGTACTG	CAAGCCACTGAGGATGACA	118	+Plate read
CELSR3	ACATATTCCACGGGTGAATCC	TCTCAGATGCACTGTATGCC	90	(40 cycles)
RUNDC3A	TTCACGCAGAGCTACGACTA	TTGTGCCACTTGCTGTACCA	140	III. Melt Curve 65 to 95 C, increment 0.5 C for 5 s
SCAMP5	TCGCCTTTCTCTGGCTCAT	GGATGATGCTGATGACCAAC	147	+Plate read
CPLX1	GAAGGAAGAACACTCGCTC	GAGCCTGCTTCATCACAAAC	108
AP3B2	TTTCTGTGACTCAACCCAGG	TGTCTGGCAGCATGAGTTTC	188	END
CHGB	TGAAGGAATGGTGACTCGCT	CGTCTTTTCTACTCGTCTTCAGG	116
SYP	GACATGGACGTGGTGAATC	TCGGTCTTGTTGGCACAATC	170	Final primer concentration 200 nM
ACSL1	GGTTACCAAATGGCACCTTGA	TTCTCCGTGGACAAACACCT	143
ACSL3	AACTGGGAGGAAGGTGGATA	CCATCGGGTTCAAACTCTCC	188
FGFR1	GACAGACTGGTCTTAGGCAA	CGACTTCAACATCTTCACAGC	129
PDGFRA	GGAAACAGAAACCGAGGTATG	CCCATCTTGAGTCATAAGGCA	114
CD133	TGATTCATACTGGTGGCTGG	ACACAGTAAGCCCAGGTAGT	85
SOX11	AGCGGAGGAGGTTTTCAGT	TTCCATTCGGTCTCGCCAAA	127
S100A4	GGTTTGATCCTGACTGCTGT	AACTTGTCACCCTCTTTGCC	101
ALDH1A3	ACGGTCTGGATCAACTGCTA	GGGTTCTTGTCGCCAAGTTT	152
ACSL4	TACACTCTCTGACCAGTCCA	CCATAAGTGTGGGCTTCAGT	77
CPT1C	GCGTCCAATTATGTCAGTGAC	TCACCATCAGCGGATTTCG	70
PTGS2/COX2	GCCATACAGCAAATCCTTGC	CACTGTGTTTGGAGTGGGTT	179
ALDH3A2	GTTTGCAGACGCATAACCTG	TTTTGGAGGGATGCTTCACAG	92
MGMT	AATGAGAGGCAATCCTGTCC	AGAAGCCATTCCTTCACGG	108
PCR (CRISPR-repair outcomes)
RY1	GCTTGTGGATTTCTGGGCTTTC	CAGCAGACTCTTCAAGTCCTTCTC	748	START
RG6	ATGTGCTGAGCGCTGAACATTG	CTGGAGTGGACGAATCTCTCATGT	747	I. 98 C for 1 min;
				II.
				1. 98 C for 15 s;
				2. 59 C for 15 s;
				3. 72 C for 15 s;
				(40 cycles)
				III. 72 C for 1 min;
				IV. Hold 4 C.
				END
				Final primer concentration 250 nM
