# Supplementary material for: Targeting of REST with rationally-designed small molecule compounds exhibits synergetic therapeutic potential in human glioblastoma cells
Source: BMC Biol. 2024 Apr 12;22:83. doi: 10.1186/s12915-024-01879-0 (PMC11015551; doi:10.1186/s12915-024-01879-0)
Supplement: Supplementary file 10 — Additional file 10. Individual data values for plots where n < 6. [file 12915_2024_1879_MOESM10_ESM.xlsx]

## Sheet: A - REST_basal_protein level
SVGp12	U251	A172	T98G	HEK293
0.039218	0.0348439	0.471312	0.552193	0.626642
0.228046	0.189821	0.367832	0.318876	0.581455
0.404798	0.354231	0.545587	0.52828	0.514876
0.348158	0.383582	0.66576	0.536681

## Sheet: B - PDT_GBMs
U251	A172	T98G
42.5126	23.7184	25.9029
38.6608	25.5473	26.0882
49.924	30.8559	26.0347

## Sheet: C - PDT_REST_KOs
T98G Control	REST KO (C10)	REST KO (F7)	REST KO (G2)	REST KO (D4)
25.2577	39.4781	34.9219	33.7243	27.8048
23.038	39.4458	34.3083	36.1854	26.1042
25.5033	43.6198	27.1605	33.0419	25.5962
25.6909	37.1128	41.5564		34.5962

## Sheet: D - PDT_REST-OE
C10_empty pLPC	C10_REST OE	T98G Control
34.9785	26.4246	25.2577
49.7049	42.4085	23.038
41.484	34.6607	25.5033
		25.6909

## Sheet: E - Migration assay
	T98G Control			T98G REST KO C10			T98G REST KO F7
0 h	0	0	0	0	0	0	0	0	0
24 h	45.209	24.8441	32.294	24.0107	16.9832	17.9279	35.0421	22.6688	0
48 h	95.262	65.7781	67.6332	66.5317	44.9556	29.674	66.4711	44.4317	16.9302

## Sheet: F - qPCR_stem cell markers
	CRISPR Control			REST-KO F7
CD133	0.001393	0.001089	0.00079	0.000331	0.000524	0.000471
SOX11	0.000315	0.000548	0.000222	4.5e-05	6.6e-05	3.8e-05
S100A4	0.262012	0.10828	0.108152	0.001371	0.00104	0.000657
ALDH1A3	0.039707	0.018317	0.010443	0.004349	0.002599	0.002808

## Sheet: G - qPCR_REST target genes
	CRISPR Control			REST KO C10			REST KO F7
CHGB	0.000144	0.000172	0.000162	0.005598	0.003417		0.001579	0.006895	0.008899
RUNDC3A	2e-06	3e-06	2e-05	0.000105	4.5e-05		0.000101	0.000191	0.000204
AP3B2	0.005471	0.002211	0.002239	0.041051	0.045576	0.032927	0.032194	0.025203	0.02733
SCAMP5	0.000555	0.00027	0.0003	0.00063	0.000911	0.000631	0.002568	0.002489	0.002665
SYP	0.00017	7.4e-05	6.2e-05	0.001661	0.002018	0.001219	0.002173	0.002001	0.002074
CPLX1	6.1e-05	6.7e-05	4.9e-05	0.00018	0.000265	0.000113	0.000332	0.000297	0.000266

## Sheet: H - WB_A172_GR-28
DMSO	GR-28, 4 µM	GR-28, 4 µM + TrC, 2.5 µM
0.285235	0.0246731	0.0272569
0.759649	0.235461	0.240928
0.511499	0.479815	0.382142
0.437642	0.205039	0.299131

## Sheet: I - WB_T98G_GR-28
DMSO	GR-28, 10 µM
0.138864	0.0525529
0.154034	0.095398
0.544817	0.371416

## Sheet: J - qPCR_A172_GR-28
	DMSO			GR28, 4 uM
RUNDC3A	9e-06	8e-06	8e-06	2.2e-05	2.7e-05	1.7e-05
CPLX1	6.1e-05	6.3e-05	3.9e-05	5e-05	7.5e-05	8e-05
CHGB	7.7e-05	4.9e-05	2.5e-05	0.000117	6.7e-05	8.3e-05
AP3B2	7.5e-05	8.6e-05	6e-05	0.000358	0.000194	0.000216
SCAMP5	0.000355	0.000244	0.000196	0.000582	0.000339	0.000408
SYP	4.7e-05	2.8e-05	1.8e-05	4.5e-05	3.6e-05	4.3e-05

[truncated: 12 more sheets: K - qPCR_T98G_GR-28, L - qPCR_ACSL1,3, M - PDT_D4_TriacsinC, N -PDT_D4_Triacsin, slow clones, O - qPCR_lipid_metabolism, P - Synergy scores, Q - qPCR_RTK, R - WB_A172_T-65, S - WB_SCP1, T - qPCR_MGMT, U - T98G_qPCR_validation, V - HEK293_qPCR_validation]
